# Supplementary material for: The association between gut microbiome and hypertension varies according to enterotypes: a Korean study
Source: Front Microbiomes. 2023 May 26;2:1072059. doi: 10.3389/frmbi.2023.1072059 (PMC12993491; doi:10.3389/frmbi.2023.1072059)
Supplement: Supplementary Table 1 — Metadata and ASV data for each of the samples [file Table_1.xlsx]

## Sheet: Metadata
Sample	group	Age	Sex	BMI	Waist_circumference	Triglyceride	Tcholesterol	ldlcholesterol	hdlcholesterol	shannon_index	enterotype	SBP	DBP
sample_1	Hypertension	50	Male	29.4	97	179	277	224	36	5.75704	Bac_1	119	86
sample_2	Hypertension	35	Male	28.1	94	506	250	133	48	3.76001	Bac_2	126	86
sample_3	Normotension	29	Male	24.5	82	50	185	134	56	5.13106	Rum	104	58
sample_4	Normotension	34	Female	20.8	69	55	176	104	87	5.35391	Bac_2	117	72
sample_5	Normotension	43	Male	24.4	82	68	180	120	61	4.70737	Bac_2	106	69
sample_6	Normotension	34	Female	19.1	69	53	153	87	63	5.97403	Bac_1	96	61
sample_7	Normotension	31	Female	17.4	69.1	60	152	85	69	5.16897	Bac_1	90	65
sample_8	Normotension	41	Female	17.2	66	67	162	77	84	6.32559	Bac_1	99	66
sample_9	Normotension	47	Female	20.4	71	120	228	158	57	5.42075	Pre	115	76
sample_10	Normotension	38	Female	23.5	79.1	123	196	122	65	4.69013	Pre	107	70
sample_11	Normotension	50	Female	23.6	89.5	115	201	131	54	5.52695	Bac_1	94	67
sample_12	Hypertension	57	Male	25.2	79.5	192	149	85	47	3.21493	Pre	142	98
sample_13	Normotension	30	Male	25.2	86.5	266	183	115	34	5.32345	Pre	113	72
sample_14	Normotension	38	Female	16.5	62	70	187	114	70	5.47096	Bac_1	91	50
sample_15	Normotension	39	Female	28.4	90	105	204	133	62	5.16195	Bac_1	101	65
sample_16	Normotension	30	Female	19.7	67	58	192	121	68	5.6883	Pre	100	54
sample_17	Normotension	41	Male	24.3	86.7	93	198	136	65	4.8749	Bac_2	106	65
sample_18	Normotension	31	Male	23.6	75	37	217	122	106	5.41858	Bac_1	99	60
sample_19	Normotension	46	Male	21.9	78.9	87	182	117	61	5.90168	Pre	110	72
sample_20	Normotension	42	Male	28.8	88	97	196	128	66	4.79636	Bac_2	103	71
sample_21	Normotension	34	Female	21.6	77	77	122	69	50	6.48602	Bac_1	108	65
sample_22	Normotension	36	Male	23.4	83	320	226	145	45	4.2379	Bac_2	109	72
sample_23	Normotension	33	Female	23.4	78	140	183	116	60	4.00174	Pre	109	63
sample_24	Normotension	45	Male	24.1	88	157	254	185	47	6.37075	Rum	106	69
sample_25	Normotension	44	Male	25.9	88	85	123	75	45	5.48828	Pre	98	67
sample_26	Normotension	48	Female	24.4	79.5	126	201	145	49	4.83374	Bac_2	106	74
sample_27	Normotension	37	Female	24.7	81	54	125	66	59	6.02203	Rum	108	67
sample_28	Normotension	44	Female	18.1	66	62	225	142	90	5.22477	Bac_2	100	72
sample_29	Normotension	46	Male	20.5	75	135	231	141	85	5.94882	Bac_1	112	75
sample_30	Normotension	46	Male	24.4	81	113	199	140	50	5.89564	Bac_1	106	68
sample_31	Normotension	41	Female	23.7	79	97	163	115	42	5.92217	Bac_1	103	73
sample_32	Hypertension	52	Male	24.1	81.4	227	226	163	46	4.64255	Pre	118	84
sample_33	Normotension	42	Female	19.8	70	63	164	100	65	4.70772	Pre	114	60
sample_34	Normotension	48	Female	25.6	80	231	249	186	52	5.66736	Bac_1	113	63
sample_35	Normotension	44	Female	22.4	79	58	204	139	75	6.37768	Rum	109	75
sample_36	Normotension	45	Female	19	63.5	83	215	120	98	4.64164	Pre	94	59
sample_37	Normotension	42	Female	22.1	74.5	81	173	109	62	6.19333	Bac_1	91	56
sample_38	Normotension	38	Female	16.7	63	77	150	89	55	6.2267	Rum	100	69
sample_39	Normotension	39	Male	23.4	81.5	109	177	119	51	4.9509	Pre	114	75
sample_40	Normotension	44	Female	19.2	64	36	186	125	65	5.90939	Bac_1	96	63
sample_41	Normotension	45	Male	32.2	103.6	344	174	97	46	3.54257	Pre	118	76
sample_42	Normotension	41	Female	18.4	66	59	185	96	96	5.37608	Pre	85	58
sample_43	Normotension	54	Female	23.9	84.5	178	244	177	44	5.07551	Bac_2	114	70
sample_44	Normotension	46	Female	19	68	39	199	120	88	5.02929	Bac_2	90	59
sample_45	Normotension	39	Male	24.5	87.8	118	222	130	80	4.61076	Bac_2	115	76
sample_46	Normotension	47	Female	22.2	78	64	216	137	77	5.84748	Bac_1	118	75
sample_47	Normotension	26	Female	19.2	71.2	66	207	128	89	4.85709	Bac_2	99	64
sample_48	Normotension	54	Male	26.7	86.7	70	195	135	59	4.82562	Pre	113	76
sample_49	Normotension	50	Male	22.9	87	128	168	112	48	5.83431	Bac_1	104	78
sample_50	Normotension	47	Female	19.4	66	75	172	111	62	5.79953	Pre	103	62
sample_51	Normotension	51	Female	41.5	124	82	181	105	71	5.52354	Bac_1	105	64
sample_52	Normotension	50	Female	18.7	65.2	37	205	132	77	7.02048	Rum	105	65
sample_53	Normotension	44	Male	28.7	96.2	50	271	214	63	5.81171	Bac_1	113	73
sample_54	Normotension	43	Female	17.9	68	73	132	90	45	5.26789	Bac_1	108	73
sample_55	Normotension	31	Female	18	62	41	147	72	90	5.38432	Bac_1	98	61
sample_56	Normotension	47	Female	22.7	77	104	194	130	58	3.95672	Pre	104	54
sample_57	Normotension	36	Male	23.7	81.2	91	167	111	54	4.78067	Bac_2	119	78
sample_58	Normotension	30	Male	24	82.5	80	202	139	49	3.87483	Bac_2	102	56
sample_59	Normotension	45	Male	25	84	141	214	143	56	5.7612	Bac_1	113	73
sample_60	Normotension	44	Female	19.5	73	112	146	89	57	5.82523	Rum	101	65
sample_61	Normotension	39	Male	26.7	100.8	218	163	104	40	4.85957	Bac_2	104	68
sample_62	Normotension	36	Female	24.2	84	155	170	118	45	4.03496	Pre	109	64
sample_63	Normotension	36	Male	21.5	81.9	67	167	109	61	6.51784	Rum	105	65
sample_64	Normotension	31	Male	25.2	85.2	191	145	91	41	5.31686	Bac_2	99	66
sample_65	Normotension	46	Female	25.8	79.1	52	139	81	54	4.95061	Pre	98	68
sample_66	Normotension	47	Male	19.9	82.8	128	209	165	44	5.17602	Pre	106	72
sample_67	Normotension	42	Male	24.1	79.3	111	219	133	90	4.73444	Bac_2	112	77
sample_68	Normotension	49	Female	18.2	64.1	83	205	121	81	5.65398	Pre	115	76
sample_69	Normotension	40	Female	31.1	96.1	51	159	113	47	5.18869	Bac_1	107	63
sample_70	Normotension	42	Male	26.6	93.6	124	220	167	46	5.15608	Pre	107	60
sample_71	Normotension	43	Female	19.6	71	35	205	141	65	5.48073	Pre	98	56
sample_72	Normotension	41	Female	21.9	76	66	135	68	72	4.48142	Pre	91	57
sample_73	Normotension	35	Male	24.2	79.5	61	137	89	53	5.75729	Pre	105	64
sample_74	Normotension	50	Male	26.1	89.8	106	198	151	49	5.74255	Bac_1	118	71
sample_75	Normotension	38	Female	20.9	74.8	85	221	155	66	5.89518	Bac_1	101	67
sample_76	Normotension	36	Female	19.4	71.4	73	143	85	63	4.34065	Bac_2	112	79
sample_77	Normotension	47	Female	23.4	76.3	88	181	106	70	5.9105	Rum	87	62
sample_78	Normotension	43	Female	24.2	81.1	118	161	97	59	5.47618	Bac_1	99	55
sample_79	Normotension	24	Male	19.9	72.5	82	182	125	60	5.79123	Bac_1	107	65
sample_80	Normotension	45	Female	24.5	77	99	174	113	53	5.82437	Bac_1	117	76
sample_81	Normotension	23	Male	34.8	105.6	97	226	169	51	4.86184	Pre	117	67
sample_82	Normotension	43	Female	20.7	75.7	63	164	79	93	6.30538	Bac_1	111	69
sample_83	Normotension	43	Female	19.8	82	54	184	117	76	5.91562	Bac_1	94	63
sample_84	Normotension	46	Male	23.3	81	100	224	143	81	5.76493	Bac_1	117	66
sample_85	Normotension	40	Male	21.8	73.1	118	155	93	60	5.33371	Pre	110	67
sample_86	Normotension	43	Female	22.4	74.4	81	171	108	64	5.25791	Pre	96	58
sample_87	Normotension	34	Female	22.9	72.7	57	179	96	86	5.03095	Pre	100	65
sample_88	Normotension	43	Male	30.8	97.1	132	202	155	41	4.41055	Bac_2	116	74
sample_89	Normotension	49	Male	20.8	82	187	212	151	40	5.11409	Pre	105	78
sample_90	Normotension	43	Female	23.3	78.1	97	225	163	57	6.2077	Bac_1	96	67
sample_91	Normotension	31	Female	19	67.2	69	134	68	73	4.04354	Pre	92	65
sample_92	Hypertension	65	Male	25	93.5	185	237	158	59	5.75748	Pre	113	83
sample_93	Hypertension	51	Female	25.6	77	77	189	118	72	4.80882	Pre	131	86
sample_94	Hypertension	48	Male	23.9	84.5	68	182	130	52	2.58539	Bac_2	119	81
sample_95	Hypertension	40	Male	26.7	93	117	192	134	50	5.02902	Bac_2	116	82
sample_96	Hypertension	43	Female	22.8	77	117	164	114	46	5.18547	Bac_2	109	81
sample_97	Hypertension	53	Male	25.4	87	257	180	118	39	4.63476	Pre	128	88
sample_98	Hypertension	48	Male	23.3	77.5	59	174	124	49	3.90579	Bac_2	110	82
sample_99	Hypertension	49	Female	23.9	75	74	167	107	65	5.10379	Bac_1	129	90
sample_100	Hypertension	48	Male	21.2	74	59	143	66	78	5.35665	Pre	115	88
sample_101	Hypertension	47	Female	21.2	81	70	187	105	77	4.12378	Bac_2	121	86
sample_102	Hypertension	30	Male	26.5	89	259	219	150	42	5.10406	Pre	131	73
sample_103	Hypertension	43	Male	30.5	96.5	462	144	42	47	4.20364	Bac_2	159	104
sample_104	Hypertension	42	Male	23.8	89	482	181	88	35	4.98447	Bac_2	128	85
sample_105	Hypertension	46	Male	22.9	79	63	279	194	70	5.5587	Pre	127	89
sample_106	Hypertension	33	Male	26.3	87	152	242	154	79	5.31247	Pre	144	80
sample_107	Hypertension	34	Male	26	80	205	216	146	44	4.54402	Pre	126	91
sample_108	Hypertension	45	Male	25.3	89	58	220	185	43	5.25112	Bac_2	122	82
sample_109	Hypertension	53	Male	23.2	84	59	246	186	56	5.77515	Bac_1	121	89
sample_110	Hypertension	39	Male	23.1	89	125	210	151	53	4.41522	Pre	150	81
sample_111	Hypertension	42	Male	34.6	107.5	138	202	143	48	5.03197	Bac_2	123	81
sample_112	Hypertension	44	Female	29.4	93	97	236	169	66	6.06351	Bac_1	120	82
sample_113	Hypertension	43	Male	22.5	82	112	203	119	84	3.68248	Bac_2	146	104
sample_114	Normotension	41	Female	18.64	62.7	62	147	87	62	5.32358	Pre	99	63
sample_115	Normotension	39	Female	21	69.4	81	151	83	79	5.37174	Pre	118	70
sample_116	Normotension	35	Female	23.63	76.3	155	201	136	61	6.53114	Rum	116	76
sample_117	Normotension	43	Female	19.72	77.7	82	218	152	72	5.61576	Rum	112	72
sample_118	Normotension	44	Female	23	80.5	239	205	141	47	4.68997	Rum	119	72
sample_119	Normotension	50	Female	20	63	51	179	115	78	5.302	Bac_1	104	72
sample_120	Hypertension	57	Female	22.3	79	117	189	111	72	4.18398	Pre	141	74
sample_121	Normotension	45	Male	22.4	86.2	94	159	104	50	4.71031	Pre	91	57
sample_122	Normotension	50	Female	20.9	72	58	186	108	81	4.55742	Pre	113	75
sample_123	Normotension	38	Female	18.2	63	56	163	102	62	5.66959	Bac_1	90	57
sample_124	Normotension	35	Male	24.4	87.4	171	178	134	42	4.99905	Bac_2	118	72
sample_125	Normotension	36	Female	21.1	74.2	79	151	85	67	5.4439	Bac_1	96	66
sample_126	Normotension	36	Male	26.2	88	235	153	84	35	5.12127	Pre	115	71
sample_127	Normotension	46	Female	31.3	93	62	205	155	59	5.25127	Bac_2	108	65
sample_128	Normotension	51	Male	23	82	151	208	157	48	4.8007	Pre	109	71
sample_129	Normotension	40	Female	19.4	64	76	184	105	72	5.3443	Bac_2	93	64
sample_130	Normotension	39	Male	22.4	75	106	181	96	89	4.12221	Pre	116	70
sample_131	Hypertension	57	Male	22.6	80	50	167	92	78	4.40023	Bac_2	146	96
sample_132	Normotension	31	Female	19.4	62.5	40	152	81	69	6.1403	Bac_1	99	55
sample_133	Normotension	25	Female	19.6	64	50	137	85	57	5.68149	Rum	94	55
sample_134	Normotension	40	Female	21.9	70.5	51	222	153	76	4.85252	Bac_2	107	75
sample_135	Normotension	40	Female	22	70	40	180	89	107	5.98727	Bac_1	99	64
sample_136	Normotension	42	Male	30	99.5	189	176	104	48	5.05925	Bac_2	117	73
sample_137	Normotension	51	Female	32.9	87.5	117	171	106	59	4.69594	Pre	115	70
sample_138	Normotension	38	Female	20.5	74	36	111	57	55	5.8279	Bac_1	98	62
sample_139	Normotension	43	Female	24.1	76.2	34	220	156	75	4.67894	Pre	102	69
sample_140	Normotension	55	Male	25.7	86	81	139	81	55	5.64717	Pre	102	62
sample_141	Normotension	64	Female	23.1	84	187	206	135	56	4.84221	Pre	105	64
sample_142	Normotension	71	Female	21.8	82	134	201	135	63	5.2871	Pre	107	69
sample_143	Normotension	44	Female	22.7	76.1	63	167	89	75	5.09072	Bac_2	112	63
sample_144	Normotension	47	Male	23.3	73.5	63	180	100	77	5.18032	Pre	114	65
sample_145	Normotension	46	Female	24	78	151	172	108	52	5.128	Pre	107	74
sample_146	Normotension	42	Male	20	71.6	47	161	99	67	5.34112	Bac_2	113	72
sample_147	Normotension	31	Male	26.9	83.5	89	163	98	63	4.7871	Pre	97	62
sample_148	Normotension	39	Male	26.6	94	149	214	142	59	4.0278	Pre	101	62
sample_149	Normotension	31	Male	30.7	102	207	192	131	37	4.69699	Bac_2	101	65
sample_150	Normotension	54	Female	19.3	66.5	115	210	139	64	5.50472	Pre	99	68
sample_151	Hypertension	49	Male	24.5	85	104	184	134	39	5.21663	Pre	124	97
sample_152	Normotension	33	Female	21.8	74.5	57	217	141	82	4.0655	Bac_2	104	72
sample_153	Normotension	43	Female	18.5	68	45	229	170	74	5.82697	Bac_1	90	56
sample_154	Normotension	43	Female	19.3	74.5	80	219	136	90	5.72285	Bac_1	109	72
sample_155	Normotension	37	Female	18.6	66.3	45	180	105	79	5.34486	Bac_1	88	53
sample_156	Normotension	49	Male	23.7	87	83	213	146	72	4.10713	Bac_2	115	79
sample_157	Normotension	39	Male	26.2	85	203	251	185	51	4.88233	Bac_2	117	66
sample_158	Normotension	39	Male	25	89	87	203	159	42	4.49781	Pre	107	65
sample_159	Normotension	41	Male	28.4	92.5	254	255	192	46	5.17588	Bac_1	107	70
sample_160	Normotension	56	Male	24.1	84.5	261	216	146	53	6.04425	Bac_1	103	70
sample_161	Normotension	49	Female	22.1	78	90	180	92	84	4.51119	Pre	115	76
sample_162	Normotension	33	Female	18.5	65	160	190	125	56	5.32265	Bac_1	95	61
sample_163	Normotension	37	Female	16.7	63	49	172	106	73	5.73652	Bac_1	95	62
sample_164	Normotension	48	Male	23.5	82	163	217	150	49	6.71186	Rum	98	68
sample_165	Normotension	52	Male	22.2	82	38	222	178	63	6.03562	Bac_1	110	75
sample_166	Normotension	42	Female	18.3	65.5	78	173	107	67	5.74149	Rum	98	63
sample_167	Normotension	67	Male	21.8	77	73	213	154	67	5.57624	Pre	87	58
sample_168	Normotension	46	Female	24.6	80.3	98	211	144	59	5.54843	Bac_1	93	53
sample_169	Normotension	46	Male	23.4	76.5	52	163	76	87	6.31562	Rum	115	75
sample_170	Normotension	43	Female	21.8	79.4	64	162	103	58	6.56693	Rum	100	68
sample_171	Normotension	39	Male	26.4	87	301	184	114	36	6.05708	Bac_1	108	76
sample_172	Normotension	47	Male	24	80	123	215	157	51	5.10498	Pre	106	66
sample_173	Normotension	38	Female	20.9	74	56	159	85	69	5.6713	Rum	96	67
sample_174	Normotension	43	Male	25	91	151	179	127	39	5.83666	Bac_1	119	76
sample_175	Normotension	34	Female	24.6	76	143	214	141	66	5.60886	Bac_1	108	70
sample_176	Normotension	41	Female	21	74	37	161	91	76	5.21261	Bac_1	95	63
sample_177	Normotension	47	Female	29.4	91.5	135	176	116	51	4.70933	Bac_2	113	68
sample_178	Normotension	34	Female	22.6	76	65	143	96	47	5.1106	Bac_2	117	75
sample_179	Normotension	46	Male	28.1	97.8	210	252	191	39	5.1384	Bac_1	106	73
sample_180	Normotension	71	Female	23.7	81	75	161	92	72	5.87709	Bac_1	113	66
sample_181	Normotension	41	Female	20.1	72	67	144	78	64	5.088	Bac_1	96	68
sample_182	Normotension	36	Male	25.9	87	81	200	134	57	5.25765	Pre	110	73
sample_183	Normotension	45	Female	22.9	74.5	95	200	136	57	5.59882	Bac_1	114	67
sample_184	Normotension	37	Female	21.2	77.5	91	212	136	68	5.26846	Bac_2	97	66
sample_185	Normotension	53	Male	20.7	82	64	180	126	57	5.6421	Bac_1	95	62
sample_186	Normotension	29	Male	26.8	93	279	182	108	33	5.1605	Rum	98	57
sample_187	Normotension	40	Female	20.8	76	103	164	100	54	4.76682	Bac_2	102	64
sample_188	Normotension	48	Male	25	85	136	214	156	49	4.10366	Bac_2	112	78
sample_189	Normotension	30	Female	21.8	64.5	29	152	85	82	4.45189	Bac_2	101	63
sample_190	Normotension	37	Female	19.5	71.5	47	200	114	93	6.55864	Rum	98	55
sample_191	Normotension	51	Male	20.2	73.6	168	157	79	68	5.21636	Bac_1	107	67
sample_192	Normotension	36	Female	19.6	66	36	141	80	66	6.26891	Rum	88	56
sample_193	Normotension	42	Female	25	81.3	61	174	101	75	5.47071	Pre	97	59
sample_194	Normotension	45	Female	21	79	53	208	117	94	6.145	Rum	83	55
sample_195	Normotension	45	Female	17.8	65.3	85	256	170	91	4.56076	Bac_2	93	63
sample_196	Normotension	52	Male	24.4	85	107	173	129	51	5.60038	Pre	113	67
sample_197	Normotension	37	Male	23.9	85	119	214	149	60	5.35932	Pre	111	70
sample_198	Normotension	41	Male	22.6	77	144	184	126	47	4.96199	Pre	103	67
sample_199	Normotension	35	Female	19.8	67	50	179	111	70	5.53027	Rum	88	62
sample_200	Normotension	45	Female	19	72	66	230	170	65	4.15061	Bac_2	101	71
sample_201	Normotension	48	Female	21.3	66	101	228	155	69	6.13851	Bac_1	104	73
sample_202	Normotension	47	Male	24.4	86.7	68	176	110	75	5.33744	Bac_1	112	71
sample_203	Normotension	42	Female	18.4	77	56	201	136	78	5.42861	Bac_2	105	73
sample_204	Normotension	35	Male	24.7	88.5	71	194	125	76	5.10991	Bac_1	117	79
sample_205	Normotension	48	Male	26.6	88	62	166	106	62	5.85944	Rum	105	69
sample_206	Normotension	41	Female	19.5	68.5	83	182	107	77	5.89441	Pre	98	58
sample_207	Normotension	55	Male	25.4	91.5	231	225	156	48	4.83415	Pre	100	70
sample_208	Normotension	30	Male	20.5	74.2	72	192	126	67	5.57717	Bac_1	104	61
sample_209	Normotension	48	Female	25.9	84.4	164	261	191	57	5.65542	Bac_1	111	76
sample_210	Normotension	30	Male	26.2	88	82	193	127	68	3.85265	Pre	116	76
sample_211	Normotension	37	Male	22	81	128	183	125	48	4.65651	Bac_2	103	72
sample_212	Normotension	43	Male	30.5	98.5	155	223	164	48	5.14199	Pre	113	75
sample_213	Normotension	50	Female	20.2	64.8	52	190	133	65	5.47119	Rum	91	57
sample_214	Normotension	39	Male	26.8	89	73	208	135	69	5.21556	Pre	115	74
sample_215	Normotension	40	Male	22.4	82	83	220	167	50	5.08615	Bac_1	108	71
sample_216	Normotension	24	Female	19.6	65.5	74	134	61	71	5.26245	Bac_2	102	64
sample_217	Normotension	50	Male	24.9	85	91	221	172	44	5.21082	Pre	109	67
sample_218	Normotension	46	Female	18.4	69	114	199	101	100	5.45541	Bac_1	94	59
sample_219	Normotension	47	Male	21.8	79.5	80	213	159	55	4.85008	Pre	107	72
sample_220	Normotension	34	Male	22.8	78	82	145	100	39	5.98158	Bac_1	96	64
sample_221	Normotension	45	Male	23	79	226	190	130	42	5.1487	Bac_2	111	74
sample_222	Normotension	49	Male	21.8	78	82	240	172	67	5.16417	Pre	117	79
sample_223	Normotension	69	Female	23.1	82	58	170	106	68	5.43614	Bac_1	117	76
sample_224	Normotension	33	Male	22.3	79	72	216	159	59	4.72663	Pre	114	69
sample_225	Normotension	59	Female	24.7	80.7	109	191	121	64	5.99043	Bac_1	118	74
sample_226	Normotension	56	Female	19.4	71	66	167	112	57	6.17876	Pre	105	63
sample_227	Normotension	49	Female	20.6	67.8	77	217	143	70	4.97695	Bac_2	112	65
sample_228	Normotension	59	Male	24.9	87	51	146	102	44	5.17455	Pre	107	67
sample_229	Normotension	26	Female	21.7	72	69	180	118	67	4.83122	Bac_2	86	58
sample_230	Normotension	32	Male	20.2	70	93	249	193	58	4.18831	Pre	99	60
sample_231	Normotension	40	Female	20.9	70.1	37	161	104	65	5.8843	Bac_1	94	52
sample_232	Normotension	41	Female	19	67	102	175	111	57	4.98854	Bac_1	99	64
sample_233	Normotension	62	Male	22.4	81	138	159	105	53	6.26716	Pre	90	61
sample_234	Normotension	32	Male	22.9	82	43	204	130	81	5.48985	Pre	107	71
sample_235	Normotension	38	Male	29	92	196	193	126	43	3.34991	Bac_2	112	70
sample_236	Normotension	44	Female	24.7	81	64	175	117	59	5.54764	Rum	108	75
sample_237	Normotension	50	Female	26.8	84.4	94	196	135	53	6.23554	Bac_1	100	68
sample_238	Normotension	56	Female	27.7	94.5	82	181	112	59	5.71638	Rum	105	76
sample_239	Normotension	29	Female	22.9	81	61	202	136	64	6.32535	Rum	108	63
sample_240	Normotension	49	Female	23.6	78.5	151	199	127	69	5.10861	Bac_2	104	63
sample_241	Normotension	56	Female	21.2	81.5	90	261	192	61	5.96211	Bac_1	102	72
sample_242	Normotension	37	Female	21.7	78.5	60	162	113	50	5.77614	Bac_1	99	70
sample_243	Normotension	37	Male	26.9	91	168	259	185	54	4.56242	Pre	111	75
sample_244	Normotension	45	Male	29.1	101	161	309	251	44	5.35282	Bac_1	107	71
sample_245	Normotension	44	Male	27.7	94	83	182	122	59	5.16754	Pre	110	73
sample_246	Normotension	41	Female	23.5	81.1	85	199	148	54	5.87332	Bac_1	97	62
sample_247	Normotension	49	Male	24.6	82	69	190	118	79	6.53971	Rum	108	74
sample_248	Normotension	69	Male	21.8	83	44	198	130	88	5.45599	Bac_2	118	72
sample_249	Normotension	55	Male	26.6	89	193	208	138	61	5.34906	Bac_2	111	76
sample_250	Normotension	33	Male	23.3	78	103	155	100	50	5.20959	Bac_1	112	70
sample_251	Normotension	33	Female	22.9	78.7	48	174	112	60	4.97523	Bac_2	111	72
sample_252	Normotension	45	Female	27.1	82.5	96	138	90	41	4.7786	Pre	110	69
sample_253	Normotension	43	Female	20	80.1	163	205	138	55	6.04453	Bac_1	116	69
sample_254	Normotension	44	Female	20.2	69.4	97	203	135	64	5.33355	Pre	108	64
sample_255	Normotension	48	Female	18.2	66.3	29	200	106	101	5.60212	Bac_1	78	46
sample_256	Normotension	34	Male	24.5	82	100	235	176	57	5.96459	Bac_1	102	67
sample_257	Normotension	54	Male	21.6	73	63	256	210	45	5.945	Bac_1	106	72
sample_258	Normotension	45	Female	26.2	87.8	67	171	119	52	6.23158	Rum	113	73
sample_259	Normotension	40	Female	24	80.2	86	224	167	54	6.10903	Rum	86	57
sample_260	Normotension	62	Male	22.8	79	163	217	151	58	3.92318	Bac_2	111	72
sample_261	Normotension	30	Male	25.9	88	90	159	101	51	3.72026	Pre	108	68
sample_262	Normotension	45	Female	19.1	69	26	189	99	104	6.51929	Rum	103	69
sample_263	Normotension	47	Female	21.5	76	100	197	134	62	6.87928	Rum	95	66
sample_264	Normotension	47	Female	28.4	92	73	193	131	60	5.97857	Bac_1	94	52
sample_265	Normotension	45	Female	24.5	77	38	178	127	54	5.55449	Bac_1	106	72
sample_266	Normotension	45	Male	27.6	87	225	214	149	48	5.60619	Bac_1	112	72
sample_267	Normotension	55	Female	24.6	86.7	239	220	147	49	4.89911	Pre	106	69
sample_268	Normotension	47	Male	26	89.4	96	155	114	41	4.78647	Pre	103	69
sample_269	Normotension	48	Female	22.5	73	96	221	140	78	4.65415	Bac_2	103	69
sample_270	Normotension	49	Female	22.5	71.3	62	209	138	78	6.56179	Rum	103	74
sample_271	Normotension	49	Male	25.4	88	60	132	71	73	6.29623	Bac_1	115	72
sample_272	Normotension	37	Female	20.2	68	62	173	120	54	4.65958	Bac_2	106	68
sample_273	Normotension	46	Male	25.5	87	377	167	90	33	5.48797	Pre	105	74
sample_274	Normotension	48	Male	23.3	79.5	127	156	95	42	4.44282	Pre	115	79
sample_275	Normotension	54	Female	21.4	75	106	220	160	45	5.37994	Bac_1	103	60
sample_276	Normotension	38	Male	24.7	82	114	153	96	52	4.88171	Bac_2	110	77
sample_277	Normotension	48	Female	22.2	71.5	57	198	127	78	5.68444	Bac_1	89	59
sample_278	Normotension	54	Male	26.1	93	620	280	140	38	4.95875	Pre	116	73
sample_279	Normotension	50	Male	21.8	72	46	178	111	70	4.23591	Bac_2	105	65
sample_280	Normotension	38	Male	22	80	98	261	198	56	4.23722	Bac_2	112	77
sample_281	Normotension	38	Female	24.3	81.5	114	201	132	64	5.78962	Bac_1	112	79
sample_282	Normotension	50	Female	25.1	90	91	241	174	63	5.49458	Bac_1	110	65
sample_283	Normotension	31	Male	37.1	108	206	187	129	41	6.00622	Rum	118	76
sample_284	Normotension	41	Female	23.9	74.2	51	168	108	62	5.85899	Pre	107	65
sample_285	Normotension	33	Female	21	74.7	57	164	107	52	5.80636	Bac_1	106	69
sample_286	Normotension	43	Female	22.9	76	54	193	122	73	5.84251	Bac_1	88	59
sample_287	Normotension	41	Female	19.9	71.3	66	160	100	64	5.43294	Bac_1	90	58
sample_288	Normotension	35	Male	24.7	86	170	193	122	52	4.86514	Pre	105	61
sample_289	Normotension	50	Male	26.3	87	162	212	162	41	5.376	Bac_2	109	76
sample_290	Normotension	38	Male	22.7	80	123	179	123	46	6.35855	Rum	107	69
sample_291	Normotension	48	Male	29.7	99	204	254	195	47	4.94376	Bac_1	117	77
sample_292	Normotension	60	Male	26.4	86	111	207	155	40	4.97866	Pre	100	67
sample_293	Normotension	69	Male	19.6	76	68	138	65	72	4.50978	Bac_2	107	71
sample_294	Normotension	43	Male	25.3	86	261	186	114	47	5.07494	Bac_2	118	75
sample_295	Normotension	53	Female	26.4	90.5	278	158	89	44	5.23579	Pre	117	72
sample_296	Normotension	49	Female	21.3	76.5	65	157	90	64	6.2726	Pre	100	72
sample_297	Normotension	37	Male	23.9	84.1	86	154	108	44	5.92514	Bac_1	110	72
sample_298	Normotension	36	Female	21	68.6	62	153	80	76	5.67628	Rum	91	58
sample_299	Normotension	72	Male	26.6	88	107	227	165	71	5.44375	Pre	114	72
sample_300	Normotension	32	Female	20.8	66.4	37	169	100	74	5.59681	Bac_1	98	59
sample_301	Normotension	42	Male	26.7	91.7	188	223	164	38	5.09	Bac_2	108	65
sample_302	Normotension	45	Female	25.3	85.4	94	163	100	58	5.92234	Bac_1	110	68
sample_303	Normotension	59	Male	23.1	91.8	325	230	139	43	3.79624	Bac_2	103	69
sample_304	Normotension	46	Male	29.8	99.8	173	250	193	40	6.55159	Rum	114	71
sample_305	Normotension	67	Male	23.3	78	58	195	115	79	5.2021	Bac_2	101	67
sample_306	Normotension	43	Female	22.8	78.7	73	138	93	45	5.57739	Bac_1	100	61
sample_307	Normotension	43	Female	20.6	64.5	75	180	134	48	5.75079	Bac_1	85	54
sample_308	Normotension	35	Female	20.8	69.8	73	190	109	85	4.84813	Bac_2	105	77
sample_309	Normotension	49	Male	29.3	90	83	217	147	63	4.68435	Pre	108	70
sample_310	Normotension	52	Female	23.1	74.3	54	253	170	81	5.91533	Bac_1	97	63
sample_311	Normotension	47	Female	20.2	74	66	206	127	89	6.04655	Rum	96	57
sample_312	Normotension	48	Female	28.7	89	81	219	154	61	6.10257	Bac_1	94	51
sample_313	Normotension	39	Female	22.5	73.2	59	182	132	56	6.26815	Bac_1	85	57
sample_314	Normotension	36	Female	19.2	61	75	153	114	40	4.68671	Bac_2	80	53
sample_315	Normotension	41	Male	32.1	102	93	200	152	42	4.84745	Pre	105	62
sample_316	Normotension	39	Female	22.9	82	64	193	133	62	5.66989	Bac_1	89	59
sample_317	Normotension	46	Male	23.2	88	150	177	128	39	5.20992	Pre	103	74
sample_318	Normotension	46	Female	24.2	82.7	90	166	107	61	6.59879	Rum	102	66
sample_319	Normotension	43	Female	19.8	65.5	78	199	118	80	5.77095	Bac_1	93	61
sample_320	Normotension	43	Female	19.6	70.2	40	189	112	78	3.8421	Bac_2	85	48
sample_321	Normotension	46	Male	25.6	87.2	196	231	160	55	6.04218	Pre	115	75
sample_322	Normotension	36	Male	25.2	84.6	40	155	103	53	4.67647	Pre	112	75
sample_323	Normotension	52	Female	20.9	76	123	274	198	77	5.27774	Bac_1	115	61
sample_324	Normotension	46	Female	21.4	78.4	180	219	155	52	5.39132	Bac_1	114	66
sample_325	Normotension	49	Female	22.7	75	62	201	135	74	6.05832	Bac_1	97	68
sample_326	Normotension	35	Male	24.4	81	70	168	116	54	6.34652	Rum	117	72
sample_327	Normotension	43	Male	29.5	101	220	186	129	40	4.09824	Pre	107	74
sample_328	Normotension	37	Male	25.2	88	132	186	137	34	5.33799	Bac_2	104	73
sample_329	Normotension	51	Female	20.4	72.3	83	169	112	55	5.63505	Bac_1	99	65
sample_330	Normotension	43	Female	16.1	62	67	194	126	77	5.51548	Pre	97	66
sample_331	Normotension	47	Female	26.5	87	157	214	155	43	4.41314	Bac_2	95	61
sample_332	Normotension	36	Male	24.1	81	67	204	151	56	5.98543	Bac_1	109	64
sample_333	Normotension	47	Female	21.7	69	84	208	154	61	5.99384	Bac_1	102	63
sample_334	Normotension	23	Male	37.8	114.2	86	163	113	47	4.6034	Bac_2	113	58
sample_335	Normotension	47	Female	21.8	71	61	175	129	50	6.47197	Bac_1	96	61
sample_336	Normotension	41	Male	28.5	96.7	113	186	129	47	3.89989	Pre	112	68
sample_337	Normotension	36	Male	25.3	85	104	170	131	34	5.80183	Bac_1	109	68
sample_338	Normotension	52	Male	24.2	82.6	133	185	133	63	5.39581	Bac_1	112	72
sample_339	Normotension	47	Female	28.7	89.5	77	173	115	59	6.14369	Bac_1	114	73
sample_340	Hypertension	50	Male	25.2	86.9	61	168	104	70	5.88583	Pre	126	84
sample_341	Hypertension	42	Female	24.3	84.8	50	240	158	81	4.83393	Pre	131	83
sample_342	Hypertension	44	Female	32.1	89.6	87	217	132	79	3.64022	Bac_2	127	86
sample_343	Hypertension	44	Male	24	83	166	204	116	77	5.00572	Pre	117	84
sample_344	Hypertension	43	Female	26	85.2	216	256	189	49	5.49951	Bac_1	138	97
sample_345	Normotension	33	Male	22.7	81.8	94	171	121	44	4.94785	Pre	111	69
sample_346	Normotension	31	Female	23.6	81	57	223	139	87	5.49417	Rum	105	63
sample_347	Normotension	42	Female	27.1	85	81	159	101	53	5.93646	Bac_1	101	64
sample_348	Normotension	41	Male	25.1	85.5	56	176	111	66	5.59377	Rum	119	77
sample_349	Normotension	38	Female	22.2	84	49	162	97	63	4.82049	Rum	88	59
sample_350	Normotension	45	Male	28.1	91.1	126	176	114	47	5.71201	Pre	115	73
sample_351	Normotension	42	Female	22.8	77	85	196	139	58	5.49552	Rum	103	67
sample_352	Normotension	43	Female	23.7	80.7	60	181	108	72	5.13059	Pre	98	58
sample_353	Normotension	34	Male	27.6	90.1	152	228	164	48	5.27578	Bac_2	116	76
sample_354	Normotension	35	Female	21.3	81.2	65	254	155	111	5.78116	Bac_1	107	60
sample_355	Hypertension	59	Female	25.9	84.5	119	232	174	52	5.85152	Bac_1	137	94
sample_356	Normotension	36	Female	26	86	86	167	101	60	5.61418	Pre	99	56
sample_357	Normotension	39	Female	18.9	67	48	155	103	60	5.18656	Pre	96	66
sample_358	Normotension	33	Female	21.6	77.5	99	200	137	61	5.11394	Pre	96	64
sample_359	Normotension	54	Male	24.6	85.9	197	231	151	67	5.90903	Bac_1	95	66
sample_360	Normotension	52	Female	20.7	72.2	76	161	84	72	5.93585	Pre	112	78
sample_361	Normotension	40	Female	21.4	74.5	66	215	131	90	5.69549	Rum	94	63
sample_362	Normotension	33	Male	19.9	74.6	92	156	82	75	4.59486	Pre	112	70
sample_363	Normotension	28	Female	19.9	65.6	46	161	87	79	5.26329	Bac_2	100	66
sample_364	Normotension	32	Female	28.1	89.9	101	161	92	66	4.81237	Pre	91	62
sample_365	Normotension	52	Female	21.3	74.3	115	243	180	57	5.91336	Bac_1	93	61
sample_366	Hypertension	40	Male	26.4	87.7	53	206	151	52	5.08417	Bac_2	125	84
sample_367	Normotension	56	Female	22.2	81.4	58	195	152	47	5.98032	Pre	99	62
sample_368	Normotension	42	Female	22.6	74	51	146	93	60	5.99739	Bac_1	106	64
sample_369	Normotension	37	Female	27.5	81.4	97	172	120	48	4.52875	Bac_2	99	65
sample_370	Normotension	40	Female	22.1	80.6	94	158	100	53	6.07775	Rum	100	58
sample_371	Normotension	43	Female	35.9	108.2	99	203	126	72	4.35827	Pre	112	74
sample_372	Normotension	27	Female	35.3	98.1	109	201	122	77	4.86586	Bac_2	111	64
sample_373	Normotension	36	Female	20.7	74.3	91	220	131	96	4.73505	Bac_2	105	70
sample_374	Normotension	44	Male	32.6	99.8	170	198	153	34	5.28888	Bac_2	117	73
sample_375	Normotension	33	Female	17.8	66.3	54	133	71	58	5.91313	Rum	86	62
sample_376	Hypertension	45	Female	26.1	91	103	218	154	62	5.91006	Bac_1	115	85
sample_377	Normotension	50	Female	20.7	77.3	89	238	171	58	6.1432	Pre	93	65
sample_378	Normotension	51	Female	24	81.3	42	227	159	79	5.75467	Pre	100	59
sample_379	Normotension	40	Male	21.2	75.5	65	191	102	103	4.77368	Pre	97	55
sample_380	Normotension	46	Female	30.4	96.2	142	196	131	58	6.07204	Bac_1	113	65
sample_381	Normotension	45	Female	23.4	77.6	49	213	145	73	6.2652	Bac_1	93	59
sample_382	Normotension	36	Female	19.9	66.8	71	185	118	61	6.03847	Bac_1	104	65
sample_383	Normotension	49	Female	20.4	67.4	92	308	227	81	6.01784	Rum	102	68
sample_384	Normotension	51	Female	22.3	74.6	59	197	129	78	5.75044	Bac_1	93	56
sample_385	Normotension	32	Female	19.2	72.1	59	189	109	87	6.05542	Bac_1	94	65
sample_386	Hypertension	40	Female	26.3	90.7	119	192	134	58	5.27514	Bac_1	129	88
sample_387	Normotension	39	Female	22.3	79.8	181	253	174	67	4.98738	Pre	94	64
sample_388	Normotension	36	Female	19.4	72.4	81	137	71	64	6.76495	Rum	91	60
sample_389	Normotension	35	Male	24.8	86.1	138	205	141	58	5.08652	Pre	102	62
sample_390	Normotension	50	Female	20.7	69.9	65	193	115	78	5.83415	Bac_1	117	72
sample_391	Normotension	40	Female	19.9	71.1	73	229	157	74	6.81732	Rum	94	61
sample_392	Normotension	39	Female	20.9	71.7	66	178	111	65	5.73801	Bac_1	107	68
sample_393	Normotension	32	Female	21.4	74.3	46	191	131	66	5.67692	Bac_1	99	53
sample_394	Normotension	42	Female	22.3	77.1	173	223	154	65	4.62137	Pre	106	71
sample_395	Normotension	47	Female	20.7	70.8	55	198	123	81	6.01387	Bac_1	113	78
sample_396	Normotension	42	Female	30.8	86	151	206	141	61	5.27598	Bac_2	112	69
sample_397	Normotension	41	Female	25	78	64	137	87	48	6.19224	Rum	106	58
sample_398	Normotension	41	Male	26.3	79.3	88	237	174	70	5.40192	Bac_1	110	69
sample_399	Normotension	45	Female	18.4	68.9	83	262	151	123	5.8937	Pre	104	67
sample_400	Normotension	40	Female	20.7	72.6	78	155	85	69	5.86252	Rum	96	63
sample_401	Normotension	36	Male	22.9	80	91	207	133	74	4.93029	Bac_2	106	62
sample_402	Normotension	43	Male	22.7	77.9	77	204	137	66	4.9695	Pre	104	65
sample_403	Normotension	39	Female	18	70.6	136	213	145	63	3.78159	Bac_2	109	72
sample_404	Normotension	40	Male	21.1	75.5	48	190	147	51	5.18782	Pre	112	65
sample_405	Hypertension	39	Male	25.4	89.1	162	257	166	87	5.25679	Bac_2	142	92
sample_406	Normotension	26	Male	25.2	86.6	99	171	115	49	5.45659	Bac_1	110	62
sample_407	Normotension	38	Female	18.5	67.5	51	176	103	70	4.88189	Pre	89	67
sample_408	Normotension	48	Female	29.2	91	210	237	151	67	5.2391	Bac_1	106	65
sample_409	Normotension	30	Male	22.1	80.9	55	151	92	58	5.30667	Pre	109	68
sample_410	Normotension	41	Male	24.9	86.4	118	229	155	63	4.8044	Pre	101	67
sample_411	Normotension	40	Female	18.9	68	82	231	152	75	5.70371	Pre	106	67
sample_412	Normotension	43	Female	23.8	82.1	47	227	153	79	4.54278	Bac_2	101	61
sample_413	Normotension	41	Male	25.8	86.2	270	239	178	36	4.67595	Pre	109	66
sample_414	Normotension	46	Male	22.8	82.3	85	264	189	71	5.7265	Pre	107	68
sample_415	Hypertension	30	Male	26.9	85.1	156	161	100	41	5.38465	Pre	125	81
sample_416	Normotension	40	Male	22.7	80.6	63	163	93	70	6.00492	Pre	102	58
sample_417	Normotension	52	Female	21.6	83.1	82	192	133	59	5.83423	Bac_1	99	59
sample_418	Normotension	44	Male	26	90.4	193	188	119	58	5.58663	Bac_1	109	70
sample_419	Normotension	43	Male	20.9	87	92	171	111	64	5.51271	Bac_2	105	66
sample_420	Normotension	41	Male	22.4	73.5	71	184	133	55	4.84516	Bac_2	103	72
sample_421	Normotension	40	Male	21.9	86.4	79	242	178	62	6.10577	Rum	103	64
sample_422	Normotension	39	Female	23.1	83.4	205	207	140	53	4.43894	Bac_2	98	58
sample_423	Normotension	47	Male	22.6	91.9	108	230	165	60	6.19321	Rum	107	75
sample_424	Normotension	41	Female	21.2	73.2	58	215	154	72	6.65884	Rum	90	60
sample_425	Normotension	42	Female	20.5	66	61	186	130	62	5.46282	Bac_1	107	70
sample_426	Hypertension	35	Male	30.3	101.8	185	162	111	36	3.29063	Bac_2	141	90
sample_427	Normotension	38	Male	23.7	87.6	77	256	178	86	4.6214	Pre	104	67
sample_428	Normotension	36	Female	19.5	67.3	207	194	127	44	4.21945	Pre	112	72
sample_429	Normotension	30	Female	19.1	71.6	171	175	99	63	4.90762	Rum	99	65
sample_430	Normotension	34	Male	27	89.1	114	185	112	71	5.20875	Bac_1	115	73
sample_431	Normotension	45	Female	20.8	67.3	144	170	106	58	5.58808	Bac_1	104	73
sample_432	Normotension	38	Male	28.2	97	159	257	200	51	3.89139	Bac_2	111	64
sample_433	Hypertension	37	Male	29.2	93.7	134	160	91	65	4.45222	Pre	122	84
sample_434	Hypertension	45	Male	28.7	95	217	240	179	43	4.69367	Pre	135	88
sample_435	Hypertension	43	Male	25.4	82.4	116	230	172	44	5.79975	Bac_1	126	89
sample_436	Hypertension	47	Male	22.7	82.3	283	229	142	60	3.65395	Bac_2	115	84
sample_437	Hypertension	39	Male	29.7	94.8	147	171	116	48	5.89531	Bac_1	124	80
sample_438	Hypertension	48	Male	22.8	92.4	257	229	178	44	6.05346	Bac_1	126	86
sample_439	Hypertension	41	Male	26.8	91	257	183	115	38	5.38429	Bac_1	116	80
sample_440	Hypertension	48	Male	27.3	92.1	126	148	76	64	4.84421	Bac_2	123	89
sample_441	Hypertension	47	Male	23.1	82.4	80	173	96	74	5.40443	Bac_1	110	86
sample_442	Hypertension	42	Male	20.8	75.1	46	181	99	90	4.27294	Pre	108	80
sample_443	Hypertension	43	Male	25.2	89.7	134	198	152	41	5.75729	Bac_1	128	93
sample_444	Hypertension	39	Male	23.2	85.2	55	213	144	73	4.00879	Pre	131	85
sample_445	Hypertension	51	Male	25.2	93.2	296	228	139	55	5.11183	Bac_2	128	82
sample_446	Hypertension	38	Male	25.4	92.5	172	137	97	38	3.79195	Bac_2	127	91
sample_447	Hypertension	38	Female	29	86.2	84	202	125	73	5.56814	Bac_1	132	91
sample_448	Hypertension	44	Male	28.7	97.5	187	278	212	56	5.1756	Bac_2	133	92
sample_449	Hypertension	32	Female	23.2	83.8	68	156	76	79	5.36791	Pre	120	80
sample_450	Hypertension	60	Female	27.8	92.5	143	168	99	55	5.14894	Bac_2	129	87
sample_451	Hypertension	39	Male	29	101.1	136	185	121	57	5.86351	Rum	119	80
sample_452	Hypertension	49	Male	26.6	86.8	137	153	98	53	5.78321	Bac_1	121	82
sample_453	Hypertension	52	Female	22	84.2	119	207	142	58	6.00265	Pre	133	81
sample_454	Hypertension	32	Male	22.7	84	63	196	124	68	5.16349	Pre	128	80
sample_455	Hypertension	52	Male	23	88.3	294	210	151	37	5.49281	Bac_1	113	81
sample_456	Hypertension	35	Male	25.7	78.6	228	190	136	37	5.18865	Bac_1	125	82
sample_457	Hypertension	47	Male	20.2	74	193	212	138	61	5.68917	Pre	119	81
sample_458	Hypertension	42	Female	28.3	96.3	147	213	149	56	4.82543	Bac_2	117	80
sample_459	Hypertension	51	Female	21.5	84.4	163	198	134	52	6.34139	Bac_1	130	94
sample_460	Hypertension	38	Male	22.2	73.7	157	193	130	53	4.74585	Pre	137	97
sample_461	Hypertension	45	Female	23.1	82.5	89	202	140	70	4.08386	Bac_2	119	83
sample_462	Hypertension	60	Male	23.9	85.6	143	172	104	60	4.63676	Pre	124	91
sample_463	Hypertension	46	Male	26.9	90	222	185	98	71	3.87222	Bac_2	131	89
sample_464	Hypertension	49	Female	26.8	85.7	104	234	164	68	5.01581	Pre	117	80
sample_465	Hypertension	51	Male	28.1	92.9	82	207	141	59	4.56473	Pre	113	83
sample_466	Hypertension	33	Male	24.8	86.5	80	184	128	55	4.66954	Bac_2	142	88
sample_467	Hypertension	41	Male	26.4	89.4	103	256	189	57	4.96061	Pre	120	83
sample_468	Hypertension	46	Male	24.1	82	41	189	114	80	5.52505	Bac_1	120	86
sample_469	Hypertension	40	Male	24.5	89.3	82	184	118	69	4.31975	Bac_2	122	88
sample_470	Hypertension	49	Male	23.3	81.7	99	204	144	50	5.40094	Pre	130	89
sample_471	Hypertension	38	Male	29.5	99.7	171	224	139	82	4.92142	Bac_2	130	90
sample_472	Hypertension	42	Male	29.1	95.1	122	208	127	66	5.11848	Bac_2	123	83
sample_473	Hypertension	54	Male	26.8	89	104	215	155	49	4.64774	Pre	128	88
sample_474	Hypertension	40	Male	26.2	86.3	67	200	116	92	5.0349	Pre	131	82
sample_475	Hypertension	53	Male	21.6	81.3	195	195	138	53	4.60661	Bac_2	111	83
sample_476	Hypertension	44	Male	27.8	91.6	137	195	144	43	5.68149	Pre	123	87
sample_477	Hypertension	39	Male	27.4	90.8	278	264	179	53	4.62921	Bac_2	129	92
sample_478	Hypertension	51	Male	22.3	82	88	217	164	58	5.55723	Pre	122	80
sample_479	Hypertension	49	Female	34.3	107.2	221	263	192	52	5.40323	Bac_1	136	86
sample_480	Hypertension	45	Female	21.7	84.2	159	234	165	59	5.68032	Bac_1	128	88
sample_481	Hypertension	34	Female	20.9	83.4	68	159	102	64	4.49332	Bac_2	131	84
sample_482	Hypertension	47	Female	22.3	76	222	242	170	39	5.61404	Bac_1	125	84
sample_483	Hypertension	49	Male	33.3	108.5	169	193	124	54	4.41326	Bac_2	135	92
sample_484	Hypertension	51	Female	23	82.3	113	174	109	56	5.47306	Bac_1	120	82
sample_485	Hypertension	49	Female	21.7	75.2	53	222	152	79	3.96625	Pre	132	77
sample_486	Hypertension	44	Male	24.2	85.1	187	191	133	42	5.31899	Bac_1	130	93
sample_487	Hypertension	36	Male	28.4	91	137	182	134	48	5.9107	Bac_1	123	82
sample_488	Hypertension	51	Male	25.7	88.3	118	208	139	62	5.00618	Pre	127	89
sample_489	Hypertension	43	Male	26.2	88.7	117	181	139	33	5.02221	Pre	125	88
sample_490	Normotension	31	Female	18.6	71.8	63	166	98	69	5.51637	Bac_1	104	66
sample_491	Normotension	36	Male	22.1	86.7	69	156	73	85	5.46916	Pre	106	70
sample_492	Normotension	42	Female	22.3	80	60	175	111	60	6.17199	Rum	104	69
sample_493	Hypertension	48	Male	23.1	78.4	87	182	112	64	5.13208	Pre	136	92
sample_494	Normotension	42	Female	21.2	83	72	223	174	58	6.2526	Rum	107	68
sample_495	Normotension	40	Female	24.9	80.5	76	198	135	68	6.01463	Bac_1	118	71
sample_496	Normotension	47	Male	22.6	81.3	138	189	129	53	5.55733	Pre	116	77
sample_497	Normotension	46	Female	24.8	84.6	113	195	128	68	5.49416	Bac_1	102	58
sample_498	Normotension	40	Female	22.9	76	120	233	176	53	6.55919	Bac_1	105	62
sample_499	Normotension	47	Female	20.3	75.1	45	193	116	89	6.86238	Rum	96	61
sample_500	Normotension	38	Male	29.3	97	116	206	143	59	5.29713	Bac_1	117	79
sample_501	Normotension	55	Female	25.5	83.9	54	223	137	88	4.59278	Pre	94	65
sample_502	Normotension	28	Male	26.1	85.7	63	202	137	75	6.10834	Bac_1	117	69
sample_503	Normotension	36	Male	23.3	83	78	211	151	65	6.05237	Rum	107	63
sample_504	Normotension	32	Male	19.7	74.1	58	214	137	85	6.04254	Rum	101	56
sample_505	Normotension	47	Female	24	84.1	171	175	108	54	5.73474	Bac_1	115	73
sample_506	Normotension	49	Female	20.8	72.9	63	229	121	113	4.99004	Pre	100	62
sample_507	Hypertension	50	Male	22.2	78	133	134	72	51	4.53749	Pre	120	91
sample_508	Normotension	43	Female	21.2	74.7	94	266	203	62	5.72753	Rum	100	71
sample_509	Hypertension	32	Female	25.3	91.2	166	144	80	46	5.00376	Bac_1	131	85
sample_510	Normotension	38	Female	20.9	75.8	73	172	98	78	5.76643	Bac_1	107	70
sample_511	Normotension	53	Male	25.9	88.6	139	183	111	52	5.78503	Bac_1	106	68
sample_512	Hypertension	49	Female	19.1	69	81	197	132	68	5.30295	Bac_2	158	99
sample_513	Normotension	41	Female	21.6	68.3	42	159	117	48	5.77538	Bac_1	87	55
sample_514	Hypertension	42	Male	26.2	89.7	98	169	115	48	5.34713	Pre	129	87
sample_515	Hypertension	51	Male	23	81.1	83	174	111	58	5.15376	Bac_2	122	84
sample_516	Hypertension	44	Male	31.1	102.7	509	197	67	31	4.7943	Pre	112	82
sample_517	Hypertension	54	Male	21	70.1	75	249	198	68	5.17852	Pre	112	80
sample_518	Hypertension	42	Female	22.1	80.5	83	223	100	123	5.80667	Rum	124	82
sample_519	Normotension	45	Female	24.1	81.3	42	233	168	71	4.03968	Bac_2	100	65
sample_520	Hypertension	53	Female	27.2	85	61	138	89	47	5.59532	Bac_1	143	92
sample_521	Hypertension	46	Female	26.1	87	69	195	107	85	6.15856	Bac_1	132	88
sample_522	Hypertension	54	Male	31.7	102	117	207	138	65	4.44574	Bac_2	126	84
sample_523	Hypertension	49	Male	23.5	76.5	61	191	127	69	4.4605	Pre	115	82
sample_524	Hypertension	46	Male	25.3	86	161	171	111	42	5.7902	Rum	123	84
sample_525	Normotension	42	Female	21.8	76.2	162	226	150	58	5.63013	Bac_1	104	65
sample_526	Hypertension	48	Male	25.9	82.2	103	212	153	49	5.64787	Bac_2	119	85
sample_527	Hypertension	39	Female	23	78.5	76	146	62	83	4.53955	Bac_2	127	88
sample_528	Hypertension	50	Male	24.2	84	196	207	146	45	5.82811	Rum	122	86
sample_529	Hypertension	54	Female	25.8	90	155	230	155	65	6.74474	Rum	121	83
sample_530	Hypertension	46	Female	27.6	89	99	201	145	53	5.49041	Bac_1	127	87
sample_531	Hypertension	41	Male	28.9	95	127	199	152	42	5.006	Bac_1	121	86
sample_532	Normotension	36	Female	21.2	73.6	49	145	93	49	6.19532	Rum	92	63
sample_533	Normotension	50	Female	22.2	77.6	99	179	114	59	5.19513	Bac_2	104	70
sample_534	Normotension	43	Male	23.9	86.1	129	150	96	44	5.24733	Bac_1	101	70
sample_535	Normotension	62	Male	23.4	78.1	73	167	113	51	5.64877	Bac_1	116	78
sample_536	Normotension	38	Male	28.76	96.9	113	156	97	53	4.40508	Pre	104	71
sample_537	Normotension	40	Female	21.4	72.1	63	202	123	81	6.24718	Bac_1	95	56
sample_538	Normotension	41	Male	24.4	85.5	50	175	108	71	4.88921	Bac_2	119	74
sample_539	Normotension	32	Female	16	64.1	68	190	102	88	5.32344	Pre	92	62
sample_540	Normotension	32	Female	20.8	76.5	32	152	81	74	6.01179	Rum	102	61
sample_541	Normotension	32	Female	19.4	69.9	101	160	95	61	5.20781	Bac_1	109	65
sample_542	Normotension	32	Male	19.4	68.8	87	207	122	89	5.58335	Bac_1	100	63
sample_543	Normotension	35	Female	18.1	68.1	49	193	107	89	5.90957	Bac_1	92	61
sample_544	Normotension	68	Female	22.5	83.6	130	180	120	59	5.68979	Bac_2	98	59
sample_545	Normotension	42	Male	20.9	77.2	245	254	192	41	4.10715	Bac_2	116	67
sample_546	Normotension	49	Male	19.4	73.4	72	250	175	81	5.63778	Bac_1	92	57
sample_547	Normotension	41	Male	19.2	70.1	49	175	131	52	3.58829	Pre	101	64
sample_548	Normotension	40	Male	30.4	97.4	161	198	134	47	5.35431	Bac_1	111	78
sample_549	Normotension	47	Female	20.7	77.9	54	143	97	49	5.10163	Bac_1	104	67
sample_550	Normotension	38	Male	24.7	88.2	121	215	157	47	5.05631	Bac_2	117	73
sample_551	Normotension	35	Male	21.7	82.4	45	144	102	39	3.85075	Pre	105	66
sample_552	Normotension	38	Male	19.9	76.1	98	204	132	74	5.57529	Bac_1	94	61
sample_553	Normotension	36	Female	25.4	79.3	92	167	87	83	6.04908	Pre	105	63
sample_554	Normotension	44	Female	18.2	72	121	208	145	66	6.50086	Bac_1	98	59
sample_555	Normotension	42	Male	22	79.9	151	214	152	59	4.80104	Bac_2	109	72
sample_556	Normotension	34	Male	25.9	86.1	97	147	88	50	5.63359	Pre	112	56
sample_557	Normotension	39	Male	21.7	76.3	86	140	92	46	4.70658	Bac_2	107	62
sample_558	Normotension	49	Male	28	92.3	315	238	177	40	4.63525	Bac_2	113	71
sample_559	Normotension	37	Female	22.1	73.6	45	162	103	65	3.47588	Bac_2	101	68
sample_560	Normotension	36	Female	20.8	66.5	74	178	112	67	5.83278	Bac_1	104	68
sample_561	Normotension	42	Male	23.4	81.7	127	224	162	60	5.14183	Pre	110	72
sample_562	Normotension	45	Female	22.7	78.2	107	232	126	93	6.0997	Rum	109	71
sample_563	Normotension	35	Female	23.7	83.1	215	242	165	61	5.44828	Rum	108	76
sample_564	Normotension	33	Female	21.9	73.5	135	156	99	54	4.53658	Bac_2	116	70
sample_565	Normotension	44	Female	23.9	76.5	68	192	138	60	5.44998	Bac_1	110	68
sample_566	Normotension	42	Male	24.1	83.5	285	165	97	30	5.77668	Bac_1	109	74
sample_567	Normotension	44	Female	19.7	74.3	125	163	92	66	4.47793	Bac_2	99	64
sample_568	Normotension	50	Female	23.8	70.5	89	241	183	57	5.01924	Pre	111	69
sample_569	Normotension	24	Female	20.2	61.3	82	217	156	58	5.42658	Rum	104	71
sample_570	Normotension	37	Female	16.3	66.3	81	148	76	67	4.72735	Pre	100	61
sample_571	Normotension	40	Female	18.7	71.6	51	166	101	74	5.33172	Bac_1	92	63
sample_572	Normotension	39	Male	26.7	90.5	65	181	137	45	4.34126	Bac_2	116	75
sample_573	Normotension	34	Male	22	75.8	119	218	160	58	5.2807	Bac_2	97	61
sample_574	Normotension	42	Female	28	94.5	63	173	117	57	5.17403	Bac_2	103	67
sample_575	Normotension	55	Male	24.7	92.9	83	232	178	61	5.0428	Pre	113	69
sample_576	Normotension	30	Female	18.7	70.2	75	198	110	91	5.89698	Bac_1	109	68
sample_577	Normotension	39	Female	23.6	76.3	177	179	131	33	4.15854	Pre	102	65
sample_578	Normotension	41	Male	26.9	98.5	287	176	111	38	4.28722	Bac_2	107	73
sample_579	Normotension	46	Female	17.8	67	32	192	117	85	5.27403	Pre	96	65
sample_580	Normotension	43	Female	20.8	71.2	49	232	136	100	5.6621	Bac_1	97	68
sample_581	Normotension	44	Male	23.7	83.9	278	226	161	37	3.65924	Bac_2	107	74
sample_582	Normotension	63	Female	21.9	70.4	66	204	138	78	5.48082	Bac_2	111	58
sample_583	Normotension	60	Female	20.2	70.5	175	206	134	59	5.3567	Bac_1	103	69
sample_584	Normotension	52	Female	21.9	76.6	87	216	141	73	5.68342	Bac_1	112	69
sample_585	Normotension	31	Female	24	78.3	143	198	133	60	5.6359	Bac_1	94	62
sample_586	Normotension	45	Female	22.5	81.6	55	152	103	55	5.52562	Bac_1	104	74
sample_587	Normotension	38	Female	22.3	78.7	29	236	152	89	4.90252	Pre	116	73
sample_588	Normotension	52	Female	22.9	78.3	59	152	98	53	4.9185	Pre	105	62
sample_589	Normotension	46	Female	21.3	85.1	71	166	87	76	5.49138	Pre	96	56
sample_590	Normotension	53	Female	20.1	80.5	52	278	187	101	3.42622	Bac_2	102	68
sample_591	Normotension	45	Male	21.4	78.4	190	298	215	64	6.49995	Rum	108	71
sample_592	Normotension	29	Male	22.9	81.6	67	201	142	55	5.27264	Bac_2	110	76
sample_593	Normotension	39	Male	25.4	87.2	66	165	119	48	4.90119	Pre	115	77
sample_594	Normotension	42	Female	18.8	70.8	74	205	130	73	6.26675	Rum	103	63
sample_595	Normotension	44	Female	20.4	71.5	97	172	106	62	4.40096	Pre	99	63
sample_596	Normotension	36	Female	18.3	65.5	118	177	129	48	4.39303	Pre	100	58
sample_597	Normotension	38	Male	25.3	86.8	276	274	200	44	4.09154	Bac_2	95	66
sample_598	Normotension	45	Male	23.2	74.4	31	148	81	64	5.6076	Bac_2	117	62
sample_599	Normotension	50	Male	23.3	86.1	126	207	147	56	5.54516	Bac_1	112	71
sample_600	Normotension	43	Female	21.9	80.8	149	199	141	50	6.46598	Rum	108	68
sample_601	Normotension	25	Female	18.9	63.1	80	166	84	82	5.55627	Bac_1	99	52
sample_602	Normotension	41	Male	23.8	85.4	162	190	135	44	5.87661	Pre	114	67
sample_603	Normotension	36	Female	25.4	86.7	91	230	145	85	5.69841	Pre	110	72
sample_604	Normotension	39	Female	18.6	66.9	95	182	122	56	5.66086	Pre	90	56
sample_605	Normotension	34	Female	17.7	68.9	54	145	65	91	6.36412	Bac_1	110	61
sample_606	Normotension	47	Male	22.4	77.7	41	195	115	88	5.42647	Pre	105	75
sample_607	Normotension	30	Female	21.6	73.7	72	199	104	100	5.91097	Pre	110	78
sample_608	Normotension	53	Female	29.5	98.4	142	211	159	44	4.58654	Pre	96	61
sample_609	Normotension	42	Male	23.6	82.8	164	189	127	51	5.06548	Bac_2	112	69
sample_610	Normotension	34	Female	20.8	66.1	53	166	93	78	5.48461	Bac_2	101	69
sample_611	Normotension	55	Female	24	81.2	81	105	56	51	5.18266	Bac_1	104	64
sample_612	Normotension	43	Male	23	82.9	138	185	123	56	5.67427	Rum	102	71
sample_613	Normotension	38	Female	19.4	67.5	82	161	106	57	6.25138	Bac_1	98	61
sample_614	Normotension	40	Male	23.5	79	106	157	98	59	6.3225	Pre	107	62
sample_615	Normotension	45	Male	22.8	83.8	89	159	89	67	5.76241	Pre	111	73
sample_616	Normotension	42	Male	22.4	80.5	131	223	163	51	4.4771	Pre	115	78
sample_617	Normotension	30	Female	30.02	85	48	152	97	61	5.03879	Pre	116	74
sample_618	Normotension	38	Female	20.4	73.6	59	205	119	89	4.99436	Bac_2	107	65
sample_619	Hypertension	32	Male	24.9	88.7	78	174	114	56	5.02082	Pre	140	93
sample_620	Hypertension	48	Male	22.9	83.4	109	192	126	57	5.97369	Pre	116	89
sample_621	Normotension	42	Male	26	82	82	155	100	48	5.86038	Pre	113	72
sample_622	Normotension	40	Male	21.7	73.1	130	200	149	37	5.55627	Bac_1	115	68
sample_623	Normotension	42	Female	26.6	88.5	181	176	96	66	3.94369	Bac_2	115	79

## Sheet: ASV table
#OTU ID	0d79dc093ddc6f40451ab4471c918962	782a79a0725adc6ac22fc1fd15933a12	07814185dae1084d1e8075a7ccb78864	bc8dd5024b6e5a9e5b25c973afd43fa1	2e2d14be352a1ac8a05e556e679412df	4d72007c70f4abc0bf9e8fe8b826d07d	3645918f3c2c6369ec1b7f6a08264351	e4327beb298a939ee79b19ad6b210890	cb56fded2d0530c746bd1f1ea5f4d415	5385e8dcf433e943b50df56bca4def15	21e98738f064d38704aa612d1eb08f16	62ec02b76e2add5d0e3216336a71dd25	61f63a201a8f5842fb677d540ac45fda	ab1e4aeddde9eb4e80144c135051d941	75840e5b4d0705e608a50b8ade60f266	6d914a702d3c71527cfb3484a6317810	c0904dff94b8cd3db837d902f4ae793d	d61ff8e5f69ae67a7ba1169c6eb91305	fedaea25de938cbce5c098db780b3382	d63b20981d788b2252ca79f264a9cb42	d96dbb9f92c2ac93fe19e7545a1a2481	c1df75b5732336ae58bbcf0736be0636	3190ab0237e9ce0120316960a57642ca	33876aa167e57f49f45ec66ae1171eb5	8c85f22d693208463f9e0220f103fcec	02df8598ac39f1ef54609afb19c8c450	c102305bdb98a4f4c4ce1a60fcd5bd7e	f6711630719a32a1edef76a65f0818ec	df4ffe3f096b7d627079b0626b40346e	d1720fa992a428f1a4a9fb8e436b7866	5665ff0e6b3f6690e20eae4c8cd0f807	509dbfb0f05a18e10eea61253f501fa4	fe58b40ba5516ac4faa821e931597f43	56e61e905a426ba7e103764102e6e038	e9ea81e04d45674dbf2c6f23e8986b88	a0a5d6d9f514c35c3c865e2431dad047	d6c75c87164e371d9f0bef13947c90cf	74aaeb93ba19830fa0e2cc55966371bd	b1e4c408640c7dea86d9351c78e5dfb9	ac87748314d6b4c6b18317abdb705f1b	ec108d4a56230e0e53bcff3a2d7900ab	9f7f3ba3f4074ff874d6d0cddf94f59f	176c54c58f00f9fff0695f5100c7d9c7	5cea6c2d4da34682eb721c0696b399b7	d010d46e2632a09594ad9fe156c5f54b	480c3bc663ab86697ac36ae8432f1b17	fb4d2c33790022e71bcdc1dbb4a623a6	dd79e6351a905241928fba6b92e73191	66063c3a2e5cc0fd8b0b301cdbb7c0ce
sample_1	0	0	0	0	0	0	0	0	0	0	0	0	0	0	0	0	0	0	0	0	0	0	0	0	0	0	0	0	0	0	0	0	0	0	0	0	0	0	0	0	0	0	0	0	0	0	0	0	0
sample_2	0	0	0	0	0	0	0	0	0	0	0	0	0	0	0	0	0	0	0	0	0	0	0	0	0	0	0	0	0	0	0	0	0	0	0	0	0	0	0	0	0	0	0	0	0	0	0	0	0
sample_3	0	0	0	0	0	4227	0	0	0	0	0	0	0	0	0	0	0	0	0	0	0	0	0	0	0	0	0	0	0	0	0	0	0	0	0	0	0	0	0	0	0	0	0	0	0	0	0	0	0
sample_4	0	0	0	0	0	0	0	0	0	0	0	0	0	0	0	0	0	0	0	0	0	0	0	0	0	0	0	0	0	0	0	0	0	0	0	0	0	0	0	0	0	0	0	0	0	0	0	0	0
sample_5	0	0	0	0	0	0	0	0	0	0	0	0	0	0	0	0	0	0	0	0	0	0	0	0	0	0	0	0	0	0	0	0	0	0	0	0	0	0	0	0	0	0	0	0	0	0	0	0	0
sample_6	0	0	0	0	0	62	0	0	0	0	0	0	0	0	0	0	0	0	0	0	0	0	0	0	0	0	0	0	0	0	0	0	0	0	0	0	0	0	0	0	0	0	0	0	0	0	0	0	0
sample_7	0	0	0	0	0	0	0	0	0	0	0	0	0	0	0	0	0	0	0	0	0	0	0	0	0	0	0	0	0	0	0	0	0	0	0	0	0	0	0	0	0	0	0	0	0	0	0	0	0
sample_8	0	0	0	0	0	0	0	0	0	0	0	0	0	0	0	0	0	0	0	0	0	0	0	0	0	0	0	0	0	0	0	0	0	0	0	0	0	0	0	0	0	0	0	0	0	0	0	0	0
sample_9	0	90	0	0	0	0	0	0	0	0	0	0	0	0	0	0	0	0	0	0	0	0	0	0	0	0	0	0	0	0	0	0	0	0	0	0	0	0	0	0	0	0	0	0	0	0	0	0	0
sample_10	0	0	0	0	0	0	0	0	0	0	0	0	0	0	0	0	0	0	0	0	0	0	0	0	0	0	0	0	0	0	0	0	0	0	0	0	0	0	0	0	0	0	0	0	0	0	0	0	0
sample_11	0	0	0	0	0	0	0	0	0	0	0	0	0	0	0	0	0	0	0	0	0	0	0	0	0	0	0	0	0	0	0	0	0	0	0	0	62	0	0	0	0	0	0	0	0	0	0	0	0
sample_12	0	0	0	0	0	0	0	0	0	0	0	0	0	0	0	0	0	0	0	0	0	0	0	0	0	0	0	0	0	0	0	0	0	0	0	0	0	0	0	0	0	0	0	0	0	0	0	0	0
sample_13	0	0	0	0	0	0	0	0	0	0	0	0	0	0	0	0	0	0	0	0	0	0	0	0	0	0	0	0	0	0	0	0	0	0	0	0	0	0	0	0	0	0	0	0	0	0	0	0	0
sample_14	0	0	0	0	0	0	0	0	0	0	0	0	0	0	0	0	0	0	0	0	0	0	0	0	0	0	0	0	0	0	0	0	0	0	0	0	0	0	0	0	0	0	0	0	0	0	0	0	0
sample_15	0	0	0	0	0	0	0	0	0	0	0	0	0	0	0	0	0	0	0	0	0	0	0	0	0	0	0	0	0	0	0	0	0	0	0	0	0	0	0	0	0	0	0	0	0	0	0	0	91
sample_16	0	764	0	0	0	0	0	0	0	0	0	0	0	0	0	0	0	0	0	0	0	0	0	0	0	0	0	0	0	51	0	0	0	0	0	0	0	3	0	0	0	0	0	0	0	0	0	0	0
sample_17	0	0	0	0	0	0	0	0	0	0	0	0	0	0	0	0	0	0	0	0	0	0	0	0	0	0	0	0	0	0	0	0	0	0	0	0	0	0	0	0	0	0	0	0	0	0	0	0	0
sample_18	0	0	0	0	0	0	0	0	0	0	0	0	0	0	0	0	0	0	0	0	0	0	0	0	0	0	0	0	0	0	0	0	0	0	0	0	0	0	0	0	0	0	0	0	0	0	0	0	46
sample_19	0	71	0	0	0	99	0	0	22	0	0	0	0	0	0	0	0	0	0	0	0	0	0	0	0	0	0	0	0	65	0	0	0	0	0	0	0	0	0	0	0	0	0	0	0	0	0	0	0
sample_20	0	0	0	0	0	0	0	0	0	0	0	0	0	0	0	0	0	0	0	0	0	0	0	0	0	0	0	0	0	0	0	0	0	0	0	0	0	0	0	0	0	0	0	0	0	0	0	0	0
sample_21	0	0	0	0	0	99	0	0	0	0	0	0	0	0	0	0	0	0	0	0	0	0	0	0	0	0	0	0	0	0	0	0	0	0	0	0	64	0	0	0	0	0	0	0	0	0	0	0	0
sample_22	0	0	0	0	0	0	0	0	0	0	0	0	0	0	0	0	0	0	0	0	0	0	0	0	0	0	0	0	0	0	0	0	0	0	0	0	0	0	0	0	0	0	0	0	0	0	0	0	0
sample_23	0	0	0	0	0	0	0	0	0	0	0	0	0	0	0	0	0	0	0	0	0	0	0	0	0	0	0	0	0	0	0	0	0	0	0	0	0	0	0	0	0	0	0	0	0	0	0	0	0
sample_24	0	0	0	0	0	0	0	0	0	0	0	4	0	0	0	70	0	0	0	0	0	0	0	0	0	0	0	0	0	0	0	0	0	0	0	0	121	0	0	0	0	0	0	0	0	0	0	0	0
sample_25	0	0	0	0	0	0	0	0	0	0	0	0	0	0	0	0	0	0	0	0	0	0	0	0	0	0	0	0	0	0	0	0	0	0	0	0	0	0	0	0	0	0	0	0	0	0	0	0	0
sample_26	0	0	0	0	0	0	0	0	0	0	0	0	0	0	0	0	0	0	0	0	0	0	0	0	0	0	0	0	0	0	0	0	0	0	0	0	0	0	0	0	0	0	0	0	0	0	0	0	0
sample_27	0	0	0	0	0	0	0	0	0	0	0	0	0	0	0	0	0	0	0	0	0	0	0	0	0	0	0	0	0	0	0	0	0	0	0	10	0	13	0	0	0	0	0	0	0	0	0	0	291
sample_28	0	0	0	0	0	276	0	0	0	0	0	0	0	0	0	0	0	0	0	0	0	0	0	0	0	0	0	0	0	0	0	0	0	0	0	0	0	0	0	0	0	0	0	0	0	0	0	0	0
sample_29	0	0	0	0	0	0	0	0	0	0	0	0	0	0	0	0	0	0	0	0	0	0	0	0	0	0	0	0	0	0	0	0	0	0	0	0	0	0	0	0	0	0	0	0	0	0	0	0	0
sample_30	0	0	0	0	0	0	0	0	0	0	0	0	0	0	0	0	0	0	0	0	0	0	0	0	0	0	0	0	0	0	0	0	0	0	0	0	0	0	0	0	0	0	0	0	0	0	0	0	0
sample_31	0	0	0	0	0	0	0	0	0	0	0	0	0	0	0	0	0	0	0	0	0	0	0	0	0	0	0	0	0	0	0	0	0	0	0	0	0	0	0	0	0	0	0	0	0	0	0	0	0
sample_32	0	0	0	0	0	0	0	0	0	0	0	0	0	0	0	29	0	0	0	0	0	0	0	0	0	0	0	0	0	0	0	0	0	0	0	0	0	3	0	0	0	0	0	0	0	0	0	0	0
sample_33	0	75	0	0	0	0	0	0	0	0	0	0	0	0	0	0	0	0	0	0	0	0	0	0	0	0	0	0	0	0	0	0	0	0	0	0	0	0	0	0	0	0	0	0	0	0	0	0	0
sample_34	0	0	0	0	0	0	0	0	0	0	0	0	0	0	0	0	0	0	0	0	0	0	0	0	0	0	0	0	0	0	0	0	0	0	0	0	0	0	0	0	0	0	0	0	0	0	0	0	0
sample_35	0	115	0	0	0	0	0	0	0	0	0	0	0	0	0	0	0	0	0	0	0	0	0	0	0	0	0	0	0	126	0	0	0	0	0	0	0	0	0	0	0	0	0	0	0	0	0	0	0
sample_36	0	0	0	0	0	0	0	0	0	0	0	0	0	0	0	0	0	0	0	0	0	0	0	0	0	0	0	0	0	0	0	0	0	0	0	0	28	0	0	0	0	0	0	0	0	0	0	0	0
sample_37	0	0	0	0	0	0	0	0	0	4	0	0	0	0	0	0	0	0	0	0	0	0	0	0	0	0	0	0	0	0	0	0	0	0	0	0	0	0	0	0	0	0	0	0	0	0	0	0	0
sample_38	0	336	0	0	0	0	0	0	0	0	0	0	0	0	0	21	0	0	0	0	0	0	0	0	0	0	0	0	0	0	0	0	0	0	0	0	0	0	0	0	0	0	0	0	0	0	0	0	0
sample_39	0	0	0	0	0	0	0	0	0	0	0	0	0	0	0	0	0	0	0	0	0	0	0	0	0	0	0	0	0	0	0	0	0	0	0	0	0	0	0	0	0	0	0	0	0	0	0	0	0
sample_40	0	209	0	0	0	0	0	0	0	0	0	0	0	0	0	0	0	0	0	0	0	0	0	0	0	0	0	0	0	0	0	0	0	0	0	0	216	6	0	0	0	0	0	0	0	0	0	0	0
sample_41	0	0	0	0	0	0	0	0	0	0	0	0	0	0	0	0	0	0	0	0	0	0	0	0	0	0	0	0	0	0	0	0	0	0	0	0	0	0	0	0	0	0	0	0	0	0	0	0	27
sample_42	0	0	0	0	0	0	0	0	0	0	0	0	0	0	0	0	0	0	0	0	0	0	0	0	0	0	0	0	0	0	0	0	0	0	0	0	0	0	0	0	0	0	0	0	0	0	0	0	0
sample_43	0	0	0	0	0	0	0	0	0	0	0	0	0	0	0	0	0	0	0	0	0	0	0	0	0	0	0	0	0	0	0	0	0	0	0	0	0	0	0	0	0	0	0	0	0	0	0	0	0
sample_44	0	315	0	0	0	0	0	0	0	0	0	0	0	0	0	0	0	0	0	0	0	0	0	0	0	0	0	0	0	0	0	0	0	0	0	0	0	0	0	0	0	0	0	0	0	0	0	0	0
sample_45	0	0	0	0	0	0	0	0	0	0	0	0	0	0	0	0	0	0	0	0	0	0	0	0	0	0	0	0	0	0	0	0	0	0	0	0	0	0	0	0	0	0	0	0	0	0	0	0	0
sample_46	0	0	0	0	0	0	0	0	0	0	0	0	0	0	0	0	0	0	0	0	0	0	0	0	0	0	0	0	0	0	0	0	0	0	0	0	0	0	0	0	0	0	0	0	0	0	0	0	0
sample_47	0	0	0	0	0	0	0	0	0	0	0	0	0	0	0	0	0	0	0	0	0	0	0	0	0	0	0	0	0	0	0	0	0	0	0	0	0	0	0	0	0	0	0	0	0	0	0	0	276
sample_48	0	395	0	0	0	0	0	0	0	0	0	0	0	0	0	0	0	0	0	0	0	0	0	0	0	0	0	0	0	0	0	0	0	0	0	0	0	0	0	0	0	0	0	0	0	0	0	0	0
sample_49	0	0	0	0	0	0	0	0	0	0	0	0	0	0	0	54	0	0	0	0	0	0	0	0	0	0	0	0	0	0	0	0	0	0	0	0	0	0	0	0	0	0	0	0	0	0	0	0	0
sample_50	0	173	0	0	0	0	0	0	7	0	0	0	0	0	0	0	0	0	0	0	0	0	0	0	0	0	0	0	0	0	0	0	0	0	0	0	42	9	0	0	0	0	0	0	0	0	0	0	0
sample_51	0	0	0	0	0	0	0	0	0	0	0	0	0	0	0	0	0	0	0	0	0	0	0	0	0	0	0	0	0	0	0	0	0	0	0	0	0	0	0	0	0	0	0	0	0	0	0	0	0
sample_52	0	840	0	0	0	36	0	0	0	0	0	0	0	0	0	0	0	0	0	0	0	0	0	0	0	0	0	0	0	0	0	0	0	0	0	0	0	12	0	0	0	0	0	0	0	0	0	0	0
sample_53	0	369	0	0	0	0	0	0	0	0	0	0	0	0	0	0	0	0	0	0	0	0	0	0	0	0	0	0	0	0	0	0	0	0	0	0	0	0	0	0	0	0	0	0	0	0	0	0	0
sample_54	0	0	0	0	0	0	0	0	0	0	0	0	0	0	0	0	0	0	0	0	0	0	0	0	0	0	0	0	0	0	0	0	0	0	0	0	0	0	0	0	0	0	0	0	0	0	0	0	0
sample_55	0	0	0	0	0	128	0	0	0	0	0	0	0	0	0	0	0	0	0	0	0	0	0	0	0	0	0	0	0	0	0	0	0	0	0	0	0	0	0	0	0	0	0	0	0	0	0	0	9
sample_56	0	35	0	0	0	0	0	0	0	0	0	0	0	0	0	0	0	0	0	0	0	0	0	0	0	0	0	0	0	0	0	0	0	0	0	0	0	0	0	0	0	0	0	0	0	0	0	0	0
sample_57	0	0	0	0	0	0	0	0	0	0	0	0	0	0	0	0	0	0	0	0	0	0	0	0	0	0	0	0	0	0	0	0	0	0	0	0	0	0	0	0	0	0	0	0	0	0	0	0	0
sample_58	0	0	0	0	0	0	0	0	0	0	0	0	0	0	0	0	0	0	0	0	0	0	0	0	0	0	0	0	0	0	0	0	0	0	0	0	0	0	0	0	0	0	0	0	0	0	0	0	0
sample_59	0	109	0	0	0	34	0	0	0	0	0	0	0	0	0	0	0	0	0	0	0	0	0	0	0	0	0	0	0	0	0	0	0	0	0	0	0	0	0	0	0	0	0	0	0	0	0	0	335
sample_60	0	1155	0	0	0	0	0	0	0	0	0	0	0	0	0	0	0	0	0	0	0	0	0	0	0	0	0	0	0	0	0	0	0	0	0	0	0	0	0	0	0	0	0	0	0	0	0	0	0
sample_61	0	0	0	0	0	0	0	0	0	0	0	0	0	0	0	0	0	0	0	0	0	0	0	0	0	0	0	0	0	0	0	0	0	0	0	0	0	0	0	0	0	0	0	0	0	0	0	0	0
sample_62	0	68	0	0	0	0	0	0	0	0	0	0	0	0	0	0	0	0	0	0	0	0	0	0	0	0	0	0	0	0	0	0	0	0	0	0	105	2	0	0	0	0	0	0	0	0	0	0	0
sample_63	0	0	0	0	0	0	0	0	0	0	0	0	0	0	0	182	0	0	0	0	0	0	0	0	0	0	0	0	0	0	0	0	0	0	0	0	56	0	0	0	0	0	0	0	0	0	0	0	0
sample_64	0	0	0	0	0	0	0	0	0	0	0	0	0	0	0	0	0	0	0	0	0	0	0	0	0	0	0	0	0	0	0	0	0	0	0	0	0	0	0	0	0	0	0	0	0	0	0	0	0
sample_65	0	100	0	0	0	0	0	0	0	0	0	0	0	0	0	0	0	0	0	0	0	0	0	0	0	0	0	0	0	17	0	0	0	0	0	0	0	0	0	0	0	0	0	0	0	0	0	0	0
sample_66	0	0	0	0	0	0	0	0	0	0	0	0	0	0	0	0	0	0	0	0	0	0	0	4	0	0	0	0	0	0	0	0	0	0	0	0	0	0	0	0	0	0	0	0	0	0	0	0	0
sample_67	0	0	0	0	0	0	0	0	0	0	0	0	0	0	0	0	0	0	0	0	0	0	0	0	0	0	0	0	0	0	0	0	0	0	0	0	0	0	0	0	0	0	0	0	0	0	0	0	0
sample_68	0	0	0	0	0	0	0	0	0	0	0	0	0	0	0	0	0	0	0	0	0	0	0	0	0	0	0	0	0	0	0	0	0	0	0	0	0	0	0	0	0	0	0	0	0	0	0	0	0
sample_69	0	0	0	0	0	0	0	0	0	0	0	0	0	0	0	0	0	0	0	0	0	0	0	0	0	0	0	0	0	0	0	0	0	0	0	0	0	0	0	0	0	0	0	0	0	0	0	0	0
sample_70	0	0	0	0	0	0	0	0	0	0	0	0	0	0	0	0	0	0	0	0	0	0	0	0	0	0	0	0	0	0	0	0	0	0	0	0	272	0	0	0	0	0	0	0	0	0	0	0	0
sample_71	0	0	0	0	0	0	0	0	0	0	0	0	0	0	0	0	0	0	0	0	0	0	0	0	0	0	0	0	0	0	0	0	0	0	0	0	0	3	0	0	0	0	0	0	0	0	0	0	0
sample_72	0	0	0	0	0	0	0	0	0	0	0	0	0	0	0	0	0	0	0	0	0	0	0	0	0	0	0	0	0	0	0	0	0	0	0	0	0	0	0	0	0	0	0	0	0	0	0	0	0
sample_73	0	0	0	0	0	0	0	0	0	0	0	0	0	0	0	0	0	0	0	0	0	0	0	0	0	0	0	0	0	0	0	0	0	0	0	0	0	0	0	0	0	0	0	0	0	0	0	0	0
sample_74	0	0	0	0	0	0	0	0	0	0	0	0	0	0	0	37	0	0	0	0	0	0	0	0	0	0	0	0	0	0	0	0	0	0	0	0	0	0	0	0	0	0	0	0	0	0	0	0	0
sample_75	0	0	0	0	0	0	0	0	0	0	0	0	0	0	0	0	0	0	0	0	0	0	0	0	0	0	0	0	0	0	0	0	0	0	0	0	0	0	0	0	0	0	0	0	0	0	0	0	0
sample_76	0	0	0	0	0	168	0	0	0	0	0	0	0	0	0	0	0	0	0	0	0	0	0	0	0	0	0	0	0	0	0	0	0	0	0	0	0	0	0	0	0	0	0	0	0	0	0	0	0
sample_77	0	244	0	0	0	0	0	0	0	0	0	0	0	0	0	0	0	0	0	0	0	0	0	0	0	0	0	0	0	0	0	0	0	0	0	0	0	0	0	0	0	0	0	0	0	0	0	0	0
sample_78	0	0	0	0	0	0	0	0	0	0	0	0	0	0	0	0	0	0	0	0	0	0	0	0	0	0	0	0	0	0	0	0	0	0	0	0	101	0	0	0	0	0	0	0	0	0	0	0	0
sample_79	0	0	0	0	0	0	0	0	0	0	0	0	0	0	0	0	0	0	0	0	0	0	0	0	0	0	0	0	0	0	0	0	0	0	0	0	0	0	0	0	0	0	0	0	0	0	0	0	0
sample_80	0	0	0	0	0	0	0	0	0	0	0	0	0	0	0	0	0	0	0	0	0	0	0	0	0	0	0	0	0	0	0	0	0	0	0	0	0	0	0	0	0	0	0	0	0	0	0	0	0
sample_81	0	447	0	0	0	0	0	0	0	0	0	0	0	0	0	0	0	0	0	0	0	0	0	0	0	0	0	0	0	0	0	0	0	0	0	0	0	0	0	0	0	0	0	0	0	0	0	0	0
sample_82	0	0	0	0	0	0	0	0	0	0	0	0	0	0	0	13	0	0	0	0	0	0	0	0	0	0	0	0	0	0	0	0	0	0	0	0	58	2	0	0	0	0	0	0	0	0	0	0	0
sample_83	0	0	0	0	0	0	0	0	0	0	0	0	0	0	0	0	0	0	0	0	0	0	0	0	0	0	0	0	0	0	0	0	0	0	0	0	64	0	0	0	0	0	0	0	0	0	0	0	0
sample_84	0	0	0	0	0	0	0	0	0	0	0	0	0	0	0	0	0	0	0	0	0	0	0	0	0	0	0	0	0	0	0	0	0	0	0	0	0	0	0	0	0	0	0	0	0	0	0	0	0
sample_85	0	0	0	0	0	0	0	0	0	0	0	0	0	0	0	0	0	0	0	0	0	0	0	0	0	0	0	0	0	0	0	0	0	0	0	0	0	0	0	0	0	0	0	0	0	0	0	0	0
sample_86	0	19	0	0	0	0	0	0	0	0	0	0	0	0	0	0	0	0	0	0	0	0	0	0	0	0	0	0	0	0	0	0	0	0	0	0	0	0	0	0	0	0	0	0	0	0	0	0	0
sample_87	0	0	0	0	0	0	0	0	0	0	0	0	0	0	0	0	0	0	0	0	0	0	0	0	0	0	0	0	0	0	0	0	0	0	0	0	45	0	0	0	0	0	0	0	0	0	0	0	40
sample_88	0	165	0	0	0	0	0	0	0	0	0	0	0	0	0	0	0	0	0	0	0	0	0	0	0	0	0	0	0	0	0	0	0	0	0	0	0	0	0	0	0	0	0	0	0	0	0	0	0
sample_89	0	345	0	0	0	0	0	0	0	0	0	0	0	0	0	0	0	0	0	0	0	0	0	0	0	0	0	0	0	0	0	0	0	0	0	0	48	0	0	0	0	0	0	0	0	0	0	0	0
sample_90	0	0	0	0	0	0	0	0	0	0	0	0	0	0	0	0	0	0	0	0	0	0	0	0	0	0	0	0	0	0	0	0	0	0	0	0	0	0	0	0	0	0	0	0	0	0	0	0	0
sample_91	0	0	0	0	0	0	0	0	0	0	0	0	0	0	0	0	0	0	0	0	0	0	0	0	0	0	0	0	0	0	0	0	0	0	0	0	0	0	0	0	0	0	0	0	0	0	0	0	0
sample_92	0	121	0	0	0	0	0	0	0	0	0	0	0	0	0	0	0	0	0	0	0	0	0	0	0	0	0	0	0	0	0	0	0	0	0	0	0	0	0	0	0	0	0	0	0	0	0	0	0
sample_93	0	0	0	0	0	0	0	0	0	0	0	0	0	0	0	0	0	0	0	0	0	0	0	0	0	0	0	0	0	0	0	0	0	0	0	0	0	0	0	0	0	0	0	0	0	0	0	0	0
sample_94	0	0	0	0	0	0	0	0	0	0	0	0	0	0	0	0	0	0	0	0	0	0	0	0	0	0	0	0	0	0	0	0	0	0	0	0	0	0	0	0	0	0	0	0	0	0	0	0	0
sample_95	0	509	0	0	0	0	0	0	0	0	0	0	0	0	0	0	0	0	0	0	0	0	0	0	0	0	0	0	0	0	0	0	0	0	0	0	0	0	0	0	0	0	0	0	0	0	0	0	163
sample_96	0	0	0	0	0	0	0	0	0	0	0	0	0	0	0	0	0	0	0	0	0	0	0	0	0	0	0	0	0	0	0	0	0	0	0	0	0	0	0	0	0	0	0	0	0	0	0	0	0
sample_97	0	0	0	0	0	0	0	0	0	0	0	0	0	0	0	0	0	0	0	0	0	0	0	0	0	0	0	0	0	0	0	0	0	0	0	0	0	0	0	0	0	0	0	0	0	0	0	0	0
sample_98	0	0	0	0	0	0	0	0	0	0	0	0	0	0	0	0	0	0	0	0	0	0	0	0	0	0	0	0	0	0	0	0	0	0	0	0	0	0	0	0	0	0	0	0	0	0	0	0	0
sample_99	0	0	0	0	0	0	0	0	0	0	0	0	0	0	0	102	0	0	0	0	0	0	0	0	0	0	0	0	0	0	0	0	0	0	0	0	0	0	0	0	0	0	0	0	0	0	0	0	0
sample_100	0	0	0	0	0	0	0	0	0	0	0	0	0	0	0	0	0	0	0	0	0	0	0	0	0	0	0	0	0	0	0	0	0	0	0	0	0	0	0	0	0	0	0	0	0	0	0	0	0
sample_101	0	928	0	0	0	0	0	0	0	0	0	0	0	0	0	0	0	0	0	0	0	0	0	0	0	0	0	0	0	0	0	0	0	0	0	0	0	0	0	0	0	0	0	0	0	0	0	0	0
sample_102	0	0	0	0	0	0	0	0	0	0	0	0	0	0	0	0	0	0	0	0	0	0	0	0	0	0	0	0	0	0	0	0	0	0	0	0	0	0	0	0	0	0	0	0	0	0	0	0	0
sample_103	0	0	0	0	0	0	0	0	0	0	0	0	0	0	0	0	0	0	0	0	0	0	0	0	0	0	0	0	0	0	0	0	0	0	0	0	0	0	0	0	0	0	0	0	0	0	0	0	0
sample_104	0	0	0	0	0	0	0	0	0	0	0	0	0	0	0	0	0	0	0	0	0	0	0	0	0	0	0	0	0	0	0	0	0	0	0	0	0	0	0	0	0	0	0	0	0	0	0	0	0
sample_105	0	0	0	0	0	0	0	0	0	0	0	0	0	0	0	0	0	0	0	0	0	0	0	0	0	0	0	0	0	0	0	0	0	0	0	0	0	0	0	0	0	0	0	0	0	0	0	0	0
sample_106	0	0	0	0	0	224	0	0	0	0	0	0	0	0	0	0	0	0	0	0	0	0	0	0	0	0	0	0	0	0	0	0	0	0	0	0	0	0	0	0	0	0	0	0	0	0	0	0	0
sample_107	0	0	0	0	0	0	0	0	0	0	0	0	0	0	0	0	0	0	0	0	0	0	0	0	0	0	0	0	0	0	0	0	0	0	0	0	69	0	0	0	0	0	0	0	0	0	0	0	0
sample_108	0	0	0	0	0	0	0	0	0	0	0	0	0	0	0	0	0	0	0	0	0	0	0	0	0	0	0	0	0	0	0	0	0	0	0	0	261	0	0	0	0	0	0	0	0	0	0	0	0
sample_109	0	0	0	0	0	0	0	0	0	0	0	0	0	0	0	0	0	0	0	0	0	0	0	0	0	0	0	0	0	0	0	0	0	0	0	0	0	0	0	0	0	0	0	0	0	0	0	0	0
sample_110	0	0	0	0	0	0	0	0	0	0	0	0	0	0	0	0	0	0	0	0	0	0	0	0	0	0	0	0	0	0	0	0	0	0	0	0	103	0	0	0	0	0	0	0	0	0	0	0	0
sample_111	0	0	0	0	0	0	0	0	0	0	0	0	0	0	0	0	0	0	0	0	0	0	0	0	0	0	0	0	0	0	0	0	0	0	0	0	0	0	0	0	0	0	0	0	0	0	0	0	0
sample_112	0	0	0	0	0	0	0	0	0	0	0	0	0	0	0	0	0	0	0	0	0	0	0	0	0	0	0	0	0	0	0	0	0	0	0	0	0	0	0	0	0	0	0	0	0	0	0	0	0
sample_113	0	0	0	0	0	0	0	0	0	0	0	0	0	0	0	0	0	0	0	0	0	79	0	0	0	0	0	0	0	0	0	0	0	0	0	0	0	0	0	0	0	0	0	0	0	0	0	0	0
sample_114	0	0	0	0	0	0	0	0	0	0	0	0	0	0	0	0	0	0	0	0	0	0	0	0	0	0	0	0	0	0	0	0	0	0	0	0	0	0	0	0	0	0	0	0	0	0	0	0	0
sample_115	0	0	0	0	0	0	0	0	0	0	0	0	0	0	0	0	0	0	0	0	0	0	23	0	0	0	0	0	0	0	0	0	0	0	0	0	31	0	0	0	0	0	0	0	0	0	0	0	238
sample_116	0	0	0	0	0	0	0	0	0	0	0	0	0	0	0	0	0	0	0	0	0	0	0	0	0	0	0	0	0	0	0	0	0	0	0	0	0	0	0	0	0	0	0	0	0	0	0	0	0
sample_117	0	0	0	0	0	25	0	0	0	0	0	0	0	0	0	0	0	0	0	0	0	0	0	0	0	0	0	0	0	0	0	0	0	0	0	0	0	3	0	0	0	0	0	0	0	0	0	0	0
sample_118	0	0	0	0	0	0	0	0	0	0	0	0	0	0	0	0	0	0	0	0	0	0	0	0	0	0	0	0	0	0	0	0	0	0	0	0	0	0	0	0	0	0	0	0	0	0	0	0	0
sample_119	0	0	0	0	0	0	0	0	0	0	0	0	0	0	0	0	0	0	0	0	0	0	0	0	0	0	0	0	0	0	0	0	0	0	0	0	0	0	0	0	0	0	0	0	0	0	0	0	0
sample_120	0	0	0	0	0	93	0	0	0	0	0	0	0	0	0	0	0	0	0	0	0	0	0	0	0	0	0	0	0	0	0	0	0	0	0	0	0	0	0	0	0	0	0	0	0	0	0	0	21
sample_121	0	0	0	0	0	0	0	0	0	0	0	0	0	0	0	0	0	0	0	0	0	0	0	0	0	0	0	0	0	0	0	0	0	0	0	0	0	0	0	0	0	0	0	0	0	0	0	0	0
sample_122	0	0	0	0	0	0	0	0	0	0	0	0	0	0	0	0	0	0	0	0	0	0	0	0	0	0	0	0	0	0	0	0	0	0	0	0	0	0	0	0	0	0	0	0	0	0	0	0	0
sample_123	0	0	0	0	0	0	0	0	0	0	0	0	0	0	0	0	0	0	0	0	0	0	0	0	0	0	0	0	0	0	0	0	0	0	0	0	33	0	0	0	0	0	0	0	0	0	0	0	0
sample_124	0	0	0	0	0	0	0	0	0	0	0	0	0	0	0	0	0	0	0	0	0	0	0	0	0	0	0	0	0	0	0	0	0	0	0	0	0	0	0	0	0	0	0	0	0	0	0	0	0
sample_125	0	0	0	0	0	0	0	0	0	0	0	0	0	0	0	0	0	0	0	0	0	0	0	0	0	0	0	0	0	0	0	0	0	0	0	0	132	0	0	0	0	0	0	0	0	0	0	0	0
sample_126	0	0	0	0	0	0	0	0	0	0	0	0	0	0	0	0	0	0	0	0	0	0	0	0	0	0	0	0	0	0	0	0	0	0	0	0	0	0	0	0	0	0	0	0	0	0	0	0	0
sample_127	0	0	0	0	0	0	0	0	0	0	0	0	0	0	0	0	0	0	0	0	0	0	0	0	0	0	0	0	0	0	0	0	0	0	0	0	0	0	0	0	0	0	0	0	0	0	0	0	0
sample_128	0	0	0	0	0	0	0	0	0	0	0	0	0	0	0	0	0	0	0	0	0	0	0	0	0	0	0	0	0	0	0	0	0	0	0	0	0	0	0	0	0	0	0	0	0	0	0	0	0
sample_129	0	0	0	0	0	0	0	0	0	0	0	0	0	0	0	0	0	0	0	0	0	0	0	0	0	0	0	0	0	0	0	0	0	0	0	0	57	0	0	0	0	0	0	0	0	0	0	0	0
sample_130	0	0	0	0	0	0	0	0	0	0	0	0	0	0	0	0	0	0	0	0	0	0	0	0	0	0	0	0	0	0	0	0	0	0	0	0	0	0	0	0	0	0	0	0	0	0	0	0	0
sample_131	0	0	0	0	0	0	0	0	0	0	0	0	0	0	0	0	0	0	0	0	0	0	0	0	0	0	0	0	0	0	0	0	0	0	0	0	0	0	0	0	0	0	0	0	0	0	0	0	26
sample_132	0	0	0	0	0	0	0	0	0	0	0	0	0	0	0	0	0	0	0	0	0	0	0	0	0	0	0	0	0	0	0	0	0	0	0	0	0	0	0	0	0	0	0	0	0	0	0	0	0
sample_133	0	0	0	0	0	0	0	0	0	0	0	0	0	0	0	0	0	0	0	0	0	0	0	0	0	0	0	0	0	0	0	0	0	0	0	0	0	0	0	0	0	0	0	0	0	0	0	0	0
sample_134	0	0	0	0	0	0	0	0	0	0	0	0	0	0	0	0	0	0	0	0	0	0	0	0	0	0	0	0	0	0	0	0	0	0	0	0	0	0	0	0	0	0	0	0	0	0	0	0	71
sample_135	0	0	0	0	0	0	0	0	0	0	0	0	0	0	0	0	0	0	0	0	0	0	0	0	0	0	0	0	0	0	0	0	0	0	0	0	0	4	0	0	0	0	0	0	0	0	0	0	0
sample_136	0	0	0	0	0	0	0	0	0	0	0	0	0	0	0	0	0	0	0	0	0	0	0	0	0	0	0	0	0	0	0	0	0	0	0	0	0	0	0	0	0	0	0	0	0	0	0	0	202
sample_137	0	0	0	0	0	0	0	0	0	0	0	0	0	0	0	0	0	0	0	0	0	0	0	0	0	0	0	0	0	0	0	0	0	0	0	0	0	0	0	0	0	0	0	0	0	0	0	0	0
sample_138	0	0	0	0	0	0	0	0	0	0	0	0	0	0	0	0	0	0	0	0	0	0	0	0	0	0	0	0	0	0	0	0	0	0	0	0	0	0	0	0	0	0	0	0	0	0	0	0	0
sample_139	0	0	0	0	0	0	0	0	0	0	0	0	0	0	0	0	0	0	0	0	0	0	0	0	0	0	0	0	0	0	0	0	0	0	0	0	0	0	0	0	67	0	0	0	0	0	0	0	0
sample_140	0	61	0	0	0	0	0	0	0	0	0	0	0	0	0	0	0	0	0	0	0	0	0	0	0	0	0	0	0	0	0	0	0	0	0	0	48	9	0	0	0	0	0	0	0	0	0	0	0
sample_141	0	0	0	0	0	0	0	0	0	0	0	0	0	0	0	0	0	0	0	0	0	0	0	0	0	0	0	0	0	0	0	0	0	0	0	0	0	0	0	0	0	0	0	0	0	0	0	0	0
sample_142	0	110	0	0	0	0	0	0	0	0	0	0	0	0	0	0	0	0	0	0	0	0	0	0	0	0	0	0	0	0	0	0	0	0	0	0	0	0	0	0	0	0	0	0	0	0	0	0	0
sample_143	0	0	0	0	0	0	0	0	0	0	0	0	0	0	0	88	0	0	0	0	0	0	0	0	0	0	0	0	0	0	0	0	0	0	0	0	0	0	0	0	0	0	0	0	0	0	0	0	29
sample_144	0	0	0	0	0	0	0	0	0	0	0	0	0	0	0	0	0	0	0	0	0	0	0	0	0	0	0	0	0	0	0	0	0	0	0	0	0	0	0	0	0	0	0	0	0	0	0	0	0
sample_145	0	0	0	0	0	0	0	0	0	0	0	0	0	0	0	0	0	0	0	0	0	0	0	0	0	0	0	0	0	0	0	0	0	0	0	0	0	0	0	0	0	0	0	0	0	0	0	0	0
sample_146	0	0	0	0	0	0	0	0	0	0	0	0	0	0	0	0	0	0	0	0	0	0	0	0	0	0	0	0	0	0	0	0	0	0	0	0	0	0	0	0	0	0	0	0	0	0	0	0	0
sample_147	0	0	0	0	0	0	0	0	0	0	0	0	0	0	0	0	0	0	0	0	0	0	0	0	0	0	0	0	0	0	0	0	0	0	0	0	0	0	0	0	0	0	0	0	0	0	0	0	0
sample_148	0	0	0	0	0	0	0	0	0	0	0	0	0	0	0	0	0	0	0	0	0	0	0	0	0	0	0	0	0	0	0	0	0	0	0	0	0	0	0	0	0	0	0	0	3	0	0	0	0
sample_149	0	0	0	0	0	0	0	0	0	0	0	0	0	0	0	0	0	0	0	0	0	0	0	0	0	0	0	0	0	0	0	0	0	0	0	0	160	0	0	0	0	0	0	0	0	0	0	0	0
sample_150	0	186	0	0	0	0	0	0	0	0	0	0	0	0	0	0	0	0	0	0	0	0	0	0	0	0	0	0	0	0	0	0	0	0	0	0	0	0	0	0	0	0	0	0	0	0	0	0	0
sample_151	0	0	0	0	0	35	0	0	0	0	0	0	0	0	0	0	0	0	0	0	0	0	0	0	0	0	0	0	0	0	0	0	0	0	0	0	0	0	0	0	0	0	0	0	0	0	0	0	0
sample_152	0	0	0	0	0	0	0	0	0	0	0	0	0	0	0	0	0	0	0	0	0	0	0	0	0	0	0	0	0	0	0	0	0	0	0	0	0	0	0	0	0	0	0	0	0	0	0	0	0
sample_153	0	0	0	0	0	0	0	0	0	0	0	0	0	0	0	0	0	0	0	0	0	80	0	0	0	0	0	0	0	0	0	0	0	0	0	0	170	0	0	0	0	0	0	0	0	0	0	0	0
sample_154	0	0	0	0	0	0	0	0	0	0	0	0	0	0	0	0	0	0	0	0	0	0	0	0	0	0	0	0	0	0	0	0	0	0	0	0	0	0	0	0	0	0	0	0	0	0	0	0	0
sample_155	0	0	0	0	0	0	0	0	0	0	0	0	0	0	0	0	0	0	0	0	0	0	0	0	0	0	0	0	0	0	0	0	0	0	0	0	0	0	0	0	0	0	0	0	0	0	0	0	0
sample_156	0	0	0	0	0	0	0	0	0	0	0	0	0	0	0	0	0	0	0	0	0	0	0	0	0	0	0	0	0	0	0	0	0	0	0	0	0	0	0	0	0	0	0	0	0	0	0	0	0
sample_157	0	0	0	0	0	0	0	0	0	0	0	0	0	0	0	0	0	0	0	0	0	0	0	0	0	0	0	0	0	0	0	0	0	0	0	0	0	0	0	0	0	0	0	0	0	0	0	0	0
sample_158	0	345	0	0	0	0	0	0	0	0	0	0	0	0	0	0	0	0	0	0	0	0	0	0	0	0	0	0	0	0	0	0	0	0	0	0	0	0	0	0	0	0	0	0	0	0	0	0	0
sample_159	0	0	0	0	0	0	0	0	0	0	0	0	0	0	0	0	0	0	0	0	0	0	0	0	0	0	0	0	0	0	0	0	0	0	0	0	0	0	0	0	0	0	0	0	0	0	0	0	225
sample_160	0	0	0	0	0	0	0	0	0	0	0	0	0	0	0	0	0	0	0	0	0	0	0	0	0	0	0	0	0	0	0	0	0	0	0	0	0	0	0	0	0	0	0	0	0	0	0	0	0
sample_161	0	0	0	0	0	0	0	0	0	0	0	0	0	0	0	0	0	0	0	0	0	0	0	0	0	0	0	0	0	0	0	0	0	0	0	0	0	0	0	0	0	0	0	0	0	0	0	0	0
sample_162	0	0	0	0	0	0	0	0	0	0	0	0	0	0	0	0	0	0	0	0	0	0	0	0	0	0	0	0	0	0	0	0	0	0	0	0	0	0	0	115	0	0	0	0	0	0	0	0	233
sample_163	0	0	0	0	0	40	0	0	0	0	0	0	0	0	0	0	0	0	0	0	0	0	0	0	0	0	0	0	0	0	0	0	0	0	0	0	0	0	0	0	0	0	0	0	0	0	0	0	0
sample_164	0	793	0	0	0	0	0	0	0	0	0	0	0	0	0	64	0	0	0	0	0	0	0	0	0	0	0	0	0	0	0	0	0	0	0	0	0	0	0	0	0	0	0	0	0	0	0	0	0
sample_165	0	0	0	0	0	0	0	0	0	0	0	0	0	0	0	0	0	0	0	0	0	0	0	0	0	0	0	0	0	0	0	0	0	0	0	0	0	0	0	0	0	0	0	0	0	0	0	0	69
sample_166	0	0	0	0	0	0	0	0	0	0	0	0	0	0	0	0	0	0	0	0	0	0	0	0	0	0	0	0	0	0	0	0	0	0	0	0	0	0	0	0	0	0	0	0	0	0	0	0	0
sample_167	0	0	0	0	0	0	0	0	0	0	0	0	0	0	0	0	0	0	0	0	0	0	0	0	0	0	0	0	0	0	0	0	0	0	0	0	0	0	0	0	0	0	0	0	0	0	0	0	0
sample_168	0	0	0	0	0	0	0	0	0	0	0	0	0	0	0	0	0	0	0	0	0	0	0	0	0	0	0	0	0	0	0	0	0	0	0	0	0	0	0	0	0	0	0	0	0	0	0	0	0
sample_169	0	1130	0	0	0	0	0	0	0	0	0	0	0	0	0	0	0	0	0	0	0	0	0	0	0	0	0	0	0	0	0	0	0	0	0	0	0	3	0	0	0	0	0	0	0	0	0	0	0
sample_170	0	394	0	0	0	35	0	0	0	0	0	0	0	0	0	0	0	0	0	0	0	0	0	0	0	0	0	0	0	0	0	0	0	0	0	0	156	0	0	0	0	0	0	0	0	0	0	0	0
sample_171	0	0	0	0	0	0	0	0	0	0	0	0	0	0	0	0	0	0	0	0	0	0	0	0	0	0	0	0	0	0	0	0	0	0	0	0	0	0	0	0	0	0	0	0	0	0	0	0	0
sample_172	0	0	0	0	0	0	0	0	0	0	0	0	0	0	0	0	0	0	0	0	0	0	0	0	0	0	0	0	0	0	0	0	0	0	0	0	55	0	0	0	0	0	0	0	0	0	0	0	0
sample_173	0	0	0	0	0	0	0	0	0	0	0	0	0	0	0	0	0	0	0	0	0	0	0	0	0	0	0	0	0	0	0	0	0	0	0	0	0	0	0	0	0	0	0	0	0	0	0	0	0
sample_174	0	0	0	0	0	0	0	0	0	0	0	0	0	0	0	0	0	0	0	0	0	0	0	0	0	0	0	0	0	0	0	0	0	0	0	0	40	0	0	0	0	0	0	0	0	0	0	0	0
sample_175	0	0	0	0	0	0	0	0	0	0	0	0	0	0	0	0	0	0	0	0	0	0	0	0	0	0	0	0	0	0	0	0	0	0	0	0	0	0	0	0	0	0	0	0	0	0	0	0	0
sample_176	0	0	0	0	0	0	0	0	0	0	0	0	0	0	0	0	0	0	0	0	0	0	0	0	0	0	0	0	0	0	0	0	0	0	0	0	0	0	0	0	0	0	0	0	0	0	0	0	0
sample_177	0	0	0	0	0	0	0	0	0	0	0	0	0	0	0	0	0	0	0	0	0	0	0	0	0	0	0	0	0	0	0	0	0	0	0	0	0	0	0	0	0	0	0	0	0	0	0	0	0
sample_178	0	0	0	0	0	0	0	0	0	0	0	0	0	0	0	0	0	0	0	0	0	0	0	0	0	0	0	0	0	0	0	0	0	0	0	0	0	0	0	0	0	0	0	0	0	0	0	0	122
sample_179	0	0	0	0	0	0	0	0	0	0	0	0	0	0	0	0	0	0	0	0	0	0	0	0	0	0	0	0	0	0	0	0	0	0	0	0	0	0	0	0	0	0	0	0	0	0	0	0	0
sample_180	0	0	0	0	0	0	0	0	0	0	0	0	0	0	0	0	0	0	0	0	0	0	0	0	0	0	0	0	0	0	0	0	0	0	0	0	68	0	0	0	0	0	0	0	0	0	0	0	0
sample_181	0	0	0	0	0	40	0	0	0	0	0	0	0	0	0	0	0	0	0	0	0	0	0	0	0	0	0	0	0	0	0	0	0	0	0	0	0	0	0	0	0	0	0	0	0	0	0	0	0
sample_182	0	0	0	0	0	0	0	0	0	0	0	0	0	0	0	0	0	0	0	0	0	0	0	0	0	0	0	0	0	0	0	0	0	0	0	0	51	0	0	0	0	0	0	0	0	0	0	0	0
sample_183	0	0	0	0	0	0	0	0	0	0	0	0	0	0	0	0	0	0	0	0	0	0	0	0	0	0	0	0	0	0	0	0	0	0	0	0	0	0	0	0	0	0	0	0	0	0	0	0	51
sample_184	0	0	0	0	0	13	0	0	0	0	0	0	0	0	0	0	0	0	0	0	0	0	0	0	0	0	0	0	0	0	0	0	0	0	0	0	0	0	0	0	0	0	0	0	0	0	0	0	0
sample_185	0	458	0	0	0	0	0	0	0	0	0	0	0	0	0	0	0	0	0	0	0	0	0	0	0	0	0	0	0	0	0	0	0	0	0	0	0	0	0	0	0	0	0	0	0	0	0	0	0
sample_186	0	0	0	0	0	0	0	0	0	0	0	0	0	0	0	0	0	0	0	0	0	0	0	0	0	0	0	0	0	0	0	0	0	0	0	0	0	0	0	0	0	0	0	0	0	0	0	0	200
sample_187	0	0	0	0	0	0	0	0	0	0	0	0	0	0	0	0	0	0	0	0	0	0	0	0	0	0	0	0	0	0	0	0	0	0	0	0	0	0	0	0	0	0	0	0	0	0	0	0	0
sample_188	0	0	0	0	0	0	0	0	0	0	0	0	0	0	0	0	0	0	0	0	0	0	0	0	0	0	0	0	0	0	0	0	0	0	0	0	0	0	0	0	0	0	0	0	0	0	0	0	51
sample_189	0	0	0	0	0	0	0	0	0	0	0	0	0	0	0	0	0	0	0	0	0	0	0	0	0	0	0	0	0	0	0	0	0	0	0	0	0	0	0	0	0	0	0	0	0	0	0	0	0
sample_190	0	443	0	0	0	0	0	0	0	0	0	0	0	0	0	0	0	0	0	0	0	0	0	0	0	0	0	0	0	0	0	0	0	0	0	0	0	0	0	0	0	0	0	0	0	0	0	0	0
sample_191	0	0	0	0	0	0	0	0	0	0	0	0	0	0	0	0	0	0	0	0	0	0	0	0	0	0	0	0	0	0	0	0	0	0	0	0	0	0	0	0	0	0	0	0	0	0	0	0	0
sample_192	0	0	0	0	0	0	0	0	0	0	0	0	0	0	0	0	0	0	0	0	0	0	0	0	0	0	0	0	0	0	0	0	0	0	0	0	0	0	0	0	0	0	0	0	0	0	0	0	0
sample_193	0	0	0	0	0	0	0	0	0	0	0	0	0	0	0	0	0	0	0	0	0	0	0	0	0	0	0	0	0	0	0	0	0	0	0	0	0	0	0	0	0	0	0	0	0	0	0	0	0
sample_194	0	0	0	0	0	0	0	0	0	0	0	0	0	0	0	0	0	0	0	0	0	0	0	0	0	0	0	0	0	0	0	0	0	0	0	0	0	0	0	0	0	0	0	0	0	0	0	0	0
sample_195	0	0	0	0	0	0	0	0	0	0	0	0	0	0	0	0	0	0	0	0	0	0	0	0	0	0	0	0	0	0	0	0	0	0	0	0	0	0	0	0	0	0	0	0	0	0	0	0	0
sample_196	0	0	0	0	0	79	0	0	0	0	0	0	0	0	0	0	0	0	0	0	0	0	0	0	0	0	0	0	0	0	0	0	0	0	0	0	0	0	0	0	0	0	0	0	0	0	0	0	0
sample_197	0	415	0	0	0	0	0	0	0	0	0	0	0	0	0	0	0	0	0	0	0	0	0	0	0	0	0	0	0	0	0	0	0	0	0	0	0	0	0	0	0	0	0	0	0	0	0	0	0
sample_198	0	0	0	0	0	0	0	0	0	0	0	0	0	0	0	0	0	0	0	0	0	0	0	0	0	0	0	0	0	0	0	0	0	0	0	0	0	0	0	0	0	0	0	0	0	0	0	0	0
sample_199	0	0	0	0	0	143	0	0	0	0	0	0	0	0	0	0	0	0	0	0	0	0	0	0	0	0	0	0	0	0	0	0	0	0	0	0	0	0	0	0	0	0	0	0	0	0	0	0	0
sample_200	0	0	0	0	0	0	0	0	0	0	0	0	0	0	0	0	0	0	0	0	0	0	0	0	0	0	0	0	0	0	0	0	0	0	0	0	0	0	0	0	0	0	0	0	0	0	0	0	0
sample_201	0	0	0	0	0	0	0	0	0	0	0	0	0	0	0	0	0	0	0	0	0	0	0	0	0	0	0	0	0	0	0	0	0	0	0	0	0	0	0	0	0	0	0	0	0	0	0	0	0
sample_202	0	0	0	0	0	0	0	0	0	0	0	0	0	0	0	0	0	0	0	0	0	0	0	0	0	0	0	0	0	0	0	0	0	0	0	0	0	0	0	0	0	0	0	0	0	0	0	0	0
sample_203	0	0	0	0	0	0	0	0	0	0	0	0	0	0	0	0	0	0	0	0	0	0	0	0	0	0	0	0	0	0	0	0	0	0	0	0	0	0	0	0	0	0	0	0	0	0	0	0	165
sample_204	0	94	0	0	0	0	0	0	0	0	0	0	0	0	0	0	0	0	0	0	0	0	0	0	0	0	0	0	0	0	0	0	0	0	0	0	0	0	0	0	0	0	0	0	0	0	0	0	0
sample_205	0	0	0	0	0	0	0	0	0	0	0	0	0	0	0	0	0	0	0	0	0	0	0	0	0	0	0	0	0	0	0	0	0	0	0	0	0	0	0	0	0	0	0	0	0	0	0	0	0
sample_206	0	0	0	0	0	0	0	0	0	0	0	0	0	0	0	0	0	0	0	0	0	0	0	0	0	0	0	0	0	0	0	0	0	0	0	0	0	3	0	0	0	0	0	0	0	0	0	0	0
sample_207	0	0	0	0	0	0	0	0	0	0	0	0	0	0	0	0	0	0	0	0	0	0	0	0	0	0	0	0	0	0	0	0	0	0	0	0	0	0	0	0	0	0	0	0	0	0	0	0	0
sample_208	0	0	0	0	0	0	0	0	0	0	0	0	0	0	0	0	0	0	0	0	0	0	0	0	0	0	0	0	0	0	0	0	0	0	0	0	0	0	0	0	0	0	0	0	0	0	0	0	0
sample_209	0	0	0	0	0	0	0	0	0	0	0	0	0	0	0	0	0	0	0	0	0	0	0	0	0	0	0	0	0	0	0	0	0	0	0	0	0	0	0	0	0	0	0	0	0	0	0	0	0
sample_210	0	0	0	0	0	0	0	0	0	0	0	0	0	0	0	0	0	0	0	0	0	0	0	0	0	0	0	0	0	0	0	0	0	0	0	0	0	0	0	0	0	0	0	0	0	0	0	0	0
sample_211	0	0	0	0	0	0	0	0	0	0	0	0	0	0	0	0	0	0	0	0	0	0	0	0	0	0	0	0	0	0	0	0	0	0	0	0	0	0	0	0	0	0	0	0	0	0	0	0	0
sample_212	0	284	0	0	0	0	0	0	0	0	2	0	0	0	0	0	0	0	0	0	0	0	0	0	0	0	0	0	0	0	0	0	0	0	0	0	0	0	0	0	0	0	0	0	0	0	0	0	0
sample_213	4	0	0	0	0	0	0	0	0	0	0	0	0	0	0	0	0	0	0	0	0	0	0	0	0	0	0	0	0	0	0	0	0	0	0	0	0	0	0	0	0	0	0	0	0	0	0	0	0
sample_214	0	731	0	0	0	0	0	0	0	0	0	0	0	0	0	0	0	0	0	0	0	0	0	0	0	0	0	0	0	0	2	0	0	0	0	0	0	0	0	0	0	0	0	0	0	0	0	0	0
sample_215	0	0	0	0	0	6	0	0	0	0	0	0	0	0	0	0	0	0	0	0	0	0	0	0	0	0	0	0	0	0	0	0	0	0	0	0	0	0	0	0	0	0	0	0	0	0	0	0	0
sample_216	0	0	0	0	0	0	0	0	0	0	0	0	0	0	0	0	0	0	0	0	0	0	0	0	0	0	0	0	0	0	0	0	0	0	0	0	89	0	0	0	0	0	0	0	0	0	0	0	73
sample_217	0	42	0	0	0	0	0	0	0	0	0	0	0	0	0	0	0	0	0	0	0	0	0	0	0	0	0	0	0	0	0	0	0	0	0	0	0	0	0	0	0	0	0	0	0	0	0	0	0
sample_218	0	0	0	0	0	0	0	0	0	0	0	0	0	0	0	0	0	0	0	0	0	0	0	0	0	0	0	0	0	0	0	0	0	0	0	0	0	0	0	0	0	0	0	0	0	0	0	0	7
sample_219	0	0	0	0	0	0	0	0	0	0	0	0	0	0	0	0	0	0	0	0	0	0	0	0	0	0	0	0	0	0	0	0	0	0	0	0	0	0	0	0	0	0	0	0	0	0	0	0	0
sample_220	0	0	0	0	0	0	0	0	0	0	0	0	0	0	0	0	0	0	0	0	0	0	0	0	0	0	0	0	0	0	0	0	0	0	0	0	0	0	0	0	0	0	0	0	0	0	0	0	57
sample_221	0	0	0	0	0	0	0	0	0	0	0	0	0	0	0	0	0	0	0	0	0	0	0	0	0	0	0	0	0	0	0	0	0	0	0	0	0	0	0	0	0	0	0	0	0	0	0	0	0
sample_222	0	159	0	0	0	0	0	0	0	0	0	0	0	0	0	0	0	0	0	0	0	0	0	0	0	0	0	0	0	0	0	0	0	0	0	0	0	0	0	0	0	0	0	0	0	0	0	0	0
sample_223	0	215	0	0	0	0	0	0	0	0	0	0	0	0	0	0	0	0	0	0	0	0	0	0	0	0	0	0	0	0	0	0	0	0	0	0	0	0	0	0	0	0	0	0	0	0	0	0	0
sample_224	0	408	0	0	0	0	0	0	0	0	0	0	0	0	0	0	0	0	0	0	0	0	0	0	0	0	0	0	0	0	0	0	0	0	0	0	0	0	0	0	0	0	0	0	0	0	0	0	0
sample_225	0	0	0	0	0	0	0	0	0	0	0	0	0	0	0	0	0	0	0	0	0	0	0	0	0	0	0	0	0	0	0	0	0	0	0	0	0	0	0	0	0	0	0	0	0	0	0	0	73
sample_226	0	451	0	0	0	0	0	0	0	0	0	0	0	0	0	0	0	0	0	0	0	0	0	0	0	0	0	0	0	0	0	0	0	0	0	0	0	0	0	0	0	0	0	0	0	0	0	0	0
sample_227	0	0	0	0	0	0	0	0	0	0	0	0	0	0	0	0	0	0	0	0	0	0	0	0	0	0	0	0	0	0	0	0	0	0	0	0	0	0	0	0	0	0	0	0	0	0	0	0	0
sample_228	0	154	0	0	0	0	0	0	0	0	0	0	0	0	0	0	0	0	0	0	0	0	0	0	0	0	0	0	0	0	0	0	0	0	0	0	0	0	0	0	0	0	0	0	0	0	0	0	0
sample_229	0	0	0	0	0	0	0	0	0	0	0	0	0	0	0	0	0	0	0	0	0	0	0	0	0	0	0	0	0	0	0	0	0	0	0	0	0	0	0	0	0	0	0	0	0	0	0	0	0
sample_230	0	0	0	0	0	0	0	0	0	0	0	0	0	0	0	0	0	0	0	0	0	0	0	0	0	0	0	0	0	0	0	0	0	0	0	0	0	0	0	0	0	0	0	0	0	0	0	0	0
sample_231	0	0	0	0	0	0	0	0	0	0	0	0	0	0	0	0	0	0	0	0	0	0	0	0	0	0	0	0	0	0	0	0	88	0	0	0	0	0	0	0	0	0	0	0	0	0	0	0	0
sample_232	0	0	0	0	0	0	0	0	0	0	0	0	0	0	0	0	0	0	0	0	0	0	0	0	0	0	0	0	0	0	0	0	0	0	0	0	0	0	0	0	0	0	55	0	0	0	0	0	0
sample_233	0	592	0	0	0	0	0	0	0	0	0	0	0	0	0	0	0	0	0	0	0	0	0	0	0	0	0	0	0	0	0	0	0	0	0	0	0	0	0	0	0	0	0	0	0	0	0	0	0
sample_234	0	0	0	0	0	0	0	0	0	0	0	0	0	0	0	0	0	0	0	0	0	0	0	0	0	0	0	0	0	0	0	0	0	0	0	0	0	0	0	0	0	0	0	0	0	0	0	0	0
sample_235	0	59	0	0	0	0	0	0	0	0	0	0	0	0	0	0	0	0	0	0	0	0	0	0	0	0	0	0	0	0	0	0	0	0	0	0	0	0	0	0	7	0	0	0	0	0	0	0	0
sample_236	0	0	0	0	0	0	0	0	0	0	0	0	0	0	0	0	0	0	0	0	0	0	0	0	0	0	0	0	0	0	0	0	0	0	0	0	0	0	0	0	0	0	0	0	0	0	0	0	0
sample_237	0	0	0	0	0	0	0	0	0	0	0	0	0	0	0	0	0	0	0	0	0	0	0	0	0	0	0	0	0	0	0	0	0	0	0	0	0	2	0	0	0	0	0	0	0	0	0	0	0
sample_238	0	0	0	0	0	0	0	0	0	0	0	0	0	0	0	0	0	0	0	0	0	0	0	0	0	0	0	0	0	0	0	0	0	0	0	0	0	0	0	0	0	0	0	0	0	0	0	0	0
sample_239	0	110	0	0	0	0	0	0	0	0	0	0	0	0	0	0	0	0	0	0	0	0	0	0	0	0	0	0	0	0	0	0	0	0	0	0	0	0	0	0	0	0	0	0	0	0	0	0	156
sample_240	0	0	0	0	0	0	0	0	0	0	0	0	0	0	0	0	0	0	0	0	0	134	0	0	0	0	0	0	0	0	0	0	0	0	0	0	0	0	0	0	0	0	0	0	0	0	0	0	155
sample_241	0	0	0	0	0	84	0	0	0	0	0	0	0	0	0	0	0	0	0	0	0	0	0	0	0	0	0	0	0	0	0	0	0	0	0	0	0	0	0	0	0	0	0	0	0	0	0	0	0
sample_242	0	0	0	0	0	0	0	0	0	0	0	0	0	0	0	0	0	0	0	0	0	0	0	0	0	0	0	0	0	0	0	0	0	0	0	0	34	0	0	0	0	0	0	0	0	0	0	0	0
sample_243	0	143	0	0	0	0	0	0	0	0	0	0	0	0	0	0	0	0	0	0	0	0	0	0	0	0	0	0	0	0	0	0	0	0	0	0	0	0	0	0	0	0	0	0	0	0	0	0	0
sample_244	0	0	0	0	0	0	0	0	0	0	0	0	0	0	0	0	0	0	0	0	0	0	0	0	0	0	0	0	0	0	0	0	0	0	0	0	0	0	0	0	0	0	0	0	0	0	0	0	0
sample_245	0	140	0	0	0	0	0	0	0	0	0	0	0	0	0	0	0	0	0	0	0	0	0	0	0	0	0	0	0	0	0	0	0	0	0	0	0	0	0	0	0	0	0	0	0	0	0	0	0
sample_246	0	0	0	0	0	0	0	0	0	0	0	0	0	0	0	0	0	0	0	0	0	0	0	0	0	0	0	0	0	0	0	0	0	0	0	0	35	0	0	0	0	0	0	0	0	0	0	0	0
sample_247	0	279	0	0	0	0	0	0	0	0	0	0	0	0	0	0	0	0	0	0	0	0	0	0	0	0	0	0	0	0	0	0	0	0	0	0	0	0	0	0	0	0	0	0	0	0	0	0	0
sample_248	0	0	0	0	0	0	0	0	0	0	0	0	0	0	0	0	0	0	0	0	0	0	0	0	0	0	0	0	0	0	0	0	0	0	0	0	0	0	0	0	0	0	0	0	0	0	0	0	0
sample_249	0	0	0	0	0	0	0	0	0	0	0	0	0	0	0	0	0	0	0	0	0	0	0	0	0	0	0	0	0	0	0	0	0	0	0	0	0	0	0	0	0	0	0	0	0	0	0	0	31
sample_250	0	0	0	0	0	0	0	0	0	0	0	0	0	0	0	0	0	0	0	0	0	0	0	0	0	0	0	0	0	0	0	0	0	0	0	0	0	0	0	0	0	0	0	0	0	0	0	0	0
sample_251	0	0	0	0	0	0	0	0	0	0	0	0	0	0	0	0	0	0	0	0	0	0	0	0	0	0	0	0	0	0	0	0	0	0	0	0	0	0	0	0	0	0	0	0	0	0	0	0	0
sample_252	0	0	0	0	0	0	0	0	0	0	0	0	0	0	0	0	0	0	0	0	0	0	0	0	0	0	0	0	0	0	0	0	0	0	0	0	0	0	0	0	0	0	0	0	0	0	0	0	0
sample_253	0	0	0	0	0	0	0	0	0	0	0	0	0	0	0	0	0	0	0	0	0	0	0	0	0	0	0	0	0	0	0	0	0	0	0	0	0	0	0	0	0	0	0	0	0	0	0	0	0
sample_254	0	89	0	0	0	0	0	0	0	0	0	0	0	0	0	0	0	0	0	0	0	0	0	0	0	0	0	0	0	0	0	0	0	0	0	0	34	0	0	0	0	0	0	0	0	0	0	0	0
sample_255	0	0	0	0	0	0	0	0	0	0	0	0	0	0	0	0	0	0	0	0	0	97	0	0	0	0	0	0	0	0	0	0	0	0	0	0	0	0	0	0	0	0	0	0	0	0	0	0	0
sample_256	0	245	0	0	0	0	0	0	0	0	0	0	0	0	0	0	0	0	0	0	0	0	0	0	0	0	0	0	0	0	0	0	0	0	0	0	128	0	0	0	0	0	0	0	0	0	0	0	0
sample_257	0	0	0	0	0	0	0	0	0	0	0	0	0	0	0	0	0	0	0	0	0	0	0	0	0	0	0	0	0	0	0	0	0	0	0	0	98	0	0	0	0	0	0	0	0	0	0	0	0
sample_258	0	270	0	0	0	0	0	0	0	0	0	0	0	0	0	0	0	0	0	0	0	0	0	0	0	0	0	0	0	0	0	0	0	0	0	0	0	0	0	0	0	0	0	0	0	0	0	0	0
sample_259	0	0	0	0	0	0	0	0	0	0	0	0	0	0	0	0	0	0	0	0	0	0	0	0	0	0	0	0	0	0	0	0	0	0	0	0	0	28	0	0	0	0	0	0	0	0	0	0	0
sample_260	0	0	0	0	0	0	0	0	0	0	0	0	0	0	0	0	0	0	0	0	0	0	0	0	0	0	0	0	0	0	0	0	0	0	0	0	0	0	0	0	0	0	0	0	0	0	0	0	0
sample_261	0	0	0	0	0	0	0	0	0	0	0	0	0	0	0	0	0	0	0	0	0	0	0	0	0	0	0	0	0	0	0	0	0	0	0	0	0	0	0	0	0	0	0	0	0	0	0	0	0
sample_262	0	527	0	0	0	0	0	0	0	0	0	0	0	0	0	0	0	0	0	0	0	0	0	0	0	0	0	0	0	0	0	0	0	0	0	0	0	4	0	0	0	0	0	0	0	0	0	0	0
sample_263	0	250	0	0	0	0	0	0	0	0	0	0	0	0	0	0	0	0	0	0	0	0	0	0	0	0	0	0	0	0	0	0	0	0	0	0	0	6	0	0	0	0	0	0	0	0	0	0	0
sample_264	0	0	0	0	0	0	0	0	0	0	0	0	0	0	0	0	0	0	0	0	0	0	0	0	0	0	0	0	0	0	0	0	0	0	0	0	0	0	0	0	0	0	0	0	0	0	0	0	0
sample_265	0	0	0	0	0	0	0	0	0	0	0	0	0	0	0	0	0	0	0	0	0	0	0	0	0	0	0	0	0	0	0	0	0	0	0	0	0	0	0	0	0	0	0	0	0	0	0	0	0
sample_266	0	457	75	0	0	0	0	0	0	0	0	0	0	0	0	0	0	0	0	0	0	0	0	0	0	0	0	0	0	0	0	0	0	0	0	0	0	0	0	0	0	0	0	0	0	0	0	0	52
sample_267	0	259	0	0	0	0	0	0	0	0	0	0	0	0	0	0	0	0	0	0	0	0	0	0	0	0	0	0	0	0	0	0	0	0	0	0	0	0	0	0	0	0	0	0	0	0	0	0	0
sample_268	0	0	0	0	0	0	0	0	0	0	0	0	0	0	0	0	0	0	0	0	0	0	0	0	0	0	0	0	0	0	0	0	0	0	0	0	0	0	0	0	0	0	0	0	0	0	0	0	0
sample_269	0	0	0	0	0	0	0	0	0	0	0	0	0	0	0	0	0	0	0	0	0	0	0	0	0	0	0	0	0	0	0	0	0	0	0	0	0	0	0	0	0	0	0	0	0	0	0	0	0
sample_270	0	0	0	0	0	0	0	0	0	0	0	0	0	0	0	0	0	0	0	0	0	0	0	0	0	0	0	0	0	0	0	0	0	0	0	0	57	0	0	0	0	0	0	0	0	0	0	0	0
sample_271	0	0	0	0	0	0	0	0	0	0	0	0	0	0	0	0	0	0	0	0	0	0	0	0	0	0	0	0	0	0	0	0	0	0	0	0	51	0	0	0	0	0	0	0	0	0	0	0	0
sample_272	0	0	0	0	0	0	0	0	0	0	0	0	0	0	0	0	0	0	0	0	0	0	0	0	0	0	0	0	0	0	0	0	0	0	0	0	0	0	0	0	0	0	0	0	0	0	0	0	0
sample_273	0	776	0	0	0	0	0	0	0	0	0	0	0	0	0	0	0	0	0	0	0	0	0	0	0	0	0	0	0	0	0	0	0	0	0	0	0	0	0	0	0	0	0	0	0	0	0	0	0
sample_274	0	0	0	0	0	0	0	0	0	0	0	0	0	0	0	0	0	0	0	0	0	0	0	0	0	0	0	0	0	0	0	0	0	0	0	0	0	0	0	0	0	0	0	0	0	0	0	0	0
sample_275	0	0	0	0	0	0	0	0	0	0	0	0	0	0	0	0	0	0	0	0	0	0	0	0	0	0	0	0	0	0	0	0	0	0	0	0	0	0	0	0	0	0	0	0	0	0	0	0	184
sample_276	0	0	0	0	0	0	0	0	0	0	0	0	0	0	0	0	0	0	0	0	0	0	0	0	0	0	0	0	0	0	0	0	0	0	0	0	0	0	0	0	0	0	0	0	0	0	0	0	0
sample_277	0	0	0	0	0	0	0	0	0	0	0	0	0	0	0	0	0	0	0	0	0	0	0	0	0	0	0	0	0	0	0	0	0	0	0	0	0	0	0	0	0	0	0	0	0	0	0	0	269
sample_278	0	0	0	0	0	0	0	0	0	0	0	0	0	0	0	0	0	0	0	0	0	0	0	0	0	0	0	0	0	0	0	0	0	0	0	0	0	0	0	0	0	0	0	0	0	0	0	0	0
sample_279	0	0	0	0	0	0	0	0	0	0	0	0	0	0	0	0	0	0	0	0	0	0	0	0	0	0	0	0	0	0	0	0	0	0	0	0	0	0	0	0	0	0	0	0	0	0	0	0	0
sample_280	0	0	0	0	0	0	0	0	0	0	0	0	0	0	0	0	0	0	0	0	0	0	0	0	0	0	0	0	0	0	0	0	0	0	0	0	0	0	0	0	0	0	0	0	0	0	0	0	0
sample_281	0	0	0	0	0	0	0	0	0	0	0	0	0	0	0	0	0	0	0	0	0	0	0	0	0	0	0	0	0	0	0	0	0	0	0	0	0	0	0	0	0	0	0	0	0	0	0	0	0
sample_282	0	108	0	0	0	0	0	0	0	0	0	0	0	0	0	0	0	0	0	0	0	0	0	0	0	0	0	0	0	0	0	0	0	0	0	0	0	0	0	0	0	0	0	0	0	0	0	0	0
sample_283	0	0	0	0	0	0	0	0	0	0	0	0	0	0	0	0	0	0	0	0	0	0	0	0	0	0	0	0	0	0	0	0	0	0	0	0	0	0	0	0	0	0	0	0	0	0	0	0	0
sample_284	0	264	0	0	0	0	0	0	0	0	0	0	0	0	0	0	0	0	0	0	0	0	0	0	0	0	0	0	0	0	0	0	0	0	0	0	0	7	0	0	0	0	0	0	0	0	0	0	0
sample_285	0	0	0	0	0	0	0	0	0	0	0	0	0	0	0	0	0	0	0	0	0	0	0	0	0	0	0	0	0	0	0	0	0	0	0	0	0	0	0	0	0	0	0	0	0	0	0	0	0
sample_286	0	0	0	0	0	0	0	0	0	0	0	0	0	0	0	0	0	0	0	0	0	428	0	0	0	0	0	0	0	0	0	0	0	0	0	0	0	7	0	0	0	0	0	0	0	0	0	0	0
sample_287	0	0	0	0	0	0	0	0	0	0	0	0	0	0	0	0	0	0	0	0	0	0	0	0	0	0	3	0	0	0	0	0	0	0	0	0	0	0	0	0	0	0	0	0	0	0	0	0	0
sample_288	0	0	0	0	0	0	0	0	0	0	0	0	0	0	0	0	0	0	0	0	0	0	0	0	0	0	0	0	0	0	0	0	0	0	0	0	0	0	0	0	0	0	0	0	0	0	0	0	0
sample_289	6	0	0	0	0	0	0	0	0	0	0	0	0	0	0	0	0	0	0	0	0	0	0	0	0	0	0	0	0	0	0	0	0	0	0	0	0	0	0	0	0	0	0	0	0	0	0	0	0
sample_290	0	0	0	0	0	0	0	0	0	0	0	0	0	0	0	76	0	0	0	0	0	0	0	0	0	0	0	0	0	75	0	0	0	0	0	0	0	7	0	0	0	0	0	0	0	0	0	0	0
sample_291	0	0	0	0	0	0	0	0	0	0	0	0	0	0	0	0	0	5	0	0	0	0	0	0	0	0	0	0	0	0	0	0	0	0	0	0	0	0	0	0	0	0	0	0	0	0	0	0	0
sample_292	0	125	0	0	0	89	0	0	0	0	0	0	0	0	0	0	0	0	0	0	0	0	0	0	0	0	0	0	0	0	0	0	0	0	0	0	0	0	0	0	0	0	0	0	0	0	0	0	0
sample_293	0	0	0	0	0	0	0	0	0	0	0	0	0	0	0	0	0	0	0	0	0	0	0	0	0	0	0	0	0	0	0	0	0	0	0	0	0	0	0	0	0	0	0	0	0	0	0	0	0
sample_294	0	0	0	0	0	0	0	0	0	0	0	0	0	0	0	0	0	0	0	0	0	0	0	0	0	0	0	0	0	0	0	0	0	0	0	0	0	0	0	0	0	0	0	0	0	0	0	0	0
sample_295	0	169	0	0	0	0	0	0	0	0	0	0	0	0	0	0	0	0	0	0	0	0	0	0	0	0	0	0	0	0	0	0	0	0	0	0	0	0	0	0	0	0	0	0	0	0	0	0	0
sample_296	0	309	0	0	0	0	0	0	0	0	0	0	0	0	32	0	0	0	0	0	0	0	0	0	0	0	0	0	0	0	0	0	0	0	0	0	0	11	0	0	0	0	0	0	0	0	0	0	0
sample_297	0	0	0	0	0	0	0	0	0	0	0	0	0	0	0	0	0	0	0	0	0	0	0	0	0	0	0	0	0	0	0	0	0	0	0	0	0	0	0	0	0	0	0	0	0	0	0	0	0
sample_298	0	0	0	0	0	0	0	0	0	0	0	0	0	0	0	0	0	0	33	0	0	0	0	0	0	0	0	0	0	0	0	0	0	0	0	0	0	0	0	0	0	0	0	0	0	0	0	0	0
sample_299	0	216	0	0	0	0	0	0	0	0	0	0	0	0	0	0	0	0	0	0	0	0	0	0	0	0	0	0	0	0	0	0	0	0	0	0	0	0	0	0	0	0	0	0	0	0	0	0	0
sample_300	0	0	0	0	6	0	0	0	0	0	0	0	0	0	0	0	0	0	0	0	0	0	0	0	0	0	0	0	0	0	0	0	0	0	0	0	152	0	0	0	0	0	0	0	0	0	0	0	0
sample_301	0	0	0	0	0	0	0	0	0	0	0	0	0	0	0	0	0	0	0	0	0	0	0	0	0	0	0	0	0	0	0	0	0	0	0	0	0	0	0	0	0	0	0	0	0	0	0	0	0
sample_302	0	0	0	0	0	0	0	0	0	0	0	0	0	0	0	0	0	0	0	0	0	0	0	0	0	0	0	0	0	0	0	0	0	0	0	0	40	0	0	0	0	0	0	0	0	0	0	0	0
sample_303	0	0	0	0	0	31	0	0	0	0	0	0	0	0	0	0	0	0	0	0	0	0	0	0	0	0	0	0	0	0	0	0	0	0	0	0	0	0	0	0	0	0	0	0	0	0	0	0	0
sample_304	0	274	0	0	0	0	0	0	4	0	0	0	309	0	0	0	0	0	0	0	0	0	0	0	0	0	0	0	0	0	0	0	0	0	0	0	95	3	0	0	0	0	0	0	0	0	0	0	0
sample_305	0	0	0	0	0	0	0	0	0	0	0	0	0	0	0	0	0	0	0	0	0	0	0	0	0	0	0	0	0	0	0	0	0	0	0	0	0	0	0	0	0	0	0	0	0	0	0	0	0
sample_306	0	0	0	0	0	0	0	0	0	0	0	0	0	0	0	0	0	0	0	0	0	0	0	0	0	0	0	0	0	0	0	0	0	0	0	0	0	0	0	0	0	0	0	0	0	0	0	0	0
sample_307	0	0	0	0	0	143	0	0	0	0	0	0	0	0	0	0	0	0	0	0	0	0	0	0	0	0	0	0	0	0	0	0	0	0	0	0	0	0	0	0	0	0	0	0	0	0	0	0	0
sample_308	0	0	0	0	0	0	0	0	0	0	0	0	0	0	0	0	0	0	0	0	0	0	0	0	0	0	0	0	0	0	0	0	0	0	0	0	0	0	0	0	0	0	0	0	0	0	0	0	0
sample_309	0	0	0	0	0	0	0	0	0	0	0	0	0	0	0	0	0	0	0	0	0	0	0	0	0	0	0	0	0	0	0	0	0	0	0	0	276	0	0	0	0	0	0	0	0	0	0	0	0
sample_310	0	0	0	0	0	0	0	0	0	0	0	0	0	0	0	0	0	0	0	0	0	0	0	0	0	0	0	0	0	0	0	0	0	0	0	0	0	0	0	0	0	0	0	0	0	0	0	0	0
sample_311	0	0	0	0	0	0	0	0	0	0	0	0	0	0	0	0	0	0	0	0	0	0	0	0	0	0	0	0	0	0	0	0	0	0	0	0	0	0	0	0	0	0	0	0	0	0	0	0	59
sample_312	0	0	0	0	0	0	0	0	0	0	0	0	0	0	0	0	0	0	0	0	0	0	0	0	0	0	0	0	0	0	0	0	0	0	0	0	33	0	0	0	0	0	0	0	0	0	0	0	0
sample_313	0	0	0	0	0	0	0	0	0	0	0	0	0	0	0	0	0	0	0	0	0	0	0	0	0	0	0	0	0	0	0	0	0	0	0	0	0	0	0	0	0	0	0	0	0	0	0	0	0
sample_314	0	0	0	0	0	0	0	0	0	0	0	0	0	0	0	0	0	0	0	0	0	0	0	0	0	0	0	0	0	0	0	0	0	0	0	0	0	0	0	0	0	0	0	0	0	0	0	0	0
sample_315	0	264	0	0	0	0	0	0	0	0	0	0	0	0	0	0	0	0	0	0	0	0	0	0	0	0	0	0	0	0	0	0	0	0	0	0	0	0	0	0	0	0	0	0	0	0	0	0	0
sample_316	0	0	0	0	0	0	0	0	0	0	0	0	0	0	0	0	0	0	0	0	0	0	0	0	0	0	0	0	0	0	0	0	0	0	0	0	0	0	0	0	0	0	0	0	0	0	0	0	0
sample_317	0	606	0	0	0	0	0	0	0	0	0	0	0	0	0	0	0	0	0	0	0	0	0	0	0	0	0	0	0	0	0	0	0	0	0	0	0	0	0	0	0	0	0	0	0	0	0	0	0
sample_318	0	0	0	0	0	0	0	0	0	0	0	0	0	0	0	0	0	0	0	0	0	0	0	0	0	0	0	0	0	0	0	0	0	0	0	0	0	3	0	0	0	0	0	0	0	0	0	0	0
sample_319	0	0	0	0	0	0	0	0	0	0	0	0	0	0	0	0	0	0	0	0	0	0	0	0	0	0	0	0	0	0	0	0	0	0	0	0	0	0	0	0	0	0	0	0	0	0	0	0	211
sample_320	0	0	0	0	0	0	0	0	0	0	0	0	0	0	0	0	0	0	0	0	0	0	0	0	0	0	0	0	0	0	0	0	0	0	0	0	0	0	0	0	0	0	0	0	0	0	0	0	0
sample_321	0	395	0	0	0	0	0	0	0	0	0	0	69	0	0	0	0	0	0	0	0	0	0	0	0	0	0	0	0	0	0	0	0	0	0	0	0	0	0	0	0	0	0	0	0	0	0	0	0
sample_322	0	0	0	0	0	0	0	0	0	0	0	0	0	0	0	0	0	0	0	0	0	0	0	0	0	0	0	0	0	0	0	0	0	0	0	0	0	0	0	0	0	0	0	0	0	0	0	0	0
sample_323	0	0	0	0	0	0	0	0	0	0	0	0	0	0	0	0	0	0	0	0	0	0	0	0	0	0	0	0	0	0	0	0	0	0	0	0	0	0	0	0	0	0	0	0	0	0	0	0	0
sample_324	0	0	0	0	0	0	0	0	0	0	0	0	0	0	0	0	0	0	0	0	0	0	0	0	0	0	0	0	0	0	0	0	0	0	0	0	0	0	0	0	0	0	0	0	0	0	0	0	0
sample_325	0	238	0	0	0	0	0	0	0	0	0	0	0	0	0	0	0	0	0	0	0	0	0	0	0	0	0	0	0	0	0	0	0	0	0	0	0	0	0	0	0	0	0	0	0	0	0	0	0
sample_326	0	0	0	0	0	0	0	0	0	0	0	0	0	0	0	0	0	0	0	0	0	0	0	0	0	0	0	0	0	0	0	0	0	0	0	0	58	7	0	0	0	0	0	0	0	0	0	0	0
sample_327	0	0	0	0	0	0	0	0	0	0	0	0	0	0	0	0	0	0	0	0	0	0	0	0	0	0	0	0	0	0	0	0	0	0	0	0	0	0	0	0	0	0	0	0	0	0	0	0	0
sample_328	0	0	0	0	0	0	0	0	0	0	0	0	0	0	0	0	0	0	0	0	0	0	0	0	0	0	0	0	0	0	0	0	0	0	0	0	0	0	0	0	0	0	0	0	0	0	0	0	53
sample_329	0	0	0	0	0	0	0	0	0	0	0	0	0	0	0	0	0	0	0	0	0	0	0	0	0	0	0	0	0	0	0	0	0	0	0	0	87	0	0	0	0	0	0	0	0	0	0	0	0
sample_330	0	0	0	0	0	0	0	0	0	0	0	0	0	0	0	0	0	0	0	0	0	0	0	0	0	0	0	0	0	0	0	0	0	0	0	0	0	0	0	0	0	0	0	0	0	0	0	0	0
sample_331	0	0	0	0	0	0	0	0	0	0	0	0	0	0	0	0	0	0	0	0	0	0	0	0	0	0	0	0	0	0	0	0	0	0	0	0	0	0	0	0	0	0	0	0	0	0	0	0	0
sample_332	0	0	0	0	0	0	0	0	0	0	0	0	0	0	0	0	0	0	0	0	0	0	0	0	0	0	0	0	0	0	0	0	0	0	0	0	0	0	0	0	0	0	0	0	0	0	0	0	0
sample_333	0	0	0	0	0	124	0	0	0	0	0	0	0	0	0	0	0	0	0	0	0	0	0	0	0	0	0	0	0	0	0	0	0	0	0	0	0	0	0	0	0	0	0	0	0	0	0	0	0
sample_334	0	0	0	0	0	0	0	0	0	0	0	0	0	0	0	0	0	0	0	0	0	0	0	0	0	0	0	0	0	0	0	0	0	0	0	0	0	0	0	0	0	0	0	0	0	0	0	0	400
sample_335	5	124	0	0	0	0	0	0	0	0	0	0	0	0	0	0	0	0	0	0	0	0	0	0	0	0	0	0	0	0	0	0	0	0	0	0	0	0	0	0	0	0	0	0	0	0	0	0	0
sample_336	0	0	0	0	0	0	0	0	0	0	0	0	0	0	0	0	0	0	0	0	0	0	0	0	0	0	0	0	0	0	0	0	0	0	0	0	0	0	0	0	0	0	0	0	0	0	0	0	0
sample_337	0	0	0	0	0	0	0	0	0	0	0	0	0	0	0	0	0	0	0	0	0	0	0	0	0	0	0	0	0	0	0	0	0	0	0	0	54	0	0	0	0	0	0	0	0	0	0	0	0
sample_338	0	0	0	0	0	0	0	0	0	0	0	0	0	0	0	0	0	0	0	0	0	0	0	0	0	0	0	0	0	0	0	0	0	0	0	0	28	0	0	0	0	0	0	0	0	0	0	0	0
sample_339	0	0	0	0	0	0	0	0	0	0	0	0	0	0	0	0	0	0	0	0	0	0	0	0	0	0	0	0	0	0	0	0	0	0	0	0	0	0	0	0	0	0	0	0	0	0	0	0	0
sample_340	0	0	0	0	0	0	0	0	0	0	0	0	0	0	0	0	0	0	0	0	0	0	0	0	0	0	0	0	0	0	0	0	0	0	0	0	67	0	0	0	0	0	0	0	0	0	0	0	0
sample_341	0	0	0	0	0	0	0	0	0	0	0	0	0	0	0	0	0	0	0	0	0	0	0	0	0	0	0	0	0	0	0	0	0	0	0	0	0	0	0	0	0	0	0	0	0	0	0	0	0
sample_342	0	0	0	0	0	60	0	0	0	0	0	0	0	0	0	0	0	0	0	0	0	0	0	0	0	0	0	0	0	0	0	0	0	0	0	0	0	0	0	0	0	0	0	0	0	0	0	0	0
sample_343	0	0	0	0	0	0	0	0	0	0	0	0	0	0	0	0	0	0	0	0	0	0	0	0	0	0	0	0	0	0	0	0	0	0	0	0	0	0	0	0	0	0	0	0	0	0	0	0	0
sample_344	0	0	0	0	0	0	0	0	0	0	0	0	0	0	0	0	0	0	0	0	0	0	0	0	0	0	0	0	0	0	0	0	0	0	0	0	0	0	0	0	0	0	0	0	0	0	0	0	0
sample_345	0	0	0	0	0	0	0	0	0	0	0	0	0	0	0	0	0	0	0	0	0	0	0	0	0	0	0	0	0	0	0	0	0	0	0	0	0	0	0	0	0	0	0	0	0	0	0	0	0
sample_346	0	0	0	0	0	0	0	0	0	0	0	0	0	0	0	0	0	0	0	0	0	0	0	0	0	0	0	0	0	0	0	0	0	0	0	0	0	0	0	0	0	0	0	0	0	0	0	0	0
sample_347	0	0	0	0	0	0	0	0	0	0	0	0	0	0	0	0	0	0	0	0	0	0	0	0	0	0	0	0	0	0	0	0	0	0	0	0	0	0	0	0	0	0	0	0	0	0	0	0	0
sample_348	0	0	0	0	0	0	0	0	0	0	0	0	0	0	0	68	0	0	0	0	0	104	0	0	0	0	0	0	0	0	0	0	0	0	0	0	0	0	0	0	0	0	0	0	0	0	0	0	0
sample_349	0	0	0	0	0	0	0	0	0	0	0	0	0	0	0	0	0	0	0	0	0	0	0	0	0	0	0	0	0	0	0	0	0	0	0	0	0	0	0	0	0	0	0	0	0	0	0	0	0
sample_350	0	300	0	0	0	0	0	0	0	0	0	0	52	0	0	0	0	0	0	0	0	0	0	0	0	0	0	0	0	0	0	0	0	0	0	0	0	4	0	0	0	0	0	0	0	0	0	0	0
sample_351	0	162	0	0	0	0	0	0	0	0	0	0	0	0	0	0	0	0	0	0	0	0	0	0	0	0	0	0	0	0	0	0	0	0	0	0	0	2	0	0	0	0	0	0	0	0	0	0	0
sample_352	0	0	0	0	0	0	0	0	0	0	0	0	0	0	0	0	0	0	0	0	0	0	0	0	0	0	0	0	0	0	0	0	0	0	0	0	0	0	0	0	0	0	0	0	0	0	0	0	0
sample_353	0	0	0	0	0	0	0	0	0	0	0	0	0	0	0	0	0	0	0	0	0	0	0	0	0	0	0	0	0	0	0	0	0	0	0	0	0	0	0	0	0	0	0	0	0	0	0	0	0
sample_354	0	0	0	0	0	0	0	0	0	0	0	0	0	0	0	0	0	0	0	0	0	0	0	0	0	0	0	0	0	0	0	0	0	0	0	0	0	0	0	0	0	0	0	0	0	0	0	0	0
sample_355	0	0	0	0	0	0	0	0	0	0	0	0	0	0	0	0	0	0	0	0	0	0	0	0	0	0	0	0	76	0	0	0	0	0	0	0	0	0	0	0	0	0	0	0	0	0	0	0	0
sample_356	0	754	0	0	0	0	0	0	0	0	0	0	0	0	0	0	0	0	0	0	0	0	0	0	0	0	0	0	0	0	0	0	0	0	0	0	0	0	0	0	0	0	0	0	0	0	0	0	0
sample_357	0	0	0	0	0	0	0	0	0	0	0	0	0	0	0	0	0	0	0	0	0	0	0	0	0	0	0	0	0	0	0	0	0	0	0	0	0	0	0	0	0	0	0	0	0	0	0	0	0
sample_358	0	0	0	0	0	0	0	0	0	0	0	0	0	0	0	0	0	0	0	0	0	0	0	0	0	0	0	0	0	0	0	0	0	0	0	0	0	0	0	0	0	0	0	0	0	0	0	0	0
sample_359	0	0	0	0	0	0	0	0	0	0	0	0	0	0	0	0	0	0	0	0	0	0	0	0	0	0	0	0	0	0	0	0	0	0	0	0	0	0	0	0	0	0	0	0	0	0	0	0	14
sample_360	0	282	0	0	0	0	0	0	0	0	0	0	0	0	0	0	0	0	0	0	0	0	0	0	0	0	0	0	0	0	0	0	0	0	0	0	0	0	0	0	0	0	0	0	0	0	0	0	0
sample_361	0	0	0	1686	0	0	0	0	0	0	0	0	0	0	0	0	0	0	0	0	0	0	0	0	0	0	0	0	0	0	0	0	0	0	0	0	0	0	0	0	0	0	0	0	0	0	0	0	0
sample_362	0	0	0	0	0	0	0	0	0	0	0	0	0	0	0	0	0	0	0	0	0	0	0	0	0	0	0	0	0	0	0	0	0	0	0	0	0	0	0	0	0	0	0	0	0	0	0	0	0
sample_363	0	0	0	0	0	0	0	0	0	0	0	0	0	0	0	0	0	0	0	0	0	0	0	0	0	0	0	0	0	0	0	0	0	0	0	0	0	0	0	0	0	0	0	0	0	0	0	0	0
sample_364	0	0	0	0	0	0	0	0	0	0	0	0	0	0	0	0	0	0	0	0	0	0	0	0	0	0	0	0	0	0	0	0	0	0	0	0	0	0	0	0	0	0	0	0	0	0	0	0	0
sample_365	0	0	0	0	0	0	0	0	0	0	0	0	0	0	0	0	0	0	0	0	0	0	0	0	0	0	0	0	0	0	0	0	0	0	0	0	0	0	0	0	0	0	0	0	0	0	0	0	0
sample_366	0	0	0	0	0	0	0	0	0	0	0	0	0	0	0	0	0	0	0	0	0	0	0	0	0	0	0	0	0	0	0	0	0	0	0	0	0	0	0	0	0	0	0	0	0	0	0	23	0
sample_367	0	892	0	0	0	0	0	0	0	0	0	0	0	0	0	0	0	0	0	0	0	0	0	0	0	0	0	0	0	0	0	0	0	0	0	0	0	0	0	0	0	0	0	0	0	0	0	0	0
sample_368	0	0	0	0	0	0	0	0	0	0	0	0	0	0	0	0	0	0	0	0	0	0	0	0	0	0	0	0	0	0	0	0	0	0	0	0	0	0	0	0	0	0	0	0	0	0	0	0	0
sample_369	0	0	0	0	0	0	0	0	0	0	0	0	0	0	0	0	0	0	0	0	0	0	0	0	0	0	0	0	0	0	0	0	0	0	0	0	0	0	0	0	0	0	0	0	0	0	0	0	0
sample_370	0	0	0	0	0	0	0	0	0	0	0	0	0	0	0	0	0	0	0	0	0	0	0	0	0	0	0	0	0	0	0	0	0	0	0	0	0	0	0	0	0	0	0	0	0	0	0	0	0
sample_371	0	0	0	0	0	0	0	0	0	0	0	0	0	0	0	0	0	0	0	0	0	0	0	0	0	0	0	0	0	0	0	0	0	0	0	0	0	0	0	0	0	0	0	0	0	0	0	0	79
sample_372	0	0	0	0	0	0	0	0	0	0	0	0	0	0	0	0	0	0	0	0	0	0	0	0	0	0	0	0	0	0	0	0	0	0	0	0	0	0	0	0	0	0	0	0	0	0	0	0	0
sample_373	0	0	0	0	0	0	0	0	0	0	0	0	0	0	0	0	0	0	0	0	0	0	0	0	0	0	0	0	0	0	0	0	0	0	0	0	0	0	0	0	0	0	0	0	0	0	0	0	145
sample_374	0	0	0	0	0	0	0	0	0	0	0	0	0	0	0	0	0	0	0	0	0	0	0	0	0	0	0	0	0	0	0	0	0	0	0	0	0	0	0	0	0	0	0	0	0	0	0	0	0
sample_375	0	0	0	0	0	0	0	0	0	0	0	0	0	0	0	53	0	0	0	0	0	0	0	0	0	0	0	0	0	0	0	0	0	0	0	0	0	0	0	0	0	0	0	0	0	0	0	0	0
sample_376	0	0	0	0	0	0	0	0	0	0	0	0	0	0	0	0	0	0	0	0	0	0	0	0	0	0	0	0	0	0	0	0	0	0	0	0	0	0	0	0	0	0	0	0	0	0	0	0	0
sample_377	0	0	0	0	0	0	0	0	0	0	0	0	0	0	0	0	0	0	0	0	0	0	0	0	0	0	0	0	0	0	0	0	0	0	0	0	0	0	0	0	0	0	0	0	0	0	0	0	0
sample_378	0	284	0	0	0	0	0	0	0	0	0	0	0	0	0	0	0	0	0	0	0	0	0	0	0	0	0	0	0	0	0	0	0	0	0	0	0	0	0	0	0	0	0	0	0	0	0	0	0
sample_379	0	0	0	0	0	0	0	0	0	0	0	0	0	0	0	0	0	0	0	0	0	0	0	0	0	0	0	0	0	0	0	0	0	0	0	0	0	0	0	0	0	0	0	0	0	0	0	0	0
sample_380	0	0	0	0	0	0	0	0	0	0	0	0	0	0	0	0	0	0	0	0	0	0	0	0	0	0	0	0	0	0	0	0	0	0	0	0	0	0	0	0	0	0	0	0	0	0	0	0	0
sample_381	0	0	0	0	0	0	0	0	0	0	0	0	0	0	0	0	0	0	0	0	0	0	0	0	0	0	0	26	0	0	0	0	0	0	0	0	0	0	0	0	0	0	0	0	0	0	0	0	0
sample_382	0	0	0	0	0	0	0	0	0	0	0	0	0	0	0	0	0	0	0	0	0	0	0	0	0	0	0	0	0	0	0	0	0	0	0	0	0	13	0	0	0	0	0	0	0	0	0	0	0
sample_383	0	999	0	0	0	0	0	0	0	0	0	0	0	0	0	0	0	0	0	0	0	0	0	0	0	0	0	0	0	0	0	0	0	0	0	0	0	4	0	0	0	0	0	0	0	0	0	0	0
sample_384	0	84	0	0	0	0	0	0	0	0	0	0	0	0	0	0	0	0	0	0	0	0	0	0	0	0	0	0	0	0	0	0	0	0	0	0	0	0	0	0	0	0	0	0	0	0	0	0	0
sample_385	0	0	0	0	0	0	52	0	0	0	0	0	0	0	0	0	0	0	0	0	0	0	0	0	0	0	0	0	0	0	0	0	0	0	0	0	0	0	0	0	0	0	0	0	0	0	0	0	0
sample_386	0	0	0	0	0	0	0	0	0	0	0	0	0	0	0	0	0	0	0	0	0	0	0	0	0	0	0	0	0	0	0	0	0	0	0	0	105	0	0	0	0	0	0	0	0	0	0	0	0
sample_387	0	0	0	0	0	0	0	0	0	0	0	0	0	0	0	0	0	0	0	0	0	0	0	0	0	0	0	0	0	0	0	501	0	0	0	0	0	0	0	0	0	0	0	0	0	0	0	0	0
sample_388	0	0	0	0	0	0	0	0	0	0	0	0	0	0	0	0	0	0	0	0	0	0	0	0	0	0	0	0	0	0	0	0	0	0	0	0	0	0	28	0	0	0	0	0	0	0	0	0	0
sample_389	0	0	0	0	0	0	0	0	0	0	0	0	0	0	0	0	0	0	0	0	0	0	0	0	0	0	0	0	0	0	0	0	0	0	0	0	51	0	0	0	0	0	0	0	0	0	0	0	0
sample_390	0	0	0	0	0	0	0	0	0	0	0	0	0	0	0	0	0	0	0	0	0	0	0	0	0	0	0	0	0	0	0	0	0	0	0	0	0	0	0	0	0	0	0	0	0	0	0	0	0
sample_391	0	0	0	0	0	0	0	0	0	0	0	0	0	0	0	0	0	0	0	0	0	0	0	0	0	0	0	0	0	0	0	0	0	0	0	0	0	0	0	0	0	0	0	0	0	0	0	0	0
sample_392	0	0	0	0	0	0	0	0	0	0	0	0	0	0	0	0	0	0	0	0	0	0	0	0	0	0	0	0	0	0	0	0	0	0	0	0	0	0	0	0	0	0	0	0	0	0	0	0	0
sample_393	0	0	0	0	0	21	0	0	0	0	0	0	0	0	0	0	0	0	0	0	0	0	0	0	0	0	0	0	0	0	0	0	0	0	0	0	0	0	0	0	0	0	0	0	0	0	0	0	0
sample_394	0	0	0	0	0	0	0	0	0	0	0	0	0	0	0	0	0	0	0	0	0	0	0	0	0	0	0	0	0	0	0	0	0	0	0	0	0	0	0	0	0	0	0	0	0	0	0	0	0
sample_395	0	0	0	0	0	0	0	0	0	0	0	0	0	0	0	0	0	0	0	0	0	0	0	0	0	0	0	0	0	0	0	0	0	0	0	0	0	2	0	0	0	0	0	0	0	0	0	0	0
sample_396	0	0	0	0	0	0	0	0	0	0	0	0	0	0	0	0	0	0	0	0	0	0	0	0	0	0	0	0	0	0	0	0	0	0	0	0	0	0	0	0	0	0	0	0	0	0	0	0	434
sample_397	0	0	0	0	0	0	0	0	0	0	0	0	0	0	0	0	0	0	0	0	0	0	0	0	0	0	0	0	0	0	0	0	0	0	0	0	0	8	0	0	0	0	0	0	0	0	0	0	0
sample_398	0	396	0	0	0	0	0	0	0	0	0	0	0	0	0	0	0	0	0	0	0	0	0	0	0	0	0	0	0	0	0	0	0	0	0	0	0	0	0	0	0	0	0	0	0	0	0	0	0
sample_399	0	746	0	0	0	0	0	0	0	0	0	0	0	0	0	0	0	0	0	0	0	0	0	0	0	0	0	0	0	0	0	0	0	0	0	0	0	0	0	0	0	0	0	0	0	0	0	0	0
sample_400	0	0	0	0	0	0	0	0	0	0	0	0	0	0	0	0	0	0	0	0	0	132	0	0	0	0	0	0	0	0	0	0	0	0	0	0	0	0	0	0	0	0	0	0	0	0	0	0	0
sample_401	0	0	0	0	0	0	0	0	0	0	0	0	0	0	0	0	0	0	0	0	0	0	0	0	0	0	0	0	0	0	0	0	0	0	0	0	0	0	0	0	0	0	0	0	0	0	0	0	165
sample_402	0	0	0	0	0	0	0	0	0	0	0	0	0	0	0	0	0	0	0	0	0	0	0	0	0	0	0	0	0	0	0	0	0	0	0	0	0	0	0	0	0	0	0	0	0	0	0	0	0
sample_403	0	0	0	0	0	0	0	0	0	0	0	0	0	0	0	0	0	0	0	0	0	0	0	0	0	0	0	0	0	0	0	0	0	0	0	0	0	0	0	0	0	0	0	0	0	0	0	0	0
sample_404	0	111	0	0	0	0	0	0	0	0	0	0	0	0	0	0	0	0	0	0	0	0	0	0	0	0	0	0	0	0	0	0	0	0	0	0	0	0	0	0	0	0	0	0	0	0	0	0	0
sample_405	0	0	0	0	0	0	0	0	0	0	0	0	0	0	0	0	0	0	0	0	0	0	0	0	0	0	0	0	0	0	0	0	0	0	0	0	0	0	0	0	0	0	0	0	0	0	0	0	54
sample_406	0	0	0	0	0	0	0	0	0	0	0	0	0	0	0	0	0	0	0	0	0	0	0	0	0	0	0	0	0	0	0	0	0	0	0	0	0	0	0	0	0	0	0	0	0	0	0	0	0
sample_407	0	156	0	0	0	0	0	0	0	0	0	0	0	0	0	0	0	0	0	0	0	0	0	0	0	0	0	0	0	0	0	0	0	0	0	0	0	0	0	0	0	0	0	0	0	0	0	0	0
sample_408	0	0	0	0	0	0	0	0	0	0	0	0	0	0	0	0	0	0	0	0	0	0	0	0	0	0	0	0	0	0	0	0	0	0	0	0	0	0	0	0	0	0	0	0	0	0	0	0	0
sample_409	0	0	0	0	0	0	0	0	0	0	0	0	0	0	0	0	0	0	0	0	0	0	0	0	0	0	0	0	0	0	0	0	0	0	0	0	0	0	0	0	0	0	0	0	0	0	0	0	0
sample_410	0	165	0	0	0	0	0	0	0	0	0	0	0	0	0	0	0	0	0	0	0	0	0	0	0	0	0	0	0	0	0	0	0	0	0	0	0	0	0	0	0	0	0	0	0	0	0	0	0
sample_411	0	0	0	0	0	0	0	0	0	0	0	0	0	0	0	0	0	0	0	0	0	0	0	0	0	0	0	0	0	0	0	0	0	0	0	0	0	0	0	0	0	28	0	0	0	0	0	0	0
sample_412	0	0	0	0	0	0	0	0	0	0	0	0	0	0	0	0	0	0	0	0	0	0	0	0	0	0	0	0	0	0	0	0	0	0	0	0	0	0	0	0	0	0	0	0	0	0	0	0	0
sample_413	0	0	0	0	0	0	0	0	0	0	0	0	0	0	0	0	0	0	0	0	0	0	0	0	0	0	0	0	0	0	0	0	0	0	0	0	0	0	0	0	0	0	0	0	0	0	0	0	0
sample_414	0	0	0	0	0	0	0	0	0	0	0	0	0	0	0	0	0	0	0	0	0	0	0	0	0	0	0	0	0	0	0	0	0	0	0	0	0	0	0	0	0	0	0	0	0	0	0	0	0
sample_415	0	0	0	0	0	0	0	0	0	0	0	0	0	0	0	0	0	0	0	0	0	0	0	0	0	0	0	0	0	0	0	0	0	0	0	0	0	0	0	0	0	0	0	0	0	0	51	0	0
sample_416	0	0	0	0	0	0	0	0	0	0	0	0	364	0	0	0	0	0	0	0	0	0	0	0	0	0	0	0	0	0	0	0	0	0	0	0	0	0	0	0	0	0	0	0	0	0	0	0	0
sample_417	0	89	0	0	0	0	0	0	0	0	0	0	0	0	0	0	0	0	0	0	0	0	0	0	0	0	0	0	0	0	0	0	0	814	0	0	0	0	0	0	0	0	0	0	0	0	0	0	0
sample_418	0	0	0	0	0	0	0	0	0	0	0	0	0	0	0	0	0	0	0	0	0	0	0	0	0	0	0	0	0	0	0	0	0	0	0	0	0	0	0	0	0	0	0	0	0	0	0	0	0
sample_419	0	0	0	0	0	0	0	0	0	0	0	0	0	0	0	0	0	0	0	0	0	0	0	0	0	0	0	0	0	0	0	0	0	0	0	0	0	0	0	0	0	0	0	0	0	0	0	0	0
sample_420	0	0	0	0	0	0	0	0	0	0	0	0	0	0	0	0	0	0	0	0	0	0	0	0	0	0	0	0	0	0	0	0	0	0	0	0	0	0	0	0	0	0	0	0	0	0	0	0	0
sample_421	0	0	0	0	0	0	0	0	0	0	0	0	0	0	0	0	0	0	0	0	0	0	0	0	0	0	0	0	0	0	0	0	0	0	0	0	0	0	0	0	0	0	0	0	0	0	0	0	0
sample_422	0	0	0	0	0	0	0	0	0	0	0	0	0	0	0	0	0	0	0	0	0	0	0	0	0	0	0	0	0	0	0	0	0	0	0	0	0	0	0	0	0	0	0	0	0	0	0	0	0
sample_423	0	78	0	0	0	0	0	0	0	0	0	0	0	0	0	0	0	0	0	0	0	0	0	0	0	0	0	0	0	0	0	0	0	0	0	0	0	0	0	0	0	0	0	0	0	0	0	0	0
sample_424	0	0	0	0	0	0	0	0	0	0	0	0	0	0	0	0	0	0	0	0	0	0	0	0	0	0	0	0	0	0	0	0	0	0	0	0	0	0	0	0	0	0	0	0	0	0	0	0	0
sample_425	0	0	0	0	0	0	0	0	0	0	0	0	0	0	0	0	0	0	0	0	0	0	0	0	0	0	0	0	0	0	0	0	0	0	0	0	0	0	0	0	0	0	0	0	0	0	0	0	0
sample_426	0	0	0	0	0	0	0	0	0	0	0	0	0	0	0	0	0	0	0	0	0	83	0	0	0	0	0	0	0	0	0	0	0	0	0	0	0	0	0	0	0	0	0	0	0	0	0	0	0
sample_427	0	0	0	0	0	0	0	0	0	0	0	0	0	0	0	0	0	0	0	0	0	0	0	0	0	0	0	0	0	0	0	0	0	0	0	0	0	0	0	0	0	0	0	0	0	0	0	0	0
sample_428	0	0	0	0	0	0	0	0	0	0	0	0	0	0	0	0	0	0	0	0	0	0	0	0	0	0	0	0	0	0	0	0	0	0	0	0	0	0	0	0	0	0	0	0	0	0	0	0	0
sample_429	0	0	0	0	0	0	0	0	0	0	0	0	0	0	0	0	0	0	0	0	0	0	0	0	0	0	0	0	0	0	0	0	0	0	0	0	0	0	0	0	0	0	0	0	0	0	0	0	0
sample_430	0	0	0	0	0	0	0	0	0	0	0	0	0	0	0	0	0	0	0	0	0	0	0	0	0	0	0	0	0	0	0	0	0	0	0	0	0	0	0	0	0	0	0	0	0	0	0	0	0
sample_431	0	0	0	0	0	0	0	0	0	0	0	0	0	0	0	0	0	0	0	0	0	0	0	0	0	0	0	0	0	0	0	0	0	0	0	0	0	0	0	0	0	0	0	0	0	0	0	0	0
sample_432	0	0	0	0	0	0	0	0	0	0	0	0	0	0	0	0	0	0	0	0	0	0	0	0	0	0	0	0	0	0	0	0	0	0	0	0	0	0	0	0	0	0	0	0	0	0	0	0	0
sample_433	0	0	0	0	0	0	0	0	0	0	0	0	0	0	0	0	0	0	0	0	0	0	0	0	0	0	0	0	0	0	0	0	0	0	0	0	0	0	0	0	0	0	0	0	0	0	0	0	0
sample_434	0	0	0	0	0	0	0	0	0	0	0	0	0	0	0	0	0	0	0	0	0	0	0	0	0	0	0	0	0	0	0	0	0	0	0	0	48	0	0	0	0	0	0	0	0	0	0	0	0
sample_435	0	366	0	0	0	0	0	0	0	0	0	0	0	0	0	0	0	0	0	0	0	0	0	0	0	0	0	0	0	0	0	0	0	0	0	0	0	0	0	0	0	0	0	0	0	0	0	0	0
sample_436	0	0	0	0	0	0	0	0	0	0	0	0	0	0	0	0	0	0	0	0	0	0	0	0	0	0	0	0	0	0	0	0	0	0	0	0	0	0	0	0	0	0	0	0	0	0	0	0	0
sample_437	0	0	0	0	0	0	0	0	0	0	0	0	0	0	0	0	0	0	0	0	0	0	0	0	0	0	0	0	0	0	0	0	0	0	0	0	0	0	0	0	0	0	0	0	0	0	0	0	0
sample_438	0	0	0	0	0	0	0	0	0	0	0	0	0	0	0	0	0	0	0	0	0	0	0	0	0	0	0	0	0	0	0	0	0	0	0	0	69	3	0	0	0	0	0	0	0	0	0	0	0
sample_439	0	0	0	0	0	0	0	0	0	0	0	0	0	0	0	77	0	0	0	0	0	0	0	0	0	0	0	0	0	0	0	0	0	0	0	0	0	0	0	0	0	0	0	0	0	0	0	0	127
sample_440	0	0	0	0	0	0	0	0	0	0	0	0	0	0	0	0	0	0	0	0	0	0	0	0	0	0	0	0	0	0	0	0	0	0	0	0	140	0	0	0	0	0	0	0	0	0	0	0	275
sample_441	0	0	0	0	0	0	0	0	0	0	0	0	0	0	0	0	0	0	0	0	0	0	0	0	0	0	0	0	0	0	0	0	0	0	0	0	0	0	0	0	0	0	0	0	0	0	0	0	0
sample_442	0	0	0	0	0	0	0	0	0	0	0	0	0	0	0	0	0	0	0	0	0	0	0	0	0	0	0	0	0	0	0	0	0	0	0	0	0	0	0	0	0	0	0	0	0	0	0	0	0
sample_443	0	489	0	0	0	0	0	0	0	0	0	0	0	0	0	0	0	0	0	0	0	0	0	0	0	0	0	0	0	0	0	0	0	0	0	0	0	0	0	0	0	0	0	0	0	0	0	0	0
sample_444	0	0	0	0	0	0	0	0	0	0	0	0	0	0	0	0	0	0	0	0	0	0	0	0	0	0	0	0	0	0	0	0	0	0	0	0	0	0	0	0	0	0	0	0	0	0	0	0	0
sample_445	0	0	0	0	0	0	0	0	0	0	0	0	0	0	0	0	0	0	0	0	0	0	0	0	0	0	0	0	0	0	0	0	0	0	0	0	0	0	0	0	0	0	0	0	0	0	0	0	0
sample_446	0	0	0	0	0	0	0	0	0	0	0	0	0	0	0	0	0	0	0	0	0	0	0	0	0	0	0	0	0	0	0	0	0	0	0	0	0	0	0	0	0	0	0	0	0	0	0	0	0
sample_447	0	0	0	0	0	0	0	0	0	0	0	0	12	0	0	0	0	0	0	0	0	0	0	0	0	0	0	0	0	0	0	0	0	0	0	0	0	0	0	0	0	0	0	0	0	0	0	0	0
sample_448	0	0	0	0	0	0	0	0	0	0	0	0	0	0	0	0	0	0	0	0	0	0	0	0	0	0	0	0	0	0	0	0	0	0	0	0	0	0	0	0	0	0	0	0	0	0	0	0	237
sample_449	0	0	0	0	0	0	0	0	0	0	0	0	0	0	0	48	0	0	0	0	0	0	0	0	0	0	0	0	0	0	0	0	0	0	0	0	0	0	0	0	0	0	0	0	0	0	0	0	0
sample_450	0	0	0	0	0	0	0	0	0	0	0	0	0	0	0	98	0	0	0	0	0	0	0	0	0	0	0	0	0	0	0	0	0	0	0	0	0	0	0	0	0	0	0	0	0	0	0	0	0
sample_451	0	0	0	0	0	0	0	0	0	0	0	0	0	0	0	0	0	0	0	0	0	0	0	0	0	0	0	0	0	0	0	0	0	0	0	0	0	0	0	0	0	0	0	0	0	0	0	0	422
sample_452	0	0	0	0	0	0	0	0	0	0	0	0	0	0	0	0	0	0	0	0	0	0	0	0	0	0	0	0	0	0	0	0	0	0	0	0	0	0	0	0	0	0	0	0	0	0	0	0	0
sample_453	0	0	0	0	0	0	0	0	0	0	0	0	0	0	0	0	0	0	0	0	0	0	0	0	0	0	0	0	0	0	0	0	0	0	0	0	0	0	0	0	0	0	0	0	0	0	0	0	0
sample_454	0	0	0	0	0	0	0	0	0	0	0	0	0	0	0	0	0	0	0	0	0	0	0	0	0	0	0	0	0	0	0	0	0	0	0	0	0	0	0	0	0	0	0	0	0	0	0	0	0
sample_455	0	41	0	0	0	0	0	0	0	0	0	0	0	0	0	0	0	0	0	0	0	0	0	0	0	0	0	0	0	0	0	0	0	0	0	0	0	0	0	0	0	0	0	0	0	0	0	0	0
sample_456	0	0	0	0	0	0	0	0	0	0	0	0	0	0	0	0	0	0	0	0	0	0	0	0	0	0	0	0	0	0	0	0	0	0	0	0	0	0	0	0	0	0	0	0	0	0	0	0	0
sample_457	0	0	0	0	0	0	0	0	0	0	0	0	0	0	0	0	0	0	0	0	0	0	0	0	0	0	0	0	0	0	0	0	0	0	0	0	0	0	0	0	0	0	0	0	0	0	0	0	0
sample_458	0	0	0	0	0	0	0	0	0	0	0	0	0	0	0	0	0	0	0	0	0	0	0	0	0	0	0	0	0	0	0	0	0	0	0	0	0	0	0	0	0	0	0	0	0	0	0	0	0
sample_459	0	0	0	0	0	209	0	0	4	0	0	0	0	0	0	0	0	0	0	0	0	0	0	0	0	0	0	0	0	0	0	0	0	0	0	0	0	0	0	0	0	0	0	0	0	0	0	0	0
sample_460	0	0	0	0	0	0	0	0	0	0	0	0	0	0	0	0	0	0	0	0	0	0	0	0	0	0	0	0	0	0	0	0	0	0	0	0	48	0	0	0	0	0	0	0	0	0	0	0	0
sample_461	0	0	0	0	0	0	0	0	0	0	0	0	0	0	0	0	0	0	0	0	0	0	0	0	0	0	0	0	0	0	0	0	0	0	0	0	0	0	0	0	0	0	0	0	0	0	0	0	143
sample_462	0	0	0	0	0	0	0	0	0	0	0	0	0	0	0	0	0	0	0	0	0	0	0	0	0	0	0	0	0	0	0	0	0	0	0	0	0	0	0	0	0	0	0	0	0	0	0	0	0
sample_463	0	0	0	0	0	0	0	0	0	0	0	0	0	0	0	0	0	0	0	0	0	0	0	0	0	0	0	0	0	0	0	0	0	0	0	0	0	0	0	0	0	0	0	0	0	0	0	0	0
sample_464	0	0	0	0	0	0	0	0	0	0	0	0	0	0	0	0	0	0	0	0	0	60	0	0	0	0	0	0	0	0	0	0	0	0	0	0	0	0	0	0	0	0	0	0	0	0	0	0	0
sample_465	0	0	0	0	0	0	0	0	0	0	0	0	0	0	0	0	0	0	0	0	0	0	0	0	0	0	0	0	0	0	0	0	0	0	0	0	0	0	0	0	0	0	0	0	0	0	0	0	9
sample_466	0	0	0	0	0	0	0	0	0	0	0	0	0	0	0	103	0	0	0	0	0	0	0	0	0	0	0	0	0	0	0	0	0	0	0	0	0	0	0	0	0	0	0	0	0	0	0	0	0
sample_467	0	0	0	0	0	27	0	0	0	0	0	0	0	0	0	0	0	0	0	0	0	0	0	0	0	0	0	0	0	0	0	0	0	0	0	0	0	0	0	0	0	0	0	0	0	0	0	0	0
sample_468	0	0	0	0	0	0	0	0	0	0	0	0	0	0	0	28	0	0	0	0	0	0	0	0	0	0	0	0	0	0	0	0	0	0	0	0	0	0	0	0	0	0	0	0	0	0	0	0	0
sample_469	0	0	0	0	0	0	0	0	0	0	0	0	0	0	0	0	0	0	0	0	0	0	0	0	0	0	0	0	0	0	0	0	0	0	0	0	0	0	0	0	0	0	0	0	0	0	0	0	0
sample_470	0	353	0	0	0	0	0	0	0	0	0	0	0	0	0	0	0	0	0	0	0	0	0	0	0	0	0	0	0	0	0	0	0	0	0	0	0	0	0	0	0	0	0	0	0	0	0	0	0
sample_471	0	0	0	0	0	0	0	0	0	0	0	0	0	0	0	0	0	0	0	0	0	0	0	0	0	0	0	0	0	0	0	0	0	0	0	0	0	0	0	0	0	0	0	0	0	0	0	0	0
sample_472	0	0	0	0	0	0	0	0	0	0	0	0	0	0	0	0	0	0	0	0	0	0	0	0	0	0	0	0	0	0	0	0	0	0	0	0	0	0	0	0	0	0	0	0	0	0	0	0	0
sample_473	0	0	0	0	0	0	0	0	0	0	0	0	0	0	0	0	0	0	0	0	0	0	0	0	0	0	0	0	0	0	0	0	0	0	0	0	0	0	0	0	0	0	0	0	0	0	0	0	0
sample_474	0	0	0	0	0	0	0	0	0	0	0	0	0	0	0	0	0	0	0	0	0	0	0	0	0	0	0	0	0	0	0	0	0	0	0	0	0	0	0	0	0	0	0	0	0	0	0	0	0
sample_475	0	0	0	0	0	0	0	0	0	0	0	0	0	0	0	0	0	0	0	0	0	0	0	0	0	0	0	0	0	0	0	0	0	0	0	0	0	0	0	0	0	0	0	0	0	0	0	0	0
sample_476	0	0	0	0	0	0	0	0	0	0	0	0	0	0	0	0	0	0	0	0	0	0	0	0	0	0	0	0	0	0	0	0	0	0	0	0	0	0	0	0	0	0	0	0	0	0	0	0	0
sample_477	0	0	0	0	0	0	0	0	0	0	0	0	0	0	0	0	0	0	0	0	0	0	0	0	0	0	0	0	0	0	0	0	0	0	0	0	0	0	0	0	0	0	0	0	0	0	0	0	370
sample_478	0	469	0	0	0	0	0	0	0	0	0	0	0	0	0	0	0	0	0	0	0	0	0	0	0	0	0	0	0	0	0	0	0	0	0	0	0	0	0	0	0	0	0	0	0	0	0	0	0
sample_479	0	0	0	0	0	5	0	0	0	0	0	0	0	0	0	0	0	0	0	0	0	69	0	0	0	0	0	0	0	0	0	0	0	0	0	0	0	0	0	0	0	0	0	0	0	0	0	0	0
sample_480	0	0	0	0	0	0	0	0	0	0	0	0	0	0	0	0	0	0	0	0	0	0	0	0	0	0	0	0	0	0	0	0	0	0	0	0	0	4	0	0	0	0	0	0	0	0	0	0	0
sample_481	0	0	0	0	0	0	0	0	0	0	0	0	0	0	0	0	0	0	0	0	0	0	0	0	0	0	0	0	0	0	0	0	0	0	0	0	82	0	0	0	0	0	0	0	0	0	0	0	0
sample_482	0	0	0	0	0	0	0	0	0	0	0	0	0	0	0	0	0	0	0	0	0	0	0	0	0	0	0	0	0	0	0	0	0	0	0	0	0	0	0	0	0	0	0	0	0	0	0	0	0
sample_483	0	355	0	0	0	37	0	0	0	0	0	0	0	0	0	0	0	0	0	0	0	0	0	0	0	0	0	0	0	0	0	0	0	0	0	0	0	0	0	0	0	0	0	0	0	0	0	0	0
sample_484	0	0	0	0	0	0	0	0	0	0	0	0	0	0	0	0	0	0	0	0	0	0	0	0	0	0	0	0	0	0	0	0	0	0	0	0	0	0	0	0	0	0	0	0	0	0	0	0	0
sample_485	0	0	0	0	0	124	0	0	0	0	0	0	0	0	0	0	0	0	0	0	0	0	0	0	0	0	0	0	0	0	0	0	0	0	0	0	0	0	0	0	0	0	0	0	0	0	0	0	0
sample_486	0	0	0	0	0	0	0	0	0	0	0	0	0	0	0	0	0	0	0	0	0	0	0	0	0	0	0	0	0	0	0	0	0	0	0	0	0	0	0	0	0	0	0	0	0	0	0	0	0
sample_487	0	0	0	0	0	0	0	0	0	0	0	0	0	0	0	0	0	0	0	0	0	0	0	0	0	0	0	0	0	0	0	0	0	0	0	0	0	0	0	0	0	0	0	0	0	0	0	0	0
sample_488	0	570	0	0	0	0	0	0	0	0	0	0	0	0	0	0	0	0	0	0	0	0	0	0	0	0	0	0	0	0	0	0	0	0	0	0	0	0	0	0	0	0	0	0	0	0	0	0	0
sample_489	0	0	0	0	0	0	0	0	0	0	0	0	0	0	0	0	0	0	0	0	0	0	0	0	0	0	0	0	0	0	0	0	0	0	0	0	0	0	0	0	0	0	0	0	0	0	0	0	0
sample_490	0	0	0	0	0	176	0	0	0	0	0	0	0	0	0	0	0	0	0	0	0	0	0	0	0	0	0	0	0	0	0	0	0	0	0	0	0	0	0	0	0	0	0	0	0	0	0	0	0
sample_491	0	971	0	0	0	0	0	0	0	0	0	0	0	0	0	0	0	0	0	0	0	0	0	0	0	0	0	0	0	0	0	0	0	0	0	0	0	0	0	0	0	0	0	0	0	0	0	0	0
sample_492	0	1014	0	0	0	0	0	0	0	0	0	0	0	0	0	0	0	0	0	0	0	0	0	0	0	0	0	0	0	0	0	0	0	0	0	0	0	0	0	0	0	0	0	0	0	0	0	0	0
sample_493	0	79	0	0	0	0	0	0	0	0	0	0	0	0	0	0	0	0	0	0	0	0	0	0	0	0	0	0	0	0	0	0	0	0	0	0	30	0	0	0	0	0	0	0	0	0	0	0	0
sample_494	0	0	0	0	0	0	0	0	0	0	0	0	0	0	0	0	0	0	0	0	0	0	0	0	0	0	0	0	0	0	0	0	0	0	0	0	0	0	0	0	0	0	0	0	0	0	0	0	0
sample_495	0	0	0	0	0	0	0	0	0	0	0	0	0	0	0	0	0	0	0	0	0	0	0	0	0	0	0	0	0	0	0	0	0	0	0	0	0	0	0	0	0	0	0	0	0	0	0	0	0
sample_496	0	295	0	0	0	0	0	0	0	0	0	0	0	0	0	0	0	0	0	0	0	0	0	0	0	0	0	0	0	0	0	0	0	0	0	0	0	0	0	0	0	0	0	0	0	0	0	0	0
sample_497	0	0	0	0	0	0	0	0	0	0	0	0	0	0	0	0	0	0	0	0	0	0	0	0	0	0	0	0	0	0	0	0	0	0	0	0	0	0	0	0	0	0	0	0	0	0	0	0	0
sample_498	0	0	0	0	0	0	0	0	0	0	0	0	0	0	0	0	0	0	0	0	0	0	0	0	0	0	0	0	0	0	0	0	0	0	0	0	0	4	0	0	0	0	0	0	0	0	0	0	0
sample_499	0	664	0	0	0	690	0	0	0	0	0	0	0	0	0	0	0	0	0	0	0	0	0	0	0	0	0	0	0	0	0	0	0	0	0	0	0	0	0	0	0	0	0	0	0	0	0	0	0
sample_500	0	0	0	0	0	0	0	0	0	0	0	0	0	0	0	0	0	0	0	0	0	0	0	0	0	0	0	0	0	0	0	0	0	0	0	0	0	0	0	0	0	0	0	0	0	0	0	0	19
sample_501	0	0	0	0	0	0	0	0	0	0	0	0	0	0	0	0	0	0	0	0	0	0	0	0	0	0	0	0	0	0	0	0	0	0	0	0	0	0	0	0	0	0	0	0	0	0	0	0	0
sample_502	0	0	0	0	0	0	0	0	0	0	0	0	0	0	0	0	0	0	0	0	0	0	0	0	0	0	0	0	0	0	0	0	0	0	0	0	0	0	0	0	0	0	0	0	0	0	0	0	0
sample_503	0	0	0	0	0	0	0	0	0	0	0	0	0	0	0	0	0	0	0	0	0	0	0	0	0	0	0	0	0	0	0	0	0	0	0	0	0	0	0	0	0	0	0	0	0	0	0	0	0
sample_504	0	52	0	0	0	0	0	0	0	0	0	0	0	0	0	0	0	0	0	0	0	0	0	0	0	0	0	0	0	0	0	0	0	0	0	0	0	0	0	0	0	0	0	0	0	0	0	0	0
sample_505	0	0	0	0	0	0	0	2	0	0	0	0	0	0	0	0	0	0	0	0	0	0	0	0	0	0	0	0	0	0	0	0	0	0	0	0	0	0	0	0	0	0	0	0	0	0	0	0	0
sample_506	0	0	0	0	0	0	0	0	0	0	0	0	0	0	0	0	0	0	0	0	0	42	0	0	0	0	0	0	0	0	0	0	0	0	0	0	0	0	0	0	0	0	0	0	0	0	0	0	0
sample_507	0	0	0	0	0	0	0	0	0	0	0	0	0	0	0	0	0	0	0	0	0	0	0	0	0	0	0	0	0	0	0	0	0	0	0	0	0	0	0	0	0	0	0	0	0	0	0	0	0
sample_508	0	0	0	0	0	0	0	0	0	0	0	0	0	0	0	0	0	0	0	0	0	0	0	0	0	0	0	0	0	0	0	0	0	0	0	0	0	14	0	0	0	0	0	0	0	0	0	0	0
sample_509	0	0	0	0	0	0	0	0	0	0	0	0	0	0	0	0	0	0	0	0	0	0	0	0	0	0	0	0	0	0	0	0	0	0	0	0	0	0	0	0	0	0	0	0	0	0	0	0	0
sample_510	0	0	0	0	0	0	0	0	0	0	0	0	0	0	0	0	0	0	0	0	0	156	0	0	0	0	0	0	0	0	0	0	0	0	0	0	0	0	0	0	0	0	0	0	0	0	0	0	0
sample_511	0	0	0	0	0	67	0	0	0	0	0	0	0	0	0	0	0	0	0	0	0	0	0	0	0	0	0	0	0	0	0	0	0	0	0	0	0	0	0	0	0	0	0	0	0	0	0	0	0
sample_512	0	0	0	0	0	0	0	0	0	0	0	0	0	0	0	0	0	0	0	0	0	0	0	0	0	0	0	0	0	0	0	0	0	0	0	0	0	0	0	0	0	0	0	0	0	0	0	0	0
sample_513	0	0	0	0	0	0	0	0	0	0	0	0	0	0	0	0	0	0	0	0	0	0	0	0	0	0	0	0	0	0	0	0	0	0	0	0	0	0	0	0	0	0	0	0	0	0	0	0	0
sample_514	0	266	0	0	0	0	0	0	0	0	0	0	0	0	0	0	0	0	0	0	0	0	0	0	0	0	0	0	0	0	0	0	0	0	0	0	57	0	0	0	0	0	0	0	0	0	0	0	0
sample_515	0	0	0	0	0	0	0	0	0	0	0	0	0	0	0	0	0	0	0	0	0	0	0	0	0	0	0	0	0	0	0	0	0	0	0	0	0	0	0	0	0	0	0	0	0	0	0	0	0
sample_516	0	0	0	0	0	0	0	0	0	0	0	0	0	0	0	0	0	0	0	0	0	0	0	0	0	0	0	0	0	0	0	0	0	0	0	0	132	0	0	0	0	0	0	0	0	3	0	0	0
sample_517	0	329	0	0	0	0	0	0	0	0	0	0	0	0	0	0	0	0	0	0	0	0	0	0	0	0	0	0	0	0	0	0	0	0	0	0	0	0	0	0	0	0	0	0	0	0	0	0	0
sample_518	0	0	0	0	0	45	0	0	0	0	0	0	0	0	0	0	0	0	0	0	0	0	0	0	0	0	0	0	0	0	0	0	0	0	0	0	0	0	0	0	0	0	0	0	0	0	0	0	0
sample_519	0	0	0	0	0	0	0	0	0	0	0	0	0	0	0	0	0	0	0	0	0	0	0	0	0	0	0	0	0	0	0	0	0	0	0	0	0	0	0	0	0	0	0	0	0	0	0	0	0
sample_520	0	0	0	0	0	0	0	0	0	0	0	0	0	0	0	0	0	0	0	0	0	0	0	0	0	0	0	0	0	0	0	0	0	0	0	0	0	0	0	0	0	0	0	0	0	0	0	0	0
sample_521	0	0	0	0	0	133	0	0	0	0	0	0	0	0	0	58	0	0	0	0	0	0	0	0	0	0	0	0	0	0	0	0	0	0	0	0	0	13	0	0	0	0	0	0	0	0	0	0	0
sample_522	0	41	0	0	0	207	0	0	0	0	0	0	0	0	0	0	0	0	0	0	0	0	0	0	0	0	0	0	0	0	0	0	0	0	0	0	0	0	0	0	0	0	0	0	0	0	0	0	0
sample_523	0	1023	0	0	0	869	0	0	0	0	0	0	0	0	0	0	0	0	0	0	0	0	0	0	0	0	0	0	0	0	0	0	0	0	0	0	0	0	0	0	0	0	0	0	0	0	0	0	0
sample_524	0	0	0	0	0	0	0	0	0	0	0	0	0	0	0	0	0	0	0	0	0	0	0	0	0	0	0	0	0	0	0	0	0	0	0	0	0	0	0	0	0	0	0	0	0	0	0	0	0
sample_525	0	0	0	0	0	0	0	0	0	0	0	0	0	0	0	0	0	0	0	0	0	0	0	0	0	0	0	0	0	0	0	0	0	0	0	0	0	0	0	0	0	0	0	0	0	0	0	0	0
sample_526	0	0	0	0	0	0	0	0	0	0	0	0	0	0	0	0	0	0	0	0	0	120	0	0	0	0	0	0	0	0	0	0	0	0	0	0	0	0	0	0	0	0	0	0	0	0	0	0	0
sample_527	0	0	0	0	0	0	0	0	0	0	0	0	0	0	0	0	0	0	0	0	0	0	0	0	0	0	0	0	0	0	0	0	0	0	0	0	0	0	0	0	0	0	0	0	0	0	0	0	0
sample_528	0	0	0	0	0	0	0	0	0	0	0	0	0	0	0	0	0	0	0	0	0	0	0	0	0	0	0	0	0	0	0	0	0	0	0	0	0	4	0	0	0	0	0	0	0	0	0	0	0
sample_529	0	189	0	0	0	0	0	0	0	0	0	0	0	0	0	0	0	0	0	0	0	0	0	0	0	0	0	0	0	0	0	0	0	0	0	0	0	0	0	0	0	0	0	0	0	0	0	0	0
sample_530	0	544	0	0	0	0	0	0	0	0	0	0	0	0	0	0	0	0	0	0	0	0	0	0	0	0	0	0	0	0	0	0	0	0	0	0	0	0	0	0	0	31	0	0	0	0	0	0	0
sample_531	0	0	0	0	0	0	0	0	0	0	0	0	0	0	0	0	0	0	0	0	0	0	0	0	0	0	0	0	0	0	0	0	0	0	0	0	0	0	0	0	0	0	0	0	0	0	0	0	0
sample_532	0	0	0	0	0	0	0	0	0	0	0	0	0	0	0	0	0	0	0	0	0	0	0	0	0	0	0	0	0	0	0	0	0	0	0	0	0	27	0	0	0	0	0	0	0	0	0	0	0
sample_533	0	0	0	0	0	0	0	0	0	0	0	0	0	0	0	0	0	0	0	0	0	0	0	0	0	0	0	0	0	0	0	0	0	0	0	0	0	0	0	0	0	0	0	0	0	0	0	0	0
sample_534	0	0	0	0	0	0	0	0	0	0	0	0	0	0	0	0	0	0	0	0	0	0	0	0	0	0	0	0	0	0	0	0	0	0	0	0	0	0	0	0	0	0	0	0	0	0	0	0	0
sample_535	0	0	0	0	0	0	0	0	0	0	0	0	0	0	0	0	0	0	0	0	0	0	0	0	0	0	0	0	0	0	0	0	0	0	0	0	0	0	0	0	0	0	0	0	0	0	0	0	0
sample_536	0	0	0	0	0	0	0	0	0	0	0	0	0	0	0	0	0	0	0	0	0	0	0	0	0	0	0	0	0	0	0	0	0	0	0	0	0	0	0	0	0	0	0	0	0	0	0	0	0
sample_537	0	0	0	0	0	0	0	0	0	0	0	0	0	0	0	0	0	0	0	0	0	0	0	0	0	0	0	0	0	0	0	0	0	0	0	0	69	6	0	0	0	0	0	0	0	0	0	0	0
sample_538	0	0	0	0	0	13	0	0	0	0	0	0	0	0	0	0	0	0	0	0	0	0	0	0	0	0	0	0	0	0	0	0	0	0	0	0	0	0	0	0	0	0	0	0	0	0	0	0	0
sample_539	0	0	0	0	0	0	0	0	0	0	0	0	0	0	0	0	0	0	0	0	0	0	0	0	0	0	0	0	0	0	0	0	0	0	0	0	0	0	0	0	0	0	0	0	0	0	0	0	0
sample_540	0	0	0	0	0	0	0	0	0	0	0	0	0	0	0	0	0	0	0	0	0	0	0	0	0	0	0	0	0	0	0	0	0	0	0	0	0	14	0	0	0	0	0	0	0	0	0	0	0
sample_541	0	295	0	0	0	0	0	0	0	0	0	0	0	0	0	0	0	0	0	0	0	0	0	0	0	0	0	0	0	0	0	0	0	0	0	0	0	0	0	0	0	0	0	0	0	0	0	0	0
sample_542	0	0	0	0	0	0	0	0	0	0	0	0	0	0	0	0	0	0	0	0	0	172	0	0	0	0	0	0	0	0	0	0	0	0	0	0	0	0	0	0	0	0	0	0	0	0	0	0	0
sample_543	0	0	0	0	0	0	0	0	0	0	0	0	0	0	0	0	0	0	0	0	0	0	0	0	0	0	0	0	0	0	0	0	0	0	0	0	0	2	0	0	0	0	0	0	0	0	0	0	0
sample_544	0	470	0	0	0	0	0	0	0	0	0	0	0	0	0	0	0	0	0	0	0	0	0	0	0	0	0	0	0	0	0	0	0	0	0	0	0	0	0	0	0	0	0	0	0	0	0	0	0
sample_545	0	137	0	0	0	0	0	0	0	0	0	0	0	0	0	0	0	0	0	0	0	0	0	0	0	0	0	0	0	0	0	0	0	0	0	0	0	0	0	0	0	0	0	0	0	0	0	0	0
sample_546	0	0	0	0	0	0	0	0	0	0	0	0	0	0	0	74	0	0	0	0	0	0	0	0	0	0	0	0	0	0	0	0	0	0	0	0	0	0	0	0	0	0	0	0	0	0	0	0	0
sample_547	0	33	0	0	0	0	0	0	0	0	0	0	0	0	0	0	0	0	0	0	0	0	0	0	0	0	0	0	0	0	0	0	0	0	0	0	0	0	0	0	0	0	0	0	0	0	0	0	0
sample_548	0	0	0	0	0	0	0	0	0	0	0	0	0	0	0	0	0	0	0	0	0	0	0	0	0	0	0	0	0	0	0	0	0	0	0	0	50	0	0	0	0	0	0	0	0	0	0	0	9
sample_549	0	0	0	0	0	0	0	0	0	0	0	0	0	0	0	0	0	0	0	0	0	0	0	0	0	0	0	0	0	0	0	0	0	0	0	0	0	0	0	0	0	0	0	0	0	0	0	0	36
sample_550	0	112	0	0	0	0	0	0	0	0	0	0	0	0	0	0	0	0	0	0	0	0	0	0	0	0	0	0	0	0	0	0	0	0	0	0	0	0	0	0	0	0	0	0	0	0	0	0	0
sample_551	0	80	0	0	0	0	0	0	0	0	0	0	0	0	0	0	0	0	0	0	0	0	0	0	0	0	0	0	0	0	0	0	0	0	0	0	0	0	0	0	0	0	0	0	0	0	0	0	0
sample_552	0	387	0	0	0	0	0	0	0	0	0	0	0	0	0	0	0	0	0	0	0	0	0	0	0	0	0	0	0	0	0	0	0	0	0	0	53	0	0	0	0	0	0	0	0	0	0	0	0
sample_553	0	128	0	0	0	0	0	0	0	0	0	0	0	0	0	0	0	0	0	0	0	0	0	0	0	0	0	0	0	0	0	0	0	0	0	0	0	0	0	0	0	0	0	0	0	0	0	0	0
sample_554	0	0	0	0	0	0	0	0	0	0	0	0	0	0	0	0	0	0	0	0	0	0	0	0	0	0	0	0	0	0	0	0	0	0	0	0	0	0	0	0	0	0	0	0	0	0	0	0	0
sample_555	0	0	0	0	0	19	0	0	0	0	0	0	0	0	0	0	0	0	0	0	0	0	0	0	0	0	0	0	0	0	0	0	0	0	0	0	0	0	0	0	0	0	0	0	0	0	0	0	0
sample_556	0	236	0	0	0	0	0	0	0	0	0	0	0	0	0	0	0	0	0	0	0	0	0	0	0	0	0	0	0	0	0	0	0	0	0	0	0	0	0	0	0	0	0	0	0	0	0	0	0
sample_557	0	0	0	0	0	0	0	0	0	0	0	0	0	0	0	0	0	0	0	0	0	0	0	0	0	0	0	0	0	0	0	0	0	0	0	0	0	0	0	0	0	0	0	0	0	0	0	0	0
sample_558	0	0	0	0	0	0	0	0	0	0	0	0	0	0	0	0	0	0	0	0	0	0	0	0	0	0	0	0	0	0	0	0	0	0	0	0	0	0	0	0	0	0	0	0	0	0	0	0	0
sample_559	0	0	0	0	0	0	0	0	0	0	0	0	0	0	0	0	0	0	0	0	0	0	0	0	0	0	0	0	0	0	0	0	0	0	0	0	0	0	0	0	0	0	0	0	0	0	0	0	0
sample_560	0	0	0	0	0	0	0	0	0	0	0	0	0	0	0	0	0	0	0	0	0	0	0	0	0	0	0	0	0	0	0	0	0	0	0	0	0	0	0	0	0	0	0	0	0	0	0	0	0
sample_561	0	0	0	0	0	0	0	0	0	0	0	0	0	0	0	0	0	0	0	0	0	0	0	0	0	0	0	0	0	0	0	0	0	0	0	0	0	0	0	0	0	0	0	0	0	0	0	0	0
sample_562	0	318	0	0	0	0	0	0	0	0	0	0	0	0	0	0	0	0	0	0	0	0	0	0	0	0	0	0	0	0	0	0	0	0	0	0	0	0	0	0	0	0	0	0	0	0	0	0	0
sample_563	0	0	0	0	0	0	0	0	0	0	0	0	0	0	0	0	0	0	0	0	0	0	0	0	0	0	0	0	0	0	0	0	0	0	0	0	0	0	0	0	0	0	0	0	0	0	0	0	0
sample_564	0	0	0	0	0	0	0	0	0	0	0	0	0	0	0	0	0	0	0	0	0	0	0	0	0	0	0	0	0	0	0	0	0	0	0	0	0	0	0	0	0	0	0	0	0	0	0	0	0
sample_565	0	0	0	0	0	0	0	0	0	0	0	0	0	0	0	0	0	0	0	0	0	0	0	0	0	0	0	0	0	0	0	0	0	0	0	0	0	0	0	0	0	0	0	0	0	0	0	0	0
sample_566	0	0	0	0	0	34	0	0	0	0	0	0	0	0	0	0	0	0	0	0	0	0	0	0	0	0	0	0	0	0	0	0	0	0	0	0	0	0	0	0	0	0	0	0	0	0	0	0	0
sample_567	0	0	0	0	0	0	0	0	0	0	0	0	0	0	0	0	0	0	0	0	0	0	0	0	0	0	0	0	0	0	0	0	0	0	0	0	0	0	0	0	0	0	0	0	0	0	0	0	0
sample_568	0	0	0	0	0	0	0	0	0	0	0	0	0	0	0	0	0	0	0	0	0	0	0	0	0	0	0	0	0	0	0	0	0	0	0	0	0	0	0	0	0	0	0	0	0	0	0	0	0
sample_569	0	0	0	0	0	0	0	0	0	0	0	0	0	0	0	0	0	0	0	0	0	0	0	0	0	0	0	0	0	0	0	0	0	0	0	0	0	0	0	0	0	0	0	0	0	0	0	0	0
sample_570	0	251	0	0	0	0	0	0	0	0	0	0	0	0	0	0	0	0	0	0	0	0	0	0	0	0	0	0	0	0	0	0	0	0	0	0	0	0	0	0	0	0	0	0	0	0	0	0	0
sample_571	0	0	0	0	0	0	0	0	0	0	0	0	0	0	0	233	0	0	0	0	0	0	0	0	0	0	0	0	0	0	0	0	0	0	0	0	0	0	0	0	0	0	0	0	0	0	0	0	345
sample_572	0	0	0	0	0	78	0	0	0	0	0	0	0	0	0	0	0	0	0	0	0	0	0	0	0	0	0	0	0	0	0	0	0	0	0	0	0	0	0	0	0	0	0	0	0	0	0	0	0
sample_573	0	0	0	0	0	0	0	0	0	0	0	0	0	0	0	0	0	0	0	0	0	0	0	0	0	0	0	0	0	0	0	0	0	0	0	0	0	0	0	0	0	0	0	0	0	0	0	0	0
sample_574	0	0	0	0	0	0	0	0	0	0	0	0	0	0	0	0	0	0	0	0	0	0	0	0	0	0	0	0	0	0	0	0	0	0	0	0	0	0	0	0	0	0	0	0	0	0	0	0	0
sample_575	0	0	0	0	0	0	0	0	0	0	0	0	0	0	0	0	0	0	0	0	0	0	0	0	0	0	0	0	0	0	0	0	0	0	0	0	0	0	0	0	0	0	0	0	0	0	0	0	0
sample_576	0	0	0	0	0	0	0	0	0	0	0	0	0	0	0	0	0	0	0	0	0	0	0	0	0	0	0	0	0	0	0	0	0	0	0	0	0	0	0	0	0	0	0	0	0	0	0	0	0
sample_577	0	0	0	0	0	0	0	0	0	0	0	0	0	0	0	0	0	0	0	0	0	0	0	0	0	0	0	0	0	0	0	0	0	0	0	0	0	0	0	0	0	0	0	0	0	0	0	0	0
sample_578	0	0	0	0	0	0	0	0	0	0	0	0	0	0	0	0	0	0	0	0	0	0	0	0	0	0	0	0	0	0	0	0	0	0	0	0	0	0	0	0	0	0	0	0	0	0	0	0	0
sample_579	0	0	0	0	0	13	0	0	0	0	0	0	0	0	0	0	0	0	0	0	0	0	0	0	0	0	0	0	0	0	0	0	0	0	0	0	0	0	0	0	0	0	0	0	0	0	0	0	0
sample_580	0	0	0	0	0	0	0	0	0	0	0	0	0	0	0	0	0	0	0	0	0	0	0	0	0	0	0	0	0	0	0	0	0	0	0	0	0	17	0	0	0	0	0	0	0	0	0	0	0
sample_581	0	0	0	0	0	49	0	0	0	0	0	0	0	0	0	0	0	0	0	0	0	0	0	0	0	0	0	0	0	0	0	0	0	0	0	0	0	0	0	0	0	0	0	0	0	0	0	0	0
sample_582	0	0	0	0	0	0	0	0	0	0	0	0	0	0	0	0	0	0	0	0	0	0	0	0	0	0	0	0	0	0	0	0	0	0	0	0	0	0	0	0	0	0	0	0	0	0	0	0	0
sample_583	0	0	0	0	0	0	0	0	0	0	0	0	0	0	0	0	0	0	0	0	0	0	0	0	0	0	0	0	0	0	0	0	0	0	0	0	0	0	0	0	0	0	0	0	0	0	0	0	0
sample_584	0	548	0	0	0	0	0	0	0	0	0	0	0	0	0	0	0	0	0	0	0	0	0	0	0	0	0	0	46	0	0	0	0	0	0	0	0	0	0	0	0	0	0	0	0	0	0	0	0
sample_585	0	0	0	0	0	0	0	0	0	0	0	0	0	0	0	0	0	0	0	0	0	0	0	0	0	0	0	0	0	0	0	0	0	0	0	0	136	0	0	0	0	0	0	0	0	0	0	0	0
sample_586	0	0	0	0	0	0	0	0	0	0	0	0	0	0	0	53	0	0	0	0	0	0	0	0	0	0	0	0	0	0	0	0	0	0	0	0	0	0	0	0	0	0	0	0	0	0	0	0	0
sample_587	0	0	0	0	0	0	0	0	0	0	0	0	0	0	0	0	0	0	0	0	0	0	0	0	0	0	0	0	0	0	0	0	0	0	0	0	172	3	0	0	0	0	0	0	0	0	0	0	0
sample_588	0	0	0	0	0	0	0	0	0	0	0	0	0	0	0	0	0	0	0	0	0	0	0	0	0	0	0	0	0	0	0	0	0	0	0	0	0	0	0	0	0	0	0	0	0	0	0	0	0
sample_589	0	0	0	0	0	0	0	0	0	0	0	0	0	0	0	0	0	0	0	0	0	0	0	0	0	0	0	0	0	0	0	0	0	0	0	0	0	0	0	0	0	0	0	0	0	0	0	0	0
sample_590	0	286	0	0	0	0	0	0	0	0	0	0	0	0	0	0	0	0	0	0	0	0	0	0	32	0	0	0	0	0	0	0	0	0	0	0	0	0	0	0	0	0	0	0	0	0	0	0	0
sample_591	0	0	0	0	0	0	0	0	0	0	0	0	0	0	0	0	0	0	0	0	0	0	0	0	0	0	0	0	0	0	0	0	0	0	0	0	184	0	0	0	0	0	0	0	0	0	0	0	0
sample_592	0	0	0	0	0	0	0	0	0	0	0	0	0	0	0	0	0	0	0	0	0	0	0	0	0	0	0	0	0	0	0	0	0	0	0	0	0	0	0	0	0	0	0	0	0	0	0	0	895
sample_593	0	131	0	0	0	0	0	0	0	0	0	0	0	0	0	0	0	0	0	0	0	0	0	0	0	0	0	0	0	0	0	0	0	0	0	0	32	0	0	0	0	0	0	0	0	0	0	0	0
sample_594	0	0	0	0	0	0	0	0	0	0	0	0	0	0	0	0	0	0	0	0	0	0	0	0	0	0	0	0	0	0	0	0	0	0	0	0	0	3	0	0	0	0	0	0	0	0	0	0	0
sample_595	0	79	0	0	0	0	0	0	0	0	0	0	0	0	0	0	0	0	0	0	0	346	0	0	0	0	0	0	0	0	0	0	0	0	0	0	0	0	0	0	0	0	0	0	0	0	0	0	0
sample_596	0	0	0	0	0	0	0	0	0	0	0	0	0	0	0	0	0	0	0	0	0	0	0	0	0	0	0	0	0	0	0	0	0	0	0	0	0	0	0	0	0	0	0	0	0	0	0	0	0
sample_597	0	0	0	0	0	0	0	0	0	0	0	0	0	0	0	0	0	0	0	0	0	0	0	0	0	0	0	0	0	0	0	0	0	0	0	0	0	0	0	0	0	0	0	0	0	0	0	0	0
sample_598	0	0	0	0	0	0	0	0	0	0	0	0	0	0	0	0	0	0	0	0	0	0	0	0	0	0	0	0	0	0	0	0	0	0	0	0	0	0	0	0	0	0	0	0	0	0	0	0	0
sample_599	0	0	0	0	0	0	0	0	0	0	0	0	0	0	0	0	0	0	0	0	0	0	0	0	0	0	0	0	0	0	0	0	0	0	0	0	0	0	0	0	0	0	0	0	0	0	0	0	0
sample_600	0	0	0	0	0	0	0	0	0	0	0	0	0	0	0	0	0	0	0	0	0	0	0	0	0	0	0	0	0	0	0	0	0	0	0	0	44	17	0	0	0	0	0	0	0	0	0	0	0
sample_601	0	0	0	0	0	0	0	0	0	0	0	0	0	0	0	0	0	0	0	0	0	0	0	0	0	0	0	0	0	0	0	0	0	0	0	0	0	0	0	0	0	0	0	0	0	0	0	0	0
sample_602	0	0	0	0	0	0	0	0	0	0	0	0	0	0	0	0	0	0	0	0	0	0	0	0	0	0	0	0	0	0	0	0	0	0	0	0	0	0	0	0	0	0	0	0	0	0	0	0	0
sample_603	0	0	0	0	0	0	0	0	0	0	0	0	0	0	0	0	0	0	0	0	0	0	0	0	0	0	0	0	0	0	0	0	0	0	0	0	84	0	0	0	0	0	0	0	0	0	0	0	0
sample_604	0	466	0	0	0	0	0	0	0	0	0	0	0	0	0	0	0	0	0	0	0	0	0	0	0	0	0	0	0	0	0	0	0	0	0	0	109	0	0	0	0	0	0	0	0	0	0	0	0
sample_605	0	0	0	0	0	0	0	0	0	0	0	0	0	0	0	0	0	0	0	0	0	0	0	0	0	0	0	0	0	0	0	0	0	0	0	0	0	9	0	0	0	0	0	0	0	0	0	0	0
sample_606	0	0	0	0	0	0	0	0	0	0	0	0	0	0	0	0	0	0	0	0	0	0	0	0	0	0	0	0	0	0	0	0	0	0	0	0	0	0	0	0	0	0	0	0	0	0	0	0	0
sample_607	0	0	0	0	0	0	0	0	0	0	0	0	0	0	0	0	0	0	0	0	0	0	0	0	0	0	0	0	0	0	0	0	0	0	0	0	0	5	0	0	0	0	0	0	0	0	0	0	0
sample_608	0	0	0	0	0	0	0	0	0	0	0	0	0	0	0	0	0	0	0	0	0	0	0	0	0	0	0	0	0	0	0	0	0	0	0	0	0	0	0	0	0	0	0	0	0	0	0	0	0
sample_609	0	0	0	0	0	0	0	0	0	0	0	0	0	0	0	0	0	0	0	0	0	0	0	0	0	0	0	0	0	0	0	0	0	0	0	0	162	0	0	0	0	0	0	0	0	0	0	0	0
sample_610	0	0	0	0	0	0	0	0	0	0	0	0	0	0	0	0	0	0	0	0	0	0	0	0	0	0	0	0	0	0	0	0	0	0	0	0	0	0	0	0	0	0	0	0	0	0	0	0	0
sample_611	0	0	0	0	0	0	0	0	0	0	0	0	0	0	0	0	0	0	0	0	0	0	0	0	0	0	0	0	0	0	0	0	0	0	0	0	0	0	0	0	0	0	0	0	0	0	0	0	78
sample_612	0	0	0	0	0	0	0	0	0	0	0	0	0	0	0	0	0	0	0	0	0	0	0	0	0	0	0	0	0	0	0	0	0	0	0	0	0	0	0	0	0	0	0	0	0	0	0	0	0
sample_613	0	0	0	0	0	0	0	0	0	0	0	0	0	0	0	0	0	0	0	0	0	0	0	0	0	0	0	0	0	0	0	0	0	0	0	0	0	0	0	0	0	0	0	0	0	0	0	0	0
sample_614	0	738	0	0	0	0	0	0	0	0	0	0	0	0	0	0	0	0	0	0	0	0	0	0	0	0	0	0	0	0	0	0	0	0	0	0	113	0	0	0	0	0	0	0	0	0	0	0	0
sample_615	0	0	0	0	0	0	0	0	0	0	0	0	0	0	0	0	0	0	0	0	0	0	0	0	0	0	0	0	0	0	0	0	0	0	0	0	0	0	0	0	0	0	0	0	0	0	0	0	0
sample_616	0	547	0	0	0	0	0	0	0	0	0	0	0	0	0	0	0	0	0	0	0	0	0	0	0	0	0	0	0	0	0	0	0	0	0	0	0	0	0	0	0	0	0	0	0	0	0	0	0
sample_617	0	0	0	0	0	0	0	0	0	0	0	0	0	0	0	0	0	0	0	0	0	165	0	0	0	0	0	0	0	0	0	0	0	0	0	0	78	0	0	0	0	0	0	0	0	0	0	0	45
sample_618	0	0	0	0	0	0	0	0	0	0	0	0	0	0	0	0	0	0	0	0	0	0	0	0	0	0	0	0	0	0	0	0	0	0	0	0	149	0	0	0	0	0	0	0	0	0	0	0	104
sample_619	0	0	0	0	0	0	0	0	0	0	0	0	0	0	0	0	0	0	0	0	0	0	0	0	0	0	0	0	0	0	0	0	0	0	0	0	0	0	0	0	0	0	0	0	0	0	0	0	0
sample_620	0	761	0	0	0	0	0	0	0	0	0	0	0	0	0	0	0	0	0	0	0	0	0	0	0	0	0	0	0	0	0	0	0	0	0	0	71	2	0	0	0	0	0	0	0	0	0	0	0
sample_621	0	906	0	0	0	0	0	0	0	0	0	0	0	0	0	0	0	0	0	0	0	0	0	0	0	0	0	0	0	0	0	0	0	0	0	0	66	0	0	0	0	0	0	0	0	0	0	0	0
sample_622	0	0	0	0	0	0	0	0	0	0	0	0	0	0	0	0	0	0	0	0	0	0	0	0	0	0	0	0	0	0	0	0	0	0	0	0	0	0	0	0	0	0	0	0	0	0	0	0	0
sample_623	0	0	0	0	0	0	0	0	0	0	0	0	0	0	0	0	0	0	0	0	0	0	0	0	0	0	0	0	0	0	0	0	0	0	0	0	0	0	0	0	0	0	0	0	0	0	0	0	18
[truncated: 5,000 more columns]

## Sheet: Taxonomy
Feature ID	Taxon	Confidence
675c847bccbc53942ebb7b8cbb4efc4d	k__Bacteria;p__Bacteroidetes;c__Bacteroidia;o__Bacteroidales;f__Prevotellaceae;g__Prevotella;s__Prevotella_copri	1
c6c3ab4e828fb40d6e05967b7aac9338	k__Bacteria;p__Firmicutes;c__Clostridia;o__Clostridiales;f__Lachnospiraceae;g__Blautia;s__	0.999996
99deb3c5ecb022ec05609ebd1112a557	k__Bacteria;p__Bacteroidetes;c__Bacteroidia;o__Bacteroidales;f__Bacteroidaceae;g__Bacteroides;s__	1
f5f5e0da89730462abaf6301a9557193	k__Bacteria;p__Firmicutes;c__Clostridia;o__Clostridiales;f__Ruminococcaceae;g__Faecalibacterium;s__Faecalibacterium_prausnitzii	0.999842
59777186ad2e0947e97615b5d6225136	k__Bacteria;p__Firmicutes;c__Clostridia;o__Clostridiales;f__Ruminococcaceae;g__Faecalibacterium;s__Faecalibacterium_prausnitzii	1
da6a7cba87e0895b9cbe6037b9bd8b3b	k__Bacteria;p__Bacteroidetes;c__Bacteroidia;o__Bacteroidales;f__Prevotellaceae;g__Prevotella;s__Prevotella_copri	0.999999
08a0cf376add32f3f4b57ec1e82a7a27	k__Bacteria;p__Firmicutes;c__Negativicutes;o__Selenomonadales;f__Veillonellaceae;g__Megamonas;s__Megamonas_funiformis	0.909629
33518e48b174ac428cb7be1a216c6c6e	k__Bacteria;p__Firmicutes;c__Clostridia;o__Clostridiales;f__Lachnospiraceae;g__Anaerostipes;s__Anaerostipes_hadrus	0.917852
d76d59ec71de0e3b22da0c9cd564d41a	k__Bacteria;p__Firmicutes;c__Clostridia;o__Clostridiales;f__Lachnospiraceae;g__Fusicatenibacter;s__Fusicatenibacter_saccharivorans	0.999964
315ca0a729f126b941ba111a16d4d97a	k__Bacteria;p__Actinobacteria;c__Actinobacteria;o__Bifidobacteriales;f__Bifidobacteriaceae;g__Bifidobacterium;s__	1
263e41ea2c25dc87bd2ff5910cf30d40	k__Bacteria;p__Firmicutes;c__Clostridia;o__Clostridiales;f__Lachnospiraceae;g__Roseburia;s__Roseburia_faecis	0.882381
5a6c87d6a4eb5e114959f6192f29b641	k__Bacteria;p__Actinobacteria;c__Actinobacteria;o__Bifidobacteriales;f__Bifidobacteriaceae;g__Bifidobacterium;s__	1
0a68ec564e278b0246c920ad7de41880	k__Bacteria;p__Firmicutes;c__Clostridia;o__Clostridiales;f__Lachnospiraceae;g__Blautia;s__Blautia_luti	0.996618
47c305878bfc73bfeda34b2ae1a82ee1	k__Bacteria;p__Bacteroidetes;c__Bacteroidia;o__Bacteroidales;f__Bacteroidaceae;g__Bacteroides;s__Bacteroides_plebeius	0.999999
8135beec331a8d558070c38b580e4b8e	k__Bacteria;p__Firmicutes;c__Clostridia;o__Clostridiales;f__Ruminococcaceae;g__Ruminococcus;s__Ruminococcus_bromii	1
4fba6fef450158c1bd1cbcb5a0e8f5e5	k__Bacteria;p__Bacteroidetes;c__Bacteroidia;o__Bacteroidales;f__Prevotellaceae;g__Prevotella;s__Prevotella_copri	0.999997
8e175abe6a746b8f33bae9cd7c8192bb	k__Bacteria;p__Firmicutes;c__Clostridia;o__Clostridiales;f__Ruminococcaceae;g__Faecalibacterium;s__Faecalibacterium_prausnitzii	0.999999
df37b62e507e32409df4885c1ad2ce14	k__Bacteria;p__Bacteroidetes;c__Bacteroidia;o__Bacteroidales;f__Bacteroidaceae;g__Bacteroides;s__Bacteroides_coprocola	0.999999
9db6065dfa5f306778c1a370f3267d73	k__Bacteria;p__Bacteroidetes;c__Bacteroidia;o__Bacteroidales;f__Bacteroidaceae;g__Bacteroides;s__Bacteroides_plebeius	1
2e4f2b53b856c4def6d021d01f5abb70	k__Bacteria;p__Firmicutes;c__Clostridia;o__Clostridiales;f__Lachnospiraceae;g__Dorea;s__Dorea_longicatena	0.999278
d2ed5fe0443294c72f4a4dd352e80e8c	k__Bacteria;p__Bacteroidetes;c__Bacteroidia;o__Bacteroidales;f__Bacteroidaceae;g__Bacteroides;s__Bacteroides_coprophilus	0.99998
36d9ad396b85196c9b4cf68b81789585	k__Bacteria;p__Firmicutes;c__Clostridia;o__Clostridiales;f__Lachnospiraceae;g__Lachnospiracea incertae sedis;s__Lactobacillus_rogosae	0.999972
c24e0e391aa836b5eae25567c7eb89ee	k__Bacteria;p__Firmicutes;c__Clostridia;o__Clostridiales;f__Lachnospiraceae;g__Lachnospiracea incertae sedis;s__Ruminococcus_gnavus	0.99986
d9eea834805833ac21a86fdabedd8556	k__Bacteria;p__Firmicutes;c__Clostridia;o__Clostridiales;f__Ruminococcaceae;g__Ruminococcus;s__Ruminococcus_champanellensis	0.946444
5c4563e3dd7e12dcdf279783af929eaa	k__Bacteria;p__Firmicutes;c__Clostridia;o__Clostridiales;f__Lachnospiraceae;g__Roseburia;s__Roseburia_faecis	0.980749
b15193fce14759d1c06728933e044af6	k__Bacteria;p__Bacteroidetes;c__Bacteroidia;o__Bacteroidales;f__Bacteroidaceae;g__Bacteroides;s__Bacteroides_uniformis	0.997256
00a96fbd0ac34bfd245f9c24f8737f7d	k__Bacteria;p__Firmicutes;c__Clostridia;o__Clostridiales;f__Lachnospiraceae;g__Blautia;s__Blautia_obeum	0.980823
9e3226efaf559eb14a478f880462cb8a	k__Bacteria;p__Firmicutes;c__Clostridia;o__Clostridiales;f__Lachnospiraceae;g__Ruminococcus2;s__Ruminococcus_faecis	0.999779
1569f7ae988e26c905ab8fab427c8a0d	k__Bacteria;p__Firmicutes;c__Negativicutes;o__Selenomonadales;f__Acidaminococcaceae;g__Phascolarctobacterium;s__Phascolarctobacterium_faecium	0.999972
d900eb33f6b4bc449aab64df16ae18b2	k__Bacteria;p__Bacteroidetes;c__Bacteroidia;o__Bacteroidales;f__Bacteroidaceae;g__Bacteroides;s__Bacteroides_stercoris	0.998774
d380b9ae91e3875a70ff329e4889cb72	k__Bacteria;p__Firmicutes;c__Clostridia;o__Clostridiales;f__Lachnospiraceae;g__Anaerostipes;s__Anaerostipes_hadrus	0.794282
e335f74033bc634af43ee6baa84fa247	k__Bacteria;p__Firmicutes;c__Clostridia;o__Clostridiales;f__Peptostreptococcaceae;g__Romboutsia;s__Romboutsia_timonensis	0.993615
6851a4ee264b56be2fff4686ce269907	k__Bacteria;p__Firmicutes;c__Clostridia;o__Clostridiales;f__Lachnospiraceae;g__Lachnospiracea incertae sedis;s__Eubacterium_hallii	0.999992
9639a3291729a3758207b47715d9205f	k__Bacteria;p__Firmicutes;c__Clostridia;o__Clostridiales;f__Ruminococcaceae;g__Gemmiger;s__Gemmiger_formicilis	0.853366
2c982937754e6321f861027032db80f7	k__Bacteria;p__Bacteroidetes;c__Bacteroidia;o__Bacteroidales;f__Bacteroidaceae;g__Bacteroides;s__Bacteroides_fragilis	0.985574
35ffcc3b809d667286737d79670b8de5	k__Bacteria;p__Actinobacteria;c__Actinobacteria;o__Bifidobacteriales;f__Bifidobacteriaceae;g__Bifidobacterium;s__Bifidobacterium_longum	0.807212
c48070f3061b086b60ff32f77e0002fa	k__Bacteria;p__Firmicutes;c__Clostridia;o__Clostridiales;f__Ruminococcaceae;g__;s__	1
d46e2205f0c6ecf67b51f83d111c509c	k__Bacteria;p__Proteobacteria;c__Gammaproteobacteria;o__Enterobacteriales;f__Enterobacteriaceae;g__;s__	0.999999
2c0c62ea09b2efe01bacdcbcf558d2b8	k__Bacteria;p__Firmicutes;c__Clostridia;o__Clostridiales;f__Lachnospiraceae;g__Clostridium XlVa;s__	0.97812
fd44d4cb468fd7dc9b3227867714ed87	k__Bacteria;p__Bacteroidetes;c__Bacteroidia;o__Bacteroidales;f__Bacteroidaceae;g__Bacteroides;s__Bacteroides_dorei	0.973981
0243b68c76049aa1b8c51a20333da950	k__Bacteria;p__Firmicutes;c__Clostridia;o__Clostridiales;f__Lachnospiraceae;g__;s__	0.999247
d8e7f9181e4d5a4a6453e9ca9996a43f	k__Bacteria;p__Bacteroidetes;c__Bacteroidia;o__Bacteroidales;f__Porphyromonadaceae;g__Parabacteroides;s__Parabacteroides_merdae	0.994201
ec6732c2e0d4cf64b3d0350e7fe3defb	k__Bacteria;p__Firmicutes;c__Clostridia;o__Clostridiales;f__Lachnospiraceae;g__Roseburia;s__Roseburia_inulinivorans	0.996734
332a6411ff00b4010ac2397f504c4695	k__Bacteria;p__Bacteroidetes;c__Bacteroidia;o__Bacteroidales;f__Rikenellaceae;g__Alistipes;s__	1
333bbf9224442fc10cd497377d2b1d01	k__Bacteria;p__Bacteroidetes;c__Bacteroidia;o__Bacteroidales;f__Bacteroidaceae;g__Bacteroides;s__Bacteroides_uniformis	0.920217
bd5ef8f372e09bcf6ec35825be4f053c	k__Bacteria;p__Firmicutes;c__Clostridia;o__Clostridiales;f__Lachnospiraceae;g__Coprococcus;s__Coprococcus_comes	0.972422
bed671b4676144142cebd192b690f499	k__Bacteria;p__Firmicutes;c__Clostridia;o__Clostridiales;f__Lachnospiraceae;g__Blautia;s__Blautia_faecis	0.998635
44158349d8858abc6c04aada0c131da5	k__Bacteria;p__Firmicutes;c__Negativicutes;o__Selenomonadales;f__Veillonellaceae;g__Megasphaera;s__Megasphaera_elsdenii	0.996282
fd496fd32dc8c08ade2e8b6c9d8ee13d	k__Bacteria;p__Firmicutes;c__Bacilli;o__Lactobacillales;f__Streptococcaceae;g__Streptococcus;s__Streptococcus_salivarius	0.931274
21401b105dc53b367b8fdc0ec97a9f02	k__Bacteria;p__Proteobacteria;c__Betaproteobacteria;o__Burkholderiales;f__Sutterellaceae;g__Sutterella;s__Sutterella_wadsworthensis	0.999999
08bd43071a06abf56df235fca6655bea	k__Bacteria;p__Firmicutes;c__Clostridia;o__Clostridiales;f__Lachnospiraceae;g__Ruminococcus2;s__Ruminococcus_torques	0.999894
9a91e2e1c9d7c179afb558a3fd4664fd	k__Bacteria;p__Firmicutes;c__Clostridia;o__Clostridiales;f__Ruminococcaceae;g__Ruminococcus;s__Ruminococcus_callidus	0.923128
04645342dcaccc29b2078b063aec6f81	k__Bacteria;p__Bacteroidetes;c__Bacteroidia;o__Bacteroidales;f__Prevotellaceae;g__Prevotella;s__Prevotella_copri	0.999938
e865f29a716e8d51f83931befa951240	k__Bacteria;p__Firmicutes;c__Erysipelotrichia;o__Erysipelotrichales;f__Erysipelotrichaceae;g__Clostridium XVIII;s__	0.78874
5322567d7de1d94e6cf65390deb29b1c	k__Bacteria;p__Firmicutes;c__Clostridia;o__Clostridiales;f__Lachnospiraceae;g__Lachnospiracea incertae sedis;s__Eubacterium_eligens	0.758145
9d5054752ed33d6a22bd0f96b5618b1c	k__Bacteria;p__Bacteroidetes;c__Bacteroidia;o__Bacteroidales;f__Bacteroidaceae;g__Bacteroides;s__Bacteroides_caccae	0.998117
96cf4779be686036f92ee15e58b72d52	k__Bacteria;p__Firmicutes;c__Negativicutes;o__Selenomonadales;f__Acidaminococcaceae;g__Phascolarctobacterium;s__Phascolarctobacterium_succinatutens	0.999969
dc9ddb6b3c51c6926b26dc6d65ff66c3	k__Bacteria;p__Bacteroidetes;c__Bacteroidia;o__Bacteroidales;f__Bacteroidaceae;g__Bacteroides;s__Bacteroides_plebeius	1
f4cc6e4932f507b33d1335d801f54563	k__Bacteria;p__Firmicutes;c__Clostridia;o__Clostridiales;f__Lachnospiraceae;g__Dorea;s__Dorea_formicigenerans	0.99776
35cbb315e019e0a8768d4b73862df415	k__Bacteria;p__Actinobacteria;c__Actinobacteria;o__Coriobacteriales;f__Coriobacteriaceae;g__Collinsella;s__Collinsella_aerofaciens	0.999988
58529dd65c9373ab07909325cc829705	k__Bacteria;p__Bacteroidetes;c__Bacteroidia;o__Bacteroidales;f__Prevotellaceae;g__Alloprevotella;s__Prevotellamassilia_timonensis	1
119eea33cb9f505d6a20297d132e792a	k__Bacteria;p__Firmicutes;c__Clostridia;o__Clostridiales;f__Lachnospiraceae;g__Clostridium XlVa;s__	0.84859
c83c84c8f82639c3bcb16c5630f257b2	k__Bacteria;p__Firmicutes;c__Negativicutes;o__Selenomonadales;f__Veillonellaceae;g__Dialister;s__Dialister_succinatiphilus	0.817483
3525e8f55cd3355cc02bb9df648623e2	k__Bacteria;p__Firmicutes;c__Clostridia;o__Clostridiales;f__Lachnospiraceae;g__Blautia;s__	0.999987
523cbcc11a4bf59158f07d36cc967a60	k__Bacteria;p__Bacteroidetes;c__Bacteroidia;o__Bacteroidales;f__Prevotellaceae;g__Prevotella;s__Prevotella_stercorea	1
aac0099991c8518a5268b1a19a84550b	k__Bacteria;p__Firmicutes;c__Clostridia;o__Clostridiales;f__Lachnospiraceae;g__Lachnospiracea incertae sedis;s__Eubacterium_hallii	0.999983
836cd5ea357ad392c00a7e48d921be1d	k__Bacteria;p__Bacteroidetes;c__Bacteroidia;o__Bacteroidales;f__Bacteroidaceae;g__Bacteroides;s__Bacteroides_thetaiotaomicron	0.747855
601101d33cdf43a40bd674a50711af52	k__Bacteria;p__Firmicutes;c__Clostridia;o__Clostridiales;f__Lachnospiraceae;g__Roseburia;s__Roseburia_intestinalis	0.816278
b4d07c2a22af0c99c73cf9722200d878	k__Bacteria;p__Firmicutes;c__Clostridia;o__Clostridiales;f__Lachnospiraceae;g__Clostridium XlVa;s__	0.955312
65990c74559e4adfaa672a884ad7d464	k__Bacteria;p__Firmicutes;c__Clostridia;o__Clostridiales;f__Lachnospiraceae;g__Coprococcus;s__Coprococcus_catus	0.999988
c0044f57ec04cd70905d690c5b7bd147	k__Bacteria;p__Firmicutes;c__Clostridia;o__Clostridiales;f__Lachnospiraceae;g__Coprococcus;s__Coprococcus_eutactus	1
533b6c05a74b2c25a94f884d6fe42f9d	k__Bacteria;p__Firmicutes;c__Erysipelotrichia;o__Erysipelotrichales;f__Erysipelotrichaceae;g__Catenibacterium;s__Catenibacterium_mitsuokai	0.732606
f50508546ae13143015f8c4cb976d0e4	k__Bacteria;p__Firmicutes;c__Clostridia;o__Clostridiales;f__Lachnospiraceae;g__Lachnospiracea incertae sedis;s__Eubacterium_ruminantium	0.970234
ee72ee97db064e5d745356f479b9e576	k__Bacteria;p__Firmicutes;c__Clostridia;o__Clostridiales;f__Ruminococcaceae;g__Ruminococcus;s__Ruminococcus_bromii	1
6ec1023583647a401269990c4e8ad716	k__Bacteria;p__Firmicutes;c__Clostridia;o__Clostridiales;f__Lachnospiraceae;g__Lachnospiracea incertae sedis;s__	0.99245
1b8dec58597978264025b9eba656ffb5	k__Bacteria;p__Bacteroidetes;c__Bacteroidia;o__Bacteroidales;f__Bacteroidaceae;g__Bacteroides;s__Bacteroides_ovatus	0.989948
69a11f927915e2a3ba1f7b9c84486527	k__Bacteria;p__Proteobacteria;c__Betaproteobacteria;o__Burkholderiales;f__Sutterellaceae;g__Parasutterella;s__Parasutterella_excrementihominis	1
f540f77a6570daea199d86095c3e8c49	k__Bacteria;p__Firmicutes;c__Clostridia;o__Clostridiales;f__Lachnospiraceae;g__Lachnospiracea incertae sedis;s__Eubacterium_eligens	0.968108
6616dc3bd6aeb3e26b9b2218290ea574	k__Bacteria;p__Bacteroidetes;c__Bacteroidia;o__Bacteroidales;f__Bacteroidaceae;g__Bacteroides;s__Bacteroides_massiliensis	0.984884
9acb555d3c5dd77e9035a661e7ad1bb6	k__Bacteria;p__Firmicutes;c__Clostridia;o__Clostridiales;f__Clostridiaceae 1;g__Clostridium sensu stricto;s__	1
6f899e58ffc768754891187809557d7d	k__Bacteria;p__Firmicutes;c__Bacilli;o__Lactobacillales;f__Lactobacillaceae;g__Lactobacillus;s__Lactobacillus_ruminis	0.937637
45c80843dac191f771b11018ff90d94c	k__Bacteria;p__Firmicutes;c__Clostridia;o__Clostridiales;f__Ruminococcaceae;g__Ruminococcus;s__Ruminococcus_callidus	0.999997
91587a85e342f8dba27f54e15ac0ea77	k__Bacteria;p__Firmicutes;c__Clostridia;o__Clostridiales;f__Lachnospiraceae;g__Clostridium XlVb;s__Clostridium_colinum	0.99999
df16a09f3e448ddd3b1ec54066d3081d	k__Bacteria;p__Firmicutes;c__Clostridia;o__Clostridiales;f__Eubacteriaceae;g__Eubacterium;s__Eubacterium_desmolans	0.938524
6c324279c1fc2965e594486ac26b0548	k__Bacteria;p__Firmicutes;c__Clostridia;o__Clostridiales;f__Lachnospiraceae;g__Coprococcus;s__Coprococcus_eutactus	0.999999
9192b3275c36e56540678451adfa601f	k__Bacteria;p__Firmicutes;c__Clostridia;o__Clostridiales;f__Ruminococcaceae;g__;s__	0.982416
7b28c20e72c6c95b3e604f0849245770	k__Bacteria;p__Verrucomicrobia;c__Verrucomicrobiae;o__Verrucomicrobiales;f__Verrucomicrobiaceae;g__Akkermansia;s__Akkermansia_muciniphila	1
76b39e86c95e0c7dd8b9c57b974f6532	k__Bacteria;p__Bacteroidetes;c__Bacteroidia;o__Bacteroidales;f__Bacteroidaceae;g__Bacteroides;s__Bacteroides_ovatus	0.9247
6420671c26eef32065e0275c8cd6701e	k__Bacteria;p__Firmicutes;c__Clostridia;o__Clostridiales;f__Peptostreptococcaceae;g__Intestinibacter;s__Clostridium_bartlettii	0.99486
fcffedae608fe4871be42936a1cb523a	k__Bacteria;p__Firmicutes;c__Clostridia;o__Clostridiales;f__Lachnospiraceae;g__Ruminococcus2;s__Ruminococcus_lactaris	0.998098
1595757c017000381cfdfdf769029685	k__Bacteria;p__Bacteroidetes;c__Bacteroidia;o__Bacteroidales;f__Prevotellaceae;g__Prevotella;s__Prevotella_stercorea	1
1a9df3fbbc7fc8cecec4239cf801d2fc	k__Bacteria;p__Firmicutes;c__Clostridia;o__Clostridiales;f__Ruminococcaceae;g__Clostridium III;s__	0.789592
61535a40adb8221483821e3984d0b1ac	k__Bacteria;p__Firmicutes;c__Clostridia;o__Clostridiales;f__Lachnospiraceae;g__;s__	0.995307
708b000c48dbefb1454b79108d2a1f70	k__Bacteria;p__Firmicutes;c__Clostridia;o__Clostridiales;f__Lachnospiraceae;g__Clostridium XlVa;s__	0.965373
baa3ee92750f65a79400a3496948666f	k__Bacteria;p__Bacteroidetes;c__Bacteroidia;o__Bacteroidales;f__Prevotellaceae;g__Alloprevotella;s__Prevotellamassilia_timonensis	1
c66ec67719e54d2cb0afc3154b3c23af	k__Bacteria;p__Firmicutes;c__;o__;f__;g__;s__	0.998779
4e2e6735331ad01a30c94d2f4c285dc2	k__Bacteria;p__Firmicutes;c__Clostridia;o__Clostridiales;f__Lachnospiraceae;g__;s__	0.999424
a868201429067d69e423117dcd041d33	k__Bacteria;p__Bacteroidetes;c__Bacteroidia;o__Bacteroidales;f__Prevotellaceae;g__Prevotella;s__Prevotella_stercorea	1
bf611493002f5918a68778bde2def567	k__Bacteria;p__Bacteroidetes;c__Bacteroidia;o__Bacteroidales;f__Bacteroidaceae;g__Bacteroides;s__	1
dbcdaca3ee9e9fe75d8829e87b8551dc	k__Bacteria;p__Proteobacteria;c__Betaproteobacteria;o__Burkholderiales;f__Sutterellaceae;g__Sutterella;s__	1
83099ad6f9ab9439f65fdacd36186a87	k__Bacteria;p__Bacteroidetes;c__Bacteroidia;o__Bacteroidales;f__Prevotellaceae;g__Prevotella;s__Prevotella_copri	1
dd918c333e5c4fef9c92068fddda1c3e	k__Bacteria;p__Firmicutes;c__Clostridia;o__Clostridiales;f__Clostridiaceae 1;g__Clostridium sensu stricto;s__	1
40874d61006874f7c87d904707d320d9	k__Bacteria;p__Firmicutes;c__Clostridia;o__Clostridiales;f__Clostridiaceae 1;g__Clostridium sensu stricto;s__	0.999995
d71feb1923fa288790187009e8efa6d3	k__Bacteria;p__Firmicutes;c__Clostridia;o__Clostridiales;f__Lachnospiraceae;g__Blautia;s__Blautia_schinkii	0.902606
818434292143daca42a3168f3728da82	k__Bacteria;p__Firmicutes;c__Negativicutes;o__Selenomonadales;f__Veillonellaceae;g__Dialister;s__Dialister_invisus	0.994222
410e1eaa1468a3d40595898f671ba0b3	k__Bacteria;p__Firmicutes;c__Clostridia;o__Clostridiales;f__;g__;s__	0.998854
df14354ec277348c54d0c9dd49eb4da0	k__Bacteria;p__Firmicutes;c__Clostridia;o__Clostridiales;f__Ruminococcaceae;g__Clostridium IV;s__Eubacterium_siraeum	1
bc7f3f3f3af5b386336ef880486cf17d	k__Bacteria;p__Bacteroidetes;c__Bacteroidia;o__Bacteroidales;f__Prevotellaceae;g__Paraprevotella;s__Paraprevotella_clara	1
923f521b9cf313f1f95c9367e09bbc1c	k__Bacteria;p__Firmicutes;c__Negativicutes;o__Selenomonadales;f__Veillonellaceae;g__Veillonella;s__Veillonella_dispar	0.708875
7af6fc12809fdafab918881f836460f8	k__Bacteria;p__Firmicutes;c__Clostridia;o__Clostridiales;f__Lachnospiraceae;g__Clostridium XlVa;s__Clostridium_nexile	0.944234
72ec78ecd4c30c1ddc64900630f35387	k__Bacteria;p__Firmicutes;c__Clostridia;o__Clostridiales;f__Lachnospiraceae;g__;s__	0.999804
0dcf5023e96fb8175d7bf02d900c9dd1	k__Bacteria;p__Firmicutes;c__Clostridia;o__Clostridiales;f__Eubacteriaceae;g__Eubacterium;s__Eubacterium_coprostanoligenes	0.999818
caea322863a57bb2b14c7317fa120dc4	k__Bacteria;p__Firmicutes;c__Clostridia;o__Clostridiales;f__Lachnospiraceae;g__Fusicatenibacter;s__Fusicatenibacter_saccharivorans	0.706849
7814c2b485cc601b885f117c70bbdf5d	k__Bacteria;p__Firmicutes;c__Clostridia;o__Clostridiales;f__Ruminococcaceae;g__Ruminococcus;s__Ruminococcus_callidus	0.999984
a248d70e41d75f4773ef7c94e831a21a	k__Bacteria;p__Firmicutes;c__Clostridia;o__Clostridiales;f__Lachnospiraceae;g__Clostridium XlVa;s__	0.982728
79f568eb9849a44b807fce84623843d4	k__Bacteria;p__Bacteroidetes;c__Bacteroidia;o__Bacteroidales;f__Prevotellaceae;g__Prevotella;s__Prevotella_copri	0.999999
421cbd1d71d34704c6d53377261e213c	k__Bacteria;p__Firmicutes;c__Clostridia;o__Clostridiales;f__Lachnospiraceae;g__Lachnospiracea incertae sedis;s__Eubacterium_ventriosum	0.999998
208c0c43c7c5d4a6bb549e0c8365cd21	k__Bacteria;p__Firmicutes;c__Clostridia;o__Clostridiales;f__Lachnospiraceae;g__Lachnospiracea incertae sedis;s__Eubacterium_eligens	0.993164
394eda29c886632f514dd94b58381186	k__Bacteria;p__Proteobacteria;c__Gammaproteobacteria;o__Pasteurellales;f__Pasteurellaceae;g__Haemophilus;s__Haemophilus_parainfluenzae	0.785519
19715b1593c19aa6d35a4d1e3cd09374	k__Bacteria;p__Firmicutes;c__Clostridia;o__Clostridiales;f__Lachnospiraceae;g__Clostridium XlVa;s__	0.901813
4b7712254e4dd8d5bc585d4a6c5c2e88	k__Bacteria;p__Fusobacteria;c__Fusobacteriia;o__Fusobacteriales;f__Fusobacteriaceae;g__Fusobacterium;s__Fusobacterium_mortiferum	0.988634
3f33a2dc6cb3f0ffa1987719f06af323	k__Bacteria;p__Bacteroidetes;c__Bacteroidia;o__Bacteroidales;f__Prevotellaceae;g__Prevotella;s__Prevotella_copri	1
db7f42d2a4ded289e177bb4c00edff61	k__Bacteria;p__Firmicutes;c__Clostridia;o__Clostridiales;f__Lachnospiraceae;g__Clostridium XlVa;s__	0.955313
782a79a0725adc6ac22fc1fd15933a12	k__Bacteria;p__Firmicutes;c__Erysipelotrichia;o__Erysipelotrichales;f__Erysipelotrichaceae;g__Holdemanella;s__Eubacterium_biforme	1
a891fb44241e433fa8acf251ef4d328f	k__Bacteria;p__Firmicutes;c__Clostridia;o__Clostridiales;f__Lachnospiraceae;g__Clostridium XlVa;s__	0.978856
3f49f2e33639f81618c76b5807f6498c	k__Bacteria;p__Firmicutes;c__Clostridia;o__Clostridiales;f__Eubacteriaceae;g__Eubacterium;s__Eubacterium_coprostanoligenes	1
f387378a897340891d277b837ec4fa83	k__Bacteria;p__Bacteroidetes;c__Bacteroidia;o__Bacteroidales;f__Prevotellaceae;g__Prevotella;s__Prevotella_copri	0.99988
87c18e8ee3789954404f2c1a35079a09	k__Bacteria;p__Firmicutes;c__Clostridia;o__Clostridiales;f__Lachnospiraceae;g__Lachnospiracea incertae sedis;s__Eubacterium_hallii	0.999989
27f098662c8f87b4aaff903d9c0f28d3	k__Bacteria;p__Proteobacteria;c__Deltaproteobacteria;o__Desulfovibrionales;f__Desulfovibrionaceae;g__Bilophila;s__Bilophila_wadsworthia	1
a730ef0685ea600be854be1842a6b362	k__Bacteria;p__Bacteroidetes;c__Bacteroidia;o__Bacteroidales;f__Porphyromonadaceae;g__Odoribacter;s__Odoribacter_splanchnicus	0.999987
27a18663c7f9d9f7bd1ddd023670a3d0	k__Bacteria;p__Bacteroidetes;c__Bacteroidia;o__Bacteroidales;f__Prevotellaceae;g__Prevotella;s__Prevotella_stercorea	1
5d08d1eb4b8a0672652dd0fc0af2dcf0	k__Bacteria;p__Firmicutes;c__Clostridia;o__Clostridiales;f__Ruminococcaceae;g__Oscillibacter;s__Oscillibacter_sp.	0.739551
742e1f191223f58590661de80b9d6e3b	k__Bacteria;p__Bacteroidetes;c__Bacteroidia;o__Bacteroidales;f__Rikenellaceae;g__Alistipes;s__Alistipes_onderdonkii	0.996949
84f9cf6d08ccc7adb4e945c4fd8be494	k__Bacteria;p__Firmicutes;c__Clostridia;o__Clostridiales;f__Ruminococcaceae;g__Oscillibacter;s__	0.966741
5edd946e0a26ae1c85ed8c498c328387	k__Bacteria;p__Firmicutes;c__Clostridia;o__Clostridiales;f__Ruminococcaceae;g__Faecalibacterium;s__Faecalibacterium_prausnitzii	1
e51fc3bc6d08ae82b3299bff3739b1f6	k__Bacteria;p__Bacteroidetes;c__Bacteroidia;o__Bacteroidales;f__Porphyromonadaceae;g__Barnesiella;s__Muribaculum_intestinale	0.890241
ad139328ba8ac39c2e5ccef543df2deb	k__Bacteria;p__Firmicutes;c__Clostridia;o__Clostridiales;f__Ruminococcaceae;g__Clostridium IV;s__Neglecta_timonensis	0.89039
90af3675c266d09bb7986147ac5885ec	k__Bacteria;p__Firmicutes;c__Clostridia;o__Clostridiales;f__;g__;s__	0.997135
fc00ed40b15cd5fa384b672502a3adc3	k__Bacteria;p__Firmicutes;c__Clostridia;o__Clostridiales;f__Lachnospiraceae;g__Lachnospiracea incertae sedis;s__Eubacterium_ramulus	0.890611
aae4c4ed528ae16ec417df816699cfdb	k__Bacteria;p__Firmicutes;c__Clostridia;o__Clostridiales;f__Ruminococcaceae;g__;s__	0.980591
25394a604bbcd078c80186b300dab8ee	k__Bacteria;p__Firmicutes;c__Erysipelotrichia;o__Erysipelotrichales;f__Erysipelotrichaceae;g__Holdemanella;s__Eubacterium_biforme	1
8af49bc8a804f6d85ca5fa00a7c9dda8	k__Bacteria;p__Firmicutes;c__Negativicutes;o__Selenomonadales;f__Veillonellaceae;g__Dialister;s__Dialister_succinatiphilus	0.974027
69b90707f6f3da7941026fbe6a1597ce	k__Bacteria;p__Firmicutes;c__Clostridia;o__Clostridiales;f__Lachnospiraceae;g__Blautia;s__	0.825888
a63f65ad0f7a1ffc9e5ea828e95cdd6b	k__Bacteria;p__Firmicutes;c__Clostridia;o__Clostridiales;f__Lachnospiraceae;g__Blautia;s__Blautia_caecimuris	0.990128
0a035a7ec1f4a194dd7fbda3c5660db0	k__Bacteria;p__Firmicutes;c__Clostridia;o__Clostridiales;f__Lachnospiraceae;g__Clostridium XlVa;s__	0.996895
a85414d00d7f63d6e200967b1ba7d397	k__Bacteria;p__Firmicutes;c__Clostridia;o__Clostridiales;f__Lachnospiraceae;g__Ruminococcus2;s__Ruminococcus_faecis	0.998368
27a7197b6f932b622896bc3dc90f3200	k__Bacteria;p__Firmicutes;c__Clostridia;o__Clostridiales;f__Lachnospiraceae;g__Blautia;s__	0.824438
9e2e4c867168b068d94eb110dce64676	k__Bacteria;p__Firmicutes;c__Negativicutes;o__Selenomonadales;f__Veillonellaceae;g__Mitsuokella;s__Mitsuokella_jalaludinii	0.990044
6928971040e6116b9a3f5c9c9bf41adb	k__Bacteria;p__Bacteroidetes;c__Bacteroidia;o__Bacteroidales;f__Bacteroidaceae;g__Bacteroides;s__Bacteroides_uniformis	0.932587
c994a2772a648316e21e664e3a878e80	k__Bacteria;p__Bacteroidetes;c__Bacteroidia;o__Bacteroidales;f__Prevotellaceae;g__Prevotella;s__Prevotella_copri	0.99992
86ff0efd7fd88b82809500c90c4a7832	k__Bacteria;p__Firmicutes;c__Clostridia;o__Clostridiales;f__Ruminococcaceae;g__Faecalibacterium;s__Faecalibacterium_prausnitzii	0.999983
945184b6386c192c0066e0a98a154780	k__Bacteria;p__Proteobacteria;c__Gammaproteobacteria;o__Enterobacteriales;f__Enterobacteriaceae;g__;s__	0.999998
b726627e18f29e0da5289f81ca294f92	k__Bacteria;p__Firmicutes;c__Clostridia;o__Clostridiales;f__Ruminococcaceae;g__;s__	1
02b4317d07dfa2d4bcf0b885431ba6ce	k__Bacteria;p__Firmicutes;c__Clostridia;o__Clostridiales;f__Lachnospiraceae;g__Blautia;s__	0.910104
726bca3c3011eef90e5b866db0fd5329	k__Bacteria;p__Bacteroidetes;c__Bacteroidia;o__Bacteroidales;f__Prevotellaceae;g__Alloprevotella;s__Prevotellamassilia_timonensis	1
9911d26664d0f09b184c8548c27180dc	k__Bacteria;p__Bacteroidetes;c__Bacteroidia;o__Bacteroidales;f__Prevotellaceae;g__Prevotella;s__Prevotella_copri	1
5f25904e073fe5c114cadfde74349518	k__Bacteria;p__Firmicutes;c__Clostridia;o__Clostridiales;f__Lachnospiraceae;g__Clostridium XlVa;s__	0.864736
5fbc483f79cd97d3a7253931f37c33e8	k__Bacteria;p__Firmicutes;c__Clostridia;o__Clostridiales;f__Ruminococcaceae;g__Flavonifractor;s__Flavonifractor_plautii	0.999305
96040114b5274bdb987f28c63b6b6b87	k__Bacteria;p__Firmicutes;c__Clostridia;o__Clostridiales;f__Lachnospiraceae;g__;s__	0.998727
824b9c5e131ccef5ab3286cfde31640c	k__Bacteria;p__Bacteroidetes;c__Bacteroidia;o__Bacteroidales;f__Bacteroidaceae;g__Bacteroides;s__Bacteroides_cellulosilyticus	0.943358
1b92901eaf73176b86069084ac8c13e3	k__Bacteria;p__Firmicutes;c__Clostridia;o__Clostridiales;f__Lachnospiraceae;g__Clostridium XlVb;s__Clostridium_lactatifermentans	0.99956
4cd9f9afc20f0cdbfd847fc35a4f7b67	k__Bacteria;p__Bacteroidetes;c__Bacteroidia;o__Bacteroidales;f__Prevotellaceae;g__Prevotella;s__Prevotella_stercorea	0.999997
be22632d5e3f6175707a3213d7a90ad2	k__Bacteria;p__Firmicutes;c__Negativicutes;o__Selenomonadales;f__Veillonellaceae;g__Dialister;s__Dialister_succinatiphilus	0.775017
609d1ae0045de753ac19f31803e3e19d	k__Bacteria;p__Firmicutes;c__Clostridia;o__Clostridiales;f__Ruminococcaceae;g__Oscillibacter;s__	0.984453
77c2dc197e6b3dbebc4ee240c6a1c559	k__Bacteria;p__Firmicutes;c__Clostridia;o__Clostridiales;f__Ruminococcaceae;g__Oscillibacter;s__Oscillibacter_sp.	0.916563
dd80e0a50520c9481217ccdf670781a6	k__Bacteria;p__Firmicutes;c__Clostridia;o__Clostridiales;f__Lachnospiraceae;g__Lachnospiracea incertae sedis;s__Eubacterium_hallii	0.999992
d6a526b572996ed919a3e009473bc860	k__Bacteria;p__Firmicutes;c__Bacilli;o__Lactobacillales;f__Lactobacillaceae;g__Lactobacillus;s__Lactobacillus_sakei	0.74272
396ffa76286336a3eeb1ea420e60f86b	k__Bacteria;p__Firmicutes;c__Clostridia;o__Clostridiales;f__Lachnospiraceae;g__;s__	0.957635
84d5a713b1d46f0e0e0f7ba784e9925d	k__Bacteria;p__Bacteroidetes;c__Bacteroidia;o__Bacteroidales;f__Prevotellaceae;g__Prevotella;s__Prevotella_copri	0.767726
55b7688dfd42d9b2545d67bb5b0f086c	k__Bacteria;p__Firmicutes;c__Negativicutes;o__Selenomonadales;f__Acidaminococcaceae;g__Acidaminococcus;s__Acidaminococcus_fermentans	0.851899
9e1f282914b07cd79711ce21e7cf4aff	k__Bacteria;p__Firmicutes;c__Clostridia;o__Clostridiales;f__Lachnospiraceae;g__Lachnospiracea incertae sedis;s__Eubacterium_eligens	0.920582
68d79c3035521e82b504b081a197d2ed	k__Bacteria;p__Firmicutes;c__Clostridia;o__Clostridiales;f__Ruminococcaceae;g__Oscillibacter;s__Oscillibacter_sp.	0.846612
fb428d07d03e32be0b85eacbed10df0a	k__Bacteria;p__Firmicutes;c__Clostridia;o__Clostridiales;f__Lachnospiraceae;g__Coprococcus;s__Coprococcus_eutactus	1
506efac48dc5d5be2c0122c381639a3f	k__Bacteria;p__Bacteroidetes;c__Bacteroidia;o__Bacteroidales;f__Rikenellaceae;g__Alistipes;s__	1
f479c23321346918723839e33a3544f4	k__Bacteria;p__Firmicutes;c__Clostridia;o__Clostridiales;f__Ruminococcaceae;g__Subdoligranulum;s__Subdoligranulum_variabile	0.848399
a18c0c17fce3d52dc60506e8730bc996	k__Bacteria;p__Firmicutes;c__Clostridia;o__Clostridiales;f__Eubacteriaceae;g__Eubacterium;s__Eubacterium_desmolans	0.908996
ab4040fe8717efa3f115680ae82cd72a	k__Bacteria;p__Firmicutes;c__Clostridia;o__Clostridiales;f__Lachnospiraceae;g__Roseburia;s__Roseburia_hominis	0.828277
edc9e5c16e40aff1eadce6597940f08f	k__Bacteria;p__Firmicutes;c__Bacilli;o__Lactobacillales;f__Streptococcaceae;g__Streptococcus;s__	1
45158693222383612f0b6b469c0be1fe	k__Bacteria;p__Bacteroidetes;c__Bacteroidia;o__Bacteroidales;f__Prevotellaceae;g__Alloprevotella;s__Alloprevotella_rava	0.977203
c67445ed68d61f49e41b7bdd1de019fb	k__Bacteria;p__Firmicutes;c__Clostridia;o__Clostridiales;f__Lachnospiraceae;g__Clostridium XlVa;s__Clostridium_bolteae	0.838626
6d7f932303cb8ce3b13ec6d15b25682e	k__Bacteria;p__Firmicutes;c__Negativicutes;o__Selenomonadales;f__Veillonellaceae;g__Megasphaera;s__Megasphaera_massiliensis	0.996148
b621d4b3cca1ec89ceca12efca8a94fb	k__Bacteria;p__Firmicutes;c__;o__;f__;g__;s__	0.997232
eafd20ce1f25fbd8c737f0086f81c11b	k__Bacteria;p__Firmicutes;c__Negativicutes;o__Selenomonadales;f__Veillonellaceae;g__Veillonella;s__Veillonella_ratti	0.999994
a5a4b4d58bdd795871acf39629c9e584	k__Bacteria;p__Firmicutes;c__Clostridia;o__Clostridiales;f__Lachnospiraceae;g__;s__	0.995639
b1f0b65b560701f74c4f43db4234d6c9	k__Bacteria;p__Firmicutes;c__Clostridia;o__Clostridiales;f__Eubacteriaceae;g__Eubacterium;s__Eubacterium_coprostanoligenes	0.999995
8d5153b41e59c5ffb5a1fc080eb784cf	k__Bacteria;p__Firmicutes;c__Clostridia;o__Clostridiales;f__Ruminococcaceae;g__Intestinimonas;s__Intestinimonas_butyriciproducens	0.918476
daaca63ff109dd6819af95c487d9314e	k__Bacteria;p__Firmicutes;c__Bacilli;o__Lactobacillales;f__Lactobacillaceae;g__Lactobacillus;s__	1
9484afed9f64641667938e294c07fe7c	k__Bacteria;p__Firmicutes;c__Clostridia;o__Clostridiales;f__Lachnospiraceae;g__Roseburia;s__Roseburia_faecis	0.705553
e220e84c750738e230e8ecfe97decc4c	k__Bacteria;p__Firmicutes;c__Clostridia;o__Clostridiales;f__Lachnospiraceae;g__;s__	0.99609
9908fffab7ed4f3bec44cda2f5084d49	k__Bacteria;p__Firmicutes;c__Bacilli;o__Lactobacillales;f__Enterococcaceae;g__Enterococcus;s__	0.996969
edf42f357f8934fc004c334c5c7b5e6e	k__Bacteria;p__Bacteroidetes;c__Bacteroidia;o__Bacteroidales;f__Prevotellaceae;g__Paraprevotella;s__Paraprevotella_clara	1
6acfe69f470ceebec0cce442b1190fa9	k__Bacteria;p__Firmicutes;c__Clostridia;o__Clostridiales;f__Ruminococcaceae;g__Clostridium IV;s__	0.999979
a1580b985a39db6e693626a2e4f28d6d	k__Bacteria;p__Firmicutes;c__Negativicutes;o__Selenomonadales;f__Veillonellaceae;g__Dialister;s__Dialister_succinatiphilus	0.973905
3f6dce06719bb11b6b9bbb8f2c8a5644	k__Bacteria;p__Firmicutes;c__Clostridia;o__Clostridiales;f__Eubacteriaceae;g__Eubacterium;s__Eubacterium_desmolans	0.750263
5aad559c1b67d6977f60ad8554cc8d87	k__Bacteria;p__Bacteroidetes;c__Bacteroidia;o__Bacteroidales;f__Bacteroidaceae;g__Bacteroides;s__Bacteroides_coprocola	0.999671
a83794533c3272c3bea6d90acfcdd1d5	k__Bacteria;p__Bacteroidetes;c__Bacteroidia;o__Bacteroidales;f__Prevotellaceae;g__Prevotella;s__Prevotella_copri	0.999998
43a39fa4815bda79d6470002c8172dcb	k__Bacteria;p__Bacteroidetes;c__Bacteroidia;o__Bacteroidales;f__Porphyromonadaceae;g__Barnesiella;s__Barnesiella_intestinihominis	0.998476
ef6a209f17415ca40777d4f3e0459647	k__Bacteria;p__Bacteroidetes;c__Bacteroidia;o__Bacteroidales;f__Bacteroidaceae;g__Bacteroides;s__Bacteroides_finegoldii	0.702332
3b010dbd9eae72a79f11af5d24eb3ca3	k__Bacteria;p__Verrucomicrobia;c__Verrucomicrobiae;o__Verrucomicrobiales;f__Verrucomicrobiaceae;g__Akkermansia;s__Akkermansia_muciniphila	1
f73bc660ad02cf25a2e30bead37e34fd	k__Bacteria;p__Firmicutes;c__Clostridia;o__Clostridiales;f__Lachnospiraceae;g__Blautia;s__	0.999971
eebc27bcf8bcb13a692001530892f5d5	k__Bacteria;p__Firmicutes;c__Negativicutes;o__Selenomonadales;f__Acidaminococcaceae;g__Phascolarctobacterium;s__	0.796139
26c6e3ed14694582e207478c1f23c21f	k__Bacteria;p__Firmicutes;c__Erysipelotrichia;o__Erysipelotrichales;f__Erysipelotrichaceae;g__Turicibacter;s__Turicibacter_sanguinis	0.999834
48ff6864c031826360b14ed75f4c120e	k__Bacteria;p__Bacteroidetes;c__Bacteroidia;o__Bacteroidales;f__Prevotellaceae;g__Prevotella;s__Prevotella_copri	1
1636df577567be4aadea8383b4af2b86	k__Bacteria;p__Bacteroidetes;c__Bacteroidia;o__Bacteroidales;f__Porphyromonadaceae;g__Barnesiella;s__Muribaculum_intestinale	0.88702
34b016bc5ceae1b15ba6cae2e54069d2	k__Bacteria;p__Bacteroidetes;c__Bacteroidia;o__Bacteroidales;f__Prevotellaceae;g__Prevotella;s__Prevotella_stercorea	0.999999
e1ed2377ab464966d63a95a6ff8bde64	k__Bacteria;p__Bacteroidetes;c__Bacteroidia;o__Bacteroidales;f__Prevotellaceae;g__Prevotella;s__Prevotella_copri	0.999999
c6b90711837508687841b1d5cbff2f65	k__Bacteria;p__Firmicutes;c__Clostridia;o__Clostridiales;f__Lachnospiraceae;g__;s__	0.99961
4bd01f90398375480101204bbcdd2ceb	k__Bacteria;p__Firmicutes;c__Clostridia;o__Clostridiales;f__Ruminococcaceae;g__Sporobacter;s__Sporobacter_termitidis	0.803683
596db8ce20ae5cbfdc338a62f1bed1d9	k__Bacteria;p__Firmicutes;c__Clostridia;o__Clostridiales;f__Ruminococcaceae;g__Clostridium IV;s__Clostridium_leptum	0.999998
45ddc69a3fbf19ff4953211c157cb9ac	k__Bacteria;p__Bacteroidetes;c__Bacteroidia;o__Bacteroidales;f__Prevotellaceae;g__Prevotella;s__Massiliprevotella_massiliensis	1
3219af75ee8056ed06ba81e873b0d0cb	k__Bacteria;p__Firmicutes;c__Clostridia;o__Clostridiales;f__Ruminococcaceae;g__Intestinimonas;s__Flintibacter_butyricus	0.807081
0b4aeb45916a24fd10e3655fe6481966	k__Bacteria;p__Firmicutes;c__Clostridia;o__Clostridiales;f__;g__;s__	0.972935
fbd67349783ebeacc69814257b694d56	k__Bacteria;p__Bacteroidetes;c__Bacteroidia;o__Bacteroidales;f__Bacteroidaceae;g__Bacteroides;s__Bacteroides_ovatus	0.898224
cc8acae3ed0ec313a659d0ccbe233981	k__Bacteria;p__Bacteroidetes;c__Bacteroidia;o__Bacteroidales;f__Prevotellaceae;g__Prevotella;s__Prevotella_copri	1
8aaed79d6563ff7925c774e39b662a14	k__Bacteria;p__Firmicutes;c__Clostridia;o__Clostridiales;f__Lachnospiraceae;g__Blautia;s__	0.991074
9fec7bdd6bd88e710bd69b15692e54a0	k__Bacteria;p__Firmicutes;c__Bacilli;o__Lactobacillales;f__Streptococcaceae;g__Streptococcus;s__Streptococcus_infantarius	0.917957
d49783e7800974b5f2bcce554e26072e	k__Bacteria;p__Firmicutes;c__Clostridia;o__Clostridiales;f__Lachnospiraceae;g__Blautia;s__	0.999995
c2da7cc0247443dccd2e3d6a62f7be45	k__Bacteria;p__Firmicutes;c__Clostridia;o__Clostridiales;f__Ruminococcaceae;g__Sporobacter;s__Sporobacter_termitidis	0.929815
b2062ae94fb00a931014b67b499295a8	k__Bacteria;p__Bacteroidetes;c__Bacteroidia;o__Bacteroidales;f__Bacteroidaceae;g__Bacteroides;s__Bacteroides_vulgatus	0.973981
c97ea25ba069877eac769cb05968724c	k__Bacteria;p__Firmicutes;c__Clostridia;o__Clostridiales;f__;g__;s__	0.996818
dffd48b1005574979781e104156691c1	k__Bacteria;p__Bacteroidetes;c__Bacteroidia;o__Bacteroidales;f__Prevotellaceae;g__Paraprevotella;s__Paraprevotella_clara	1
6e57b32b545e72b802822e1554c70868	k__Bacteria;p__Firmicutes;c__Clostridia;o__Clostridiales;f__Lachnospiraceae;g__Clostridium XlVa;s__	0.95141
a55a010c9525ce2943a553dca1421b1c	k__Bacteria;p__Firmicutes;c__Clostridia;o__Clostridiales;f__Lachnospiraceae;g__;s__	0.999812
8001826dafd338cf078dd28c2eae05ed	k__Bacteria;p__Bacteroidetes;c__Bacteroidia;o__Bacteroidales;f__Bacteroidaceae;g__Bacteroides;s__	1
ed0b2c436e0aa37c7501df9927eca476	k__Bacteria;p__Proteobacteria;c__Betaproteobacteria;o__Burkholderiales;f__Sutterellaceae;g__Sutterella;s__	1
c01233a463b6ffb98aaeb317ba934c36	k__Bacteria;p__Firmicutes;c__Clostridia;o__Clostridiales;f__Lachnospiraceae;g__Roseburia;s__Roseburia_faecis	0.920254
2de0f958e30d26f04cba8d2a920bbe46	k__Bacteria;p__Firmicutes;c__Clostridia;o__Clostridiales;f__Lachnospiraceae;g__Blautia;s__Blautia_faecis	0.939906
748c5f14c648b743ad9e4b5ebfd761ff	k__Bacteria;p__Bacteroidetes;c__Bacteroidia;o__Bacteroidales;f__Bacteroidaceae;g__Bacteroides;s__Bacteroides_stercoris	0.998846
55beed6d1a19ce34788b66488ffe3917	k__Bacteria;p__Firmicutes;c__Clostridia;o__Clostridiales;f__;g__;s__	0.999992
2c5e87b291147c04e1b8d1c808b1aee0	k__Bacteria;p__Actinobacteria;c__Actinobacteria;o__Bifidobacteriales;f__Bifidobacteriaceae;g__Bifidobacterium;s__Bifidobacterium_bifidum	0.990939
b0ab5afbefe132ad691762895950556c	k__Bacteria;p__Bacteroidetes;c__Bacteroidia;o__Bacteroidales;f__Porphyromonadaceae;g__Barnesiella;s__Muribaculum_intestinale	0.897079
a663a01aeb4dbb88bbe0a9840e8f64dc	k__Bacteria;p__Firmicutes;c__Erysipelotrichia;o__Erysipelotrichales;f__Erysipelotrichaceae;g__Clostridium XVIII;s__Clostridium_ramosum	0.968509
cd9401a6bce4a63af516d06d2a843f9d	k__Bacteria;p__Firmicutes;c__Negativicutes;o__Selenomonadales;f__Veillonellaceae;g__Veillonella;s__Veillonella_atypica	0.919843
4ada3d8098e9706fcebb85f1e427fea6	k__Bacteria;p__Firmicutes;c__Clostridia;o__Clostridiales;f__Lachnospiraceae;g__;s__	0.996758
44396f15b10f6577d61a11c6047c939f	k__Archaea;p__Euryarchaeota;c__Methanobacteria;o__Methanobacteriales;f__Methanobacteriaceae;g__Methanobrevibacter;s__Methanobrevibacter_smithii	0.999985
ca94cbcccd3ab51b3784a6aed45a4a04	k__Bacteria;p__Firmicutes;c__Clostridia;o__Clostridiales;f__Ruminococcaceae;g__Ruminococcus;s__Ruminococcus_bromii	0.904636
17e4a07623c4b46b26c7437f261af46e	k__Bacteria;p__Bacteroidetes;c__Bacteroidia;o__Bacteroidales;f__Bacteroidaceae;g__Bacteroides;s__	0.999998
29c0b831ad8278ee5185bfe79acc067e	k__Bacteria;p__Firmicutes;c__Clostridia;o__Clostridiales;f__Clostridiaceae 2;g__Alkaliphilus;s__	0.749618
37125fc6b7326af0e29ddb765d441528	k__Bacteria;p__Fusobacteria;c__Fusobacteriia;o__Fusobacteriales;f__Fusobacteriaceae;g__Fusobacterium;s__	0.999999
a2d300d1e9c621dbc5239cc092d433c3	k__Bacteria;p__Firmicutes;c__Clostridia;o__Clostridiales;f__Clostridiaceae 2;g__Alkaliphilus;s__	0.808676
f9683ffa86ca2cd4281dbd2c7d89d5c4	k__Bacteria;p__Bacteroidetes;c__Bacteroidia;o__Bacteroidales;f__Bacteroidaceae;g__Bacteroides;s__Bacteroides_coprocola	0.843234
c2fe9ca3e89d8a95043ee6673be0211a	k__Bacteria;p__Bacteroidetes;c__Bacteroidia;o__Bacteroidales;f__Bacteroidaceae;g__Bacteroides;s__	1
973ca62579b1246f54829278d51475ea	k__Bacteria;p__Firmicutes;c__Clostridia;o__Clostridiales;f__Lachnospiraceae;g__;s__	0.989408
6db169339ee5897780e713c44784d74a	k__Bacteria;p__Firmicutes;c__Clostridia;o__Clostridiales;f__;g__;s__	0.998629
8795c5a86013864dc11f24b89e8cdd8c	k__Bacteria;p__Bacteroidetes;c__Bacteroidia;o__Bacteroidales;f__Rikenellaceae;g__Alistipes;s__Alistipes_finegoldii	0.994111
f179bd107516ffa74815272feed765a8	k__Bacteria;p__Proteobacteria;c__Betaproteobacteria;o__Burkholderiales;f__Sutterellaceae;g__Sutterella;s__Sutterella_wadsworthensis	0.997313
93f0871a7473e00d7e70877af2bb46ba	k__Bacteria;p__Firmicutes;c__Clostridia;o__Clostridiales;f__Lachnospiraceae;g__Clostridium XlVa;s__	0.742465
f1eb372635240322c36cc8d43ad0b70f	k__Bacteria;p__Bacteroidetes;c__Bacteroidia;o__Bacteroidales;f__Prevotellaceae;g__Prevotella;s__Prevotella_copri	0.916926
7d2402f1612fe6c2f5c20bfda4a90aa0	k__Bacteria;p__Firmicutes;c__Clostridia;o__Clostridiales;f__Lachnospiraceae;g__;s__	0.995145
ef697bc0fc030bfb0a887a5882799ab2	k__Bacteria;p__Bacteroidetes;c__Bacteroidia;o__Bacteroidales;f__Prevotellaceae;g__Prevotella;s__Prevotella_copri	1
d0833ce681acbdd482a03911d447756d	k__Bacteria;p__Firmicutes;c__Clostridia;o__Clostridiales;f__Ruminococcaceae;g__Oscillibacter;s__	0.999984
11b7d5a0dd0446562be236a4a9144c75	k__Bacteria;p__Firmicutes;c__Clostridia;o__Clostridiales;f__Ruminococcaceae;g__Intestinimonas;s__Flintibacter_butyricus	0.999715
3b4cabf8962f05db11ca9e79fa492351	k__Bacteria;p__Bacteroidetes;c__Bacteroidia;o__Bacteroidales;f__Prevotellaceae;g__Paraprevotella;s__Paraprevotella_clara	1
149465e40c1bdbc6230588a58a4d6eb0	k__Bacteria;p__Firmicutes;c__Clostridia;o__Clostridiales;f__Ruminococcaceae;g__Clostridium IV;s__Caproiciproducens_galactitolivorans	0.82303
bdb6ddef008a6d31c019642fb28d7c1d	k__Bacteria;p__Firmicutes;c__Clostridia;o__Clostridiales;f__Ruminococcaceae;g__Intestinimonas;s__Flintibacter_butyricus	0.999977
243a590b7a6c17e5a16dff4bc7033ac1	k__Bacteria;p__Bacteroidetes;c__Bacteroidia;o__Bacteroidales;f__Bacteroidaceae;g__Bacteroides;s__Bacteroides_eggerthii	0.995029
b059e87da7458ee8e54fa60869c79eb8	k__Bacteria;p__Firmicutes;c__Clostridia;o__Clostridiales;f__Ruminococcaceae;g__Ruminococcus;s__Ruminococcus_callidus	0.999972
735cb9abbbc8ff2b5b354be608a3a869	k__Bacteria;p__Firmicutes;c__Bacilli;o__Lactobacillales;f__Streptococcaceae;g__Streptococcus;s__	1
15f22a68c6a662b3f3fbd9849b886e23	k__Bacteria;p__Bacteroidetes;c__Bacteroidia;o__Bacteroidales;f__Prevotellaceae;g__Prevotella;s__Prevotella_copri	0.999999
d5e95cf12a309c54ce0a6a504fdc2e92	k__Bacteria;p__Bacteroidetes;c__Bacteroidia;o__Bacteroidales;f__Prevotellaceae;g__Prevotella;s__Prevotella_copri	0.999998
bc979a8588f5a2b031514a23cf3971cb	k__Bacteria;p__Firmicutes;c__Clostridia;o__Clostridiales;f__Eubacteriaceae;g__Eubacterium;s__Eubacterium_coprostanoligenes	0.959833
878fc53ff6f6333a92673b700951fa1b	k__Bacteria;p__Bacteroidetes;c__Bacteroidia;o__Bacteroidales;f__Porphyromonadaceae;g__Parabacteroides;s__Parabacteroides_distasonis	1
9ea77e95fbfd1a99c9c28db3b03a01a8	k__Bacteria;p__Bacteroidetes;c__Bacteroidia;o__Bacteroidales;f__Porphyromonadaceae;g__Barnesiella;s__Barnesiella_intestinihominis	0.999999
5669f9055e393154386d3ad1196d3f03	k__Bacteria;p__Bacteroidetes;c__Bacteroidia;o__Bacteroidales;f__Rikenellaceae;g__Alistipes;s__	1
504efe2f63f610a0f92e8cd040e2f916	k__Bacteria;p__Firmicutes;c__Clostridia;o__Clostridiales;f__Ruminococcaceae;g__Clostridium IV;s__Negativibacillus_massiliensis	1
0f603a9018080b298f6f858569d3b3e2	k__Bacteria;p__Firmicutes;c__Clostridia;o__Clostridiales;f__Ruminococcaceae;g__Sporobacter;s__Sporobacter_termitidis	0.958685
8f418883a8a6d9042746f0efb0f13e65	k__Bacteria;p__Bacteroidetes;c__Bacteroidia;o__Bacteroidales;f__Bacteroidaceae;g__Bacteroides;s__Bacteroides_coprophilus	0.999907
c112c948c8d0fe4c8ca72358cab77763	k__Bacteria;p__Firmicutes;c__Negativicutes;o__Selenomonadales;f__Acidaminococcaceae;g__Succiniclasticum;s__Succiniclasticum_ruminis	0.999749
5a2bce5334f9d0c71e970ea101771b6b	k__Bacteria;p__Bacteroidetes;c__Bacteroidia;o__Bacteroidales;f__Prevotellaceae;g__Prevotella;s__Prevotella_copri	0.99999
ad83d626f16b30d5ca2cb0af4c628a63	k__Bacteria;p__Firmicutes;c__Clostridia;o__Clostridiales;f__Lachnospiraceae;g__Clostridium XlVa;s__	0.90886
e9d23f8839a91794229045bb0395ec02	k__Bacteria;p__Bacteroidetes;c__Bacteroidia;o__Bacteroidales;f__Bacteroidaceae;g__Bacteroides;s__	1
dd46e2d5cd81a8add2304556257a92f7	k__Bacteria;p__Firmicutes;c__Clostridia;o__Clostridiales;f__Ruminococcaceae;g__Faecalibacterium;s__Faecalibacterium_prausnitzii	0.999983
58bd181f757283f5a4ceebdf90ff6243	k__Bacteria;p__Firmicutes;c__Clostridia;o__Clostridiales;f__Lachnospiraceae;g__Ruminococcus2;s__Drancourtella_massiliensis	0.999997
e2cfe099d4a73a03ac5f80d4f8369dbc	k__Bacteria;p__Firmicutes;c__Clostridia;o__Clostridiales;f__Ruminococcaceae;g__Clostridium III;s__	0.711926
16530e5b50b780018210dac05a471715	k__Bacteria;p__Firmicutes;c__Clostridia;o__Clostridiales;f__Ruminococcaceae;g__Oscillibacter;s__	0.768668
664667183a91ac47de4771fa5456a698	k__Bacteria;p__Firmicutes;c__Clostridia;o__Clostridiales;f__Lachnospiraceae;g__Clostridium XlVa;s__	0.990014
0c5ab99f9c7460a6db64e61e56a26266	k__Bacteria;p__Bacteroidetes;c__Bacteroidia;o__Bacteroidales;f__Prevotellaceae;g__Prevotella;s__Prevotella_copri	1
6221f5561c44216c6674b8199f23acf8	k__Bacteria;p__Firmicutes;c__Negativicutes;o__Selenomonadales;f__Veillonellaceae;g__Mitsuokella;s__Mitsuokella_multacida	0.962844
d622c6bc1d5e3a4f0403d7d208981372	k__Bacteria;p__Firmicutes;c__Clostridia;o__Clostridiales;f__Lachnospiraceae;g__Fusicatenibacter;s__Fusicatenibacter_saccharivorans	0.72173
66063c3a2e5cc0fd8b0b301cdbb7c0ce	k__Bacteria;p__Firmicutes;c__Clostridia;o__Clostridiales;f__Lachnospiraceae;g__Clostridium XlVb;s__Clostridium_lactatifermentans	1
862ee261eb95f421b0adfb5a44cf15d8	k__Bacteria;p__Firmicutes;c__Clostridia;o__Clostridiales;f__Ruminococcaceae;g__Faecalibacterium;s__Faecalibacterium_prausnitzii	0.999999
4d72007c70f4abc0bf9e8fe8b826d07d	k__Bacteria;p__Proteobacteria;c__Gammaproteobacteria;o__Enterobacteriales;f__Enterobacteriaceae;g__;s__	0.999988
1a1d2fe5a9919b3662efe09ab6aeff6f	k__Bacteria;p__Bacteroidetes;c__Bacteroidia;o__Bacteroidales;f__Prevotellaceae;g__Prevotella;s__Prevotella_copri	0.999953
f8bcef2b701bb3b9bdf3187f149c62fb	k__Bacteria;p__Bacteroidetes;c__Bacteroidia;o__Bacteroidales;f__Bacteroidaceae;g__Bacteroides;s__Bacteroides_salyersiae	0.947425
a3fea75ecc6e14c7ce91022b8398dbb3	k__Bacteria;p__Bacteroidetes;c__Bacteroidia;o__Bacteroidales;f__Prevotellaceae;g__Prevotella;s__Prevotella_copri	1
c48a00b8ddf0e73244326a614b06bd78	k__Bacteria;p__Bacteroidetes;c__Bacteroidia;o__Bacteroidales;f__Bacteroidaceae;g__Bacteroides;s__Bacteroides_caecigallinarum	0.999978
f844fb3a434bf8b9cada45482034d41b	k__Bacteria;p__Firmicutes;c__Clostridia;o__Clostridiales;f__Lachnospiraceae;g__Blautia;s__	0.99998
6fe33250c45ddbda2700682431270ddc	k__Bacteria;p__Proteobacteria;c__Betaproteobacteria;o__Burkholderiales;f__Sutterellaceae;g__Sutterella;s__Duodenibacillus_massiliensis	0.988781
26736c7ee02864e6bbab37424d69a4ed	k__Bacteria;p__Firmicutes;c__Clostridia;o__Clostridiales;f__;g__;s__	0.980832
1af612d90153f4aa10245d1e813d3dc3	k__Bacteria;p__Firmicutes;c__Clostridia;o__Clostridiales;f__Eubacteriaceae;g__Eubacterium;s__Eubacterium_coprostanoligenes	0.988534
c7710d6f144476667c42e65e2ec71053	k__Bacteria;p__Actinobacteria;c__Actinobacteria;o__Coriobacteriales;f__Coriobacteriaceae;g__;s__	0.999926
f98dab4619ff896a9cee45a9b9ddc792	k__Bacteria;p__Firmicutes;c__Clostridia;o__Clostridiales;f__Ruminococcaceae;g__Flavonifractor;s__	0.933144
90172aa13aa16cc5776df1ea10660ae1	k__Bacteria;p__Firmicutes;c__Clostridia;o__Clostridiales;f__Lachnospiraceae;g__Fusicatenibacter;s__Fusicatenibacter_saccharivorans	0.999743
656fc22d077cc5d6ef83285bcd081cbe	k__Bacteria;p__Proteobacteria;c__Alphaproteobacteria;o__;f__;g__;s__	0.995724
a09d6150a76ed5b484f9157717ad126a	k__Bacteria;p__Bacteroidetes;c__Bacteroidia;o__Bacteroidales;f__Prevotellaceae;g__Prevotella;s__Prevotella_shahii	0.709851
605cc047d6200f294e043f8ce6cb5af7	k__Bacteria;p__Bacteroidetes;c__Bacteroidia;o__Bacteroidales;f__Porphyromonadaceae;g__Coprobacter;s__Coprobacter_fastidiosus	1
9e9c4270966cf507485654eb33a69880	k__Bacteria;p__Firmicutes;c__Bacilli;o__Lactobacillales;f__Leuconostocaceae;g__Weissella;s__	1
0b53415990b1e4435ba981cc617f6be0	k__Bacteria;p__Firmicutes;c__Clostridia;o__Clostridiales;f__Lachnospiraceae;g__Clostridium XlVa;s__	0.966984
547ed9d63f007845c48db64ef3e5aab6	k__Bacteria;p__Bacteroidetes;c__Bacteroidia;o__Bacteroidales;f__Bacteroidaceae;g__Bacteroides;s__Bacteroides_clarus	0.99829
69310a7cff9f6b902cdfd08243784ace	k__Bacteria;p__Firmicutes;c__Clostridia;o__Clostridiales;f__Lachnospiraceae;g__Blautia;s__	0.935975
21dcfff18d552ae0ca669d213652bda3	k__Bacteria;p__Firmicutes;c__Clostridia;o__Clostridiales;f__Eubacteriaceae;g__Eubacterium;s__Eubacterium_coprostanoligenes	0.999993
d9e50a5a9a9080e7465190853575ecb0	k__Bacteria;p__Bacteroidetes;c__Bacteroidia;o__Bacteroidales;f__Prevotellaceae;g__Paraprevotella;s__Paraprevotella_clara	0.999999
0b886492b5eaa91693cc62f74710b18b	k__Bacteria;p__Firmicutes;c__Clostridia;o__Clostridiales;f__Lachnospiraceae;g__;s__	0.9998
124e7c3f8ec418d9e4074139df640953	k__Bacteria;p__Bacteroidetes;c__Bacteroidia;o__Bacteroidales;f__Bacteroidaceae;g__Bacteroides;s__Bacteroides_plebeius	0.999999
4d334598e144b1d31c0b92a301b5cc68	k__Bacteria;p__Firmicutes;c__Clostridia;o__Clostridiales;f__Lachnospiraceae;g__;s__	0.998855
e603a72ebbc7a4fcb5a657b52c3e8c50	k__Bacteria;p__Proteobacteria;c__Alphaproteobacteria;o__Rhodospirillales;f__Rhodospirillaceae;g__Aestuariispira;s__Rhodospirillaceae_bacterium	0.924564
bd1f7b1e1c6b8d8d541f9e1ba69c7bc8	k__Bacteria;p__Bacteroidetes;c__Bacteroidia;o__Bacteroidales;f__Prevotellaceae;g__Prevotella;s__Prevotella_copri	1
9a5aa6a7450c2a783e9c66b855db6b23	k__Bacteria;p__Firmicutes;c__Clostridia;o__Clostridiales;f__Lachnospiraceae;g__;s__	0.988791
7a06ac719e3017cf344c7a83a47ed1d8	k__Bacteria;p__Bacteroidetes;c__Bacteroidia;o__Bacteroidales;f__Prevotellaceae;g__Alloprevotella;s__Prevotellamassilia_timonensis	1
2af43bf33f6f8f2990441e7bb77250fc	k__Bacteria;p__Bacteroidetes;c__Bacteroidia;o__Bacteroidales;f__Prevotellaceae;g__Prevotella;s__Prevotella_stercorea	0.999999
078e0fd51a7d5e5b908328591895ba58	k__Bacteria;p__Proteobacteria;c__Alphaproteobacteria;o__Rhodospirillales;f__Rhodospirillaceae;g__;s__	0.814903
9282e20164736c7ada9bd98d04654b5e	k__Bacteria;p__Proteobacteria;c__Betaproteobacteria;o__Burkholderiales;f__Comamonadaceae;g__;s__	0.735135
be5cc85bd2ac16b6ae446fd24b1e2308	k__Bacteria;p__Firmicutes;c__Erysipelotrichia;o__Erysipelotrichales;f__Erysipelotrichaceae;g__Turicibacter;s__Turicibacter_sanguinis	0.999979
ab9899b443255cd34e51705c7b8ea201	k__Bacteria;p__Firmicutes;c__Clostridia;o__Clostridiales;f__Lachnospiraceae;g__;s__	0.986232
3dc8691f4274fac77b91e66df1bd9aad	k__Bacteria;p__Firmicutes;c__Clostridia;o__Clostridiales;f__Ruminococcaceae;g__Oscillibacter;s__Oscillibacter_sp.	0.739249
f55d22a8e61d493b7f4c5e3f09326add	k__Bacteria;p__Firmicutes;c__Clostridia;o__Clostridiales;f__Lachnospiraceae;g__Butyrivibrio;s__Butyrivibrio_crossotus	0.999983
51d4f17b8dda9f7d972bf3dd0ecc4e59	k__Bacteria;p__Bacteroidetes;c__Bacteroidia;o__Bacteroidales;f__Rikenellaceae;g__Alistipes;s__Alistipes_obesi	0.999995
173c825a18291f2ba18b5e46d9db8408	k__Bacteria;p__Bacteroidetes;c__Bacteroidia;o__Bacteroidales;f__Porphyromonadaceae;g__Parabacteroides;s__Parabacteroides_distasonis	1
07fd92a29ce27a31f4d95c6821595530	k__Bacteria;p__Firmicutes;c__Clostridia;o__Clostridiales;f__Lachnospiraceae;g__Roseburia;s__	0.93322
546b6c41df84273c2b89fb71e0c32738	k__Bacteria;p__Bacteroidetes;c__Sphingobacteriia;o__Sphingobacteriales;f__Sphingobacteriaceae;g__;s__	0.726949
e657205bc51c1db7e6a38c33a084749d	k__Bacteria;p__Firmicutes;c__Clostridia;o__Clostridiales;f__Ruminococcaceae;g__Intestinimonas;s__Intestinimonas_butyriciproducens	0.999062
496d7f479392def9414da33c9137e40a	k__Bacteria;p__Firmicutes;c__Clostridia;o__Clostridiales;f__Lachnospiraceae;g__Dorea;s__Dorea_longicatena	0.96424
543818d6869d7b4271bd4cf11ba898cb	k__Bacteria;p__Firmicutes;c__Clostridia;o__Clostridiales;f__Lachnospiraceae;g__Clostridium XlVa;s__	0.978672
2740cf2417c92847cc298cbd71dd1fcd	k__Bacteria;p__Firmicutes;c__Negativicutes;o__Selenomonadales;f__Veillonellaceae;g__Veillonella;s__	1
e8b6bb77ea932caa70c2a97cabdbd592	k__Bacteria;p__Bacteroidetes;c__Bacteroidia;o__Bacteroidales;f__Prevotellaceae;g__Prevotella;s__	1
4552af3e905206840cf8b67bcaf2693f	k__Bacteria;p__Proteobacteria;c__Gammaproteobacteria;o__Enterobacteriales;f__Enterobacteriaceae;g__;s__	0.999424
b2dafda050c3601f28074f9047b15442	k__Bacteria;p__Firmicutes;c__Clostridia;o__Clostridiales;f__Lachnospiraceae;g__Clostridium XlVa;s__	0.994604
cbd78efd85b15ef4ac0450160a74dda3	k__Bacteria;p__Bacteroidetes;c__Bacteroidia;o__Bacteroidales;f__Bacteroidaceae;g__Bacteroides;s__	1
0d53bc80a23106375719154fbb0ab48e	k__Bacteria;p__Firmicutes;c__Clostridia;o__Clostridiales;f__Ruminococcaceae;g__Faecalibacterium;s__Faecalibacterium_prausnitzii	0.999992
9b12ea14bff8a37dc1d39b36b5b904d6	k__Bacteria;p__Firmicutes;c__Clostridia;o__Clostridiales;f__Clostridiales Incertae Sedis XIII;g__Anaerovorax;s__Ihubacter_massiliensis	0.974259
e66ea39e03c675fb47ebb85c9b18deba	k__Bacteria;p__Firmicutes;c__Bacilli;o__Lactobacillales;f__Leuconostocaceae;g__Weissella;s__Weissella_koreensis	0.845947
a0d16414f352e45bb94592a4cfdd6c37	k__Bacteria;p__;c__;o__;f__;g__;s__	1
9ba69b0d264cc78158affff305e560cc	k__Bacteria;p__Bacteroidetes;c__Bacteroidia;o__Bacteroidales;f__Prevotellaceae;g__Prevotella;s__Prevotella_copri	1
2d556022c0db21a2f063312690d4d14b	k__Bacteria;p__Firmicutes;c__Negativicutes;o__Selenomonadales;f__Veillonellaceae;g__Megasphaera;s__Caecibacter_massiliensis	0.999999
6348584315770e0d041c8543e15394f1	k__Bacteria;p__Firmicutes;c__Clostridia;o__Clostridiales;f__Ruminococcaceae;g__Butyricicoccus;s__	0.960435
ad03570a6623c3fe543fb52f514b234f	k__Bacteria;p__Firmicutes;c__Clostridia;o__Clostridiales;f__Ruminococcaceae;g__Ruminococcus;s__	0.999556
f5abea898fb49a4770e0a5d036c9f2e9	k__Bacteria;p__Bacteroidetes;c__Bacteroidia;o__Bacteroidales;f__Prevotellaceae;g__Prevotella;s__Prevotella_stercorea	1
35195a80f6fb69ef8bd6827d1b045aad	k__Bacteria;p__Actinobacteria;c__Actinobacteria;o__Coriobacteriales;f__Coriobacteriaceae;g__Senegalimassilia;s__Senegalimassilia_anaerobia	1
b78e348dfb22815a4db4373d02d70631	k__Bacteria;p__Bacteroidetes;c__Bacteroidia;o__Bacteroidales;f__Bacteroidaceae;g__Bacteroides;s__Bacteroides_ovatus	0.986065
22c159771ea409e7a5cf617dae2ec8f0	k__Bacteria;p__Firmicutes;c__Clostridia;o__Clostridiales;f__Clostridiaceae 2;g__Alkaliphilus;s__	0.796355
5e777667d3a8d66663cdf946c1b5e02c	k__Bacteria;p__Bacteroidetes;c__Bacteroidia;o__Bacteroidales;f__Prevotellaceae;g__Prevotella;s__	0.999999
265256212d23e7c0d8cc6862fd308ddd	k__Bacteria;p__Firmicutes;c__Clostridia;o__Clostridiales;f__Ruminococcaceae;g__Faecalibacterium;s__Faecalibacterium_prausnitzii	1
3aff0c61231473669fac5d530978d704	k__Bacteria;p__Proteobacteria;c__Alphaproteobacteria;o__;f__;g__;s__	0.997689
1f3d20f8f9bfb29a4ae7eaf2962cd4b4	k__Bacteria;p__Firmicutes;c__Clostridia;o__Clostridiales;f__;g__;s__	0.999681
3bac14d2805bf995afe9d316a5777b1e	k__Bacteria;p__Firmicutes;c__Bacilli;o__Lactobacillales;f__Lactobacillaceae;g__Lactobacillus;s__Lactobacillus_gallinarum	0.875897
d6c75c87164e371d9f0bef13947c90cf	k__Bacteria;p__Firmicutes;c__Clostridia;o__Clostridiales;f__Lachnospiraceae;g__Dorea;s__Dorea_longicatena	0.994533
43119e5f1eb41e9ee1776d7a6504126f	k__Bacteria;p__Firmicutes;c__;o__;f__;g__;s__	0.997089
bc29605ee2f490499f5eb3a724b29a91	k__Archaea;p__Euryarchaeota;c__Methanobacteria;o__Methanobacteriales;f__Methanobacteriaceae;g__Methanosphaera;s__Methanosphaera_stadtmanae	0.999909
1ab75f81f06d896defe1a2a976e99bcd	k__Bacteria;p__Bacteroidetes;c__Bacteroidia;o__Bacteroidales;f__Bacteroidaceae;g__Bacteroides;s__Bacteroides_eggerthii	0.944669
b6ecd20f301035741915d6c32bda2410	k__Bacteria;p__Firmicutes;c__Negativicutes;o__Selenomonadales;f__Veillonellaceae;g__Allisonella;s__Allisonella_histaminiformans	0.99999
7652ccdd5e6b26735193e6ff07ffb7a4	k__Bacteria;p__Firmicutes;c__Clostridia;o__Clostridiales;f__Lachnospiraceae;g__Blautia;s__	0.999977
2d0447008c3204f3ac97998db1edbbf2	k__Bacteria;p__Firmicutes;c__Clostridia;o__Clostridiales;f__Lachnospiraceae;g__;s__	0.990421
b678b209f583d8f9fc06945ad56ff60f	k__Bacteria;p__Bacteroidetes;c__Bacteroidia;o__Bacteroidales;f__Prevotellaceae;g__Paraprevotella;s__Paraprevotella_clara	0.827722
02db09efa7c46a21be5fadc51cb17dd8	k__Bacteria;p__Firmicutes;c__Clostridia;o__Clostridiales;f__Lachnospiraceae;g__;s__	0.731511
b1479e74e93e243fc221f7c8b415f507	k__Bacteria;p__Firmicutes;c__Clostridia;o__Clostridiales;f__Lachnospiraceae;g__Roseburia;s__Roseburia_faecis	0.765335
465b59fcd7a05f0ca2cc7c41e8816fbf	k__Bacteria;p__Firmicutes;c__Clostridia;o__Clostridiales;f__Lachnospiraceae;g__Coprococcus;s__Coprococcus_eutactus	1
44638281c0a8a53e37d1e4ef31260791	k__Bacteria;p__Fusobacteria;c__Fusobacteriia;o__Fusobacteriales;f__Fusobacteriaceae;g__Fusobacterium;s__	0.999999
31654b0fabcee256ee93ddfc89c8b048	k__Bacteria;p__Firmicutes;c__Clostridia;o__Clostridiales;f__Ruminococcaceae;g__;s__	0.967545
54a2bfb0a96adc52c4ccca239ad01466	k__Bacteria;p__Firmicutes;c__Clostridia;o__Clostridiales;f__Ruminococcaceae;g__Clostridium IV;s__Eubacterium_siraeum	0.998067
d56fd4c21346f6d694c7e638f6bdcb70	k__Bacteria;p__Firmicutes;c__Clostridia;o__Clostridiales;f__Ruminococcaceae;g__Clostridium IV;s__Clostridium_methylpentosum	0.971179
d5c34a5c01d28b731f12b218bbd43d75	k__Bacteria;p__Firmicutes;c__Clostridia;o__Clostridiales;f__Ruminococcaceae;g__Intestinimonas;s__	0.824838
9677f3651bbc78eedda91af3de540321	k__Bacteria;p__Firmicutes;c__Clostridia;o__Clostridiales;f__Ruminococcaceae;g__Ruminococcus;s__Ruminococcus_callidus	0.999601
12f9203b937a20a91b08aab804b28cd9	k__Bacteria;p__Firmicutes;c__Clostridia;o__Clostridiales;f__Lachnospiraceae;g__Blautia;s__Blautia_luti	0.873254
1b23e74fb43b2b8a2d20b91679cf8e0e	k__Bacteria;p__Actinobacteria;c__Actinobacteria;o__Bifidobacteriales;f__Bifidobacteriaceae;g__Bifidobacterium;s__Bifidobacterium_animalis	0.810451
f278701143062813b9855df7e5c03f24	k__Bacteria;p__Bacteroidetes;c__Bacteroidia;o__Bacteroidales;f__;g__;s__	0.999868
452e8489334d0ba0cf7eeccea28f1364	k__Bacteria;p__Firmicutes;c__Clostridia;o__Clostridiales;f__Lachnospiraceae;g__Clostridium XlVa;s__Clostridium_glycyrrhizinilyticum	0.993995
5ca4ec70e0319aa4e6e75595df17d8dc	k__Bacteria;p__Firmicutes;c__Clostridia;o__Clostridiales;f__Ruminococcaceae;g__Sporobacter;s__Sporobacter_termitidis	0.943612
fa44cc60a4439228b4a3fd7d7d2ab1bf	k__Bacteria;p__Bacteroidetes;c__Bacteroidia;o__Bacteroidales;f__Prevotellaceae;g__Prevotella;s__Prevotella_stercorea	1
07fd07dd51656c573c86bc3e274ed291	k__Bacteria;p__Bacteroidetes;c__Bacteroidia;o__Bacteroidales;f__Bacteroidaceae;g__Bacteroides;s__Bacteroides_eggerthii	0.957172
923fed1e3a5c67f886eb287b585a924a	k__Bacteria;p__Firmicutes;c__Clostridia;o__Clostridiales;f__Lachnospiraceae;g__Clostridium XlVa;s__Cuneatibacter_caecimuris	0.862235
6e65d41dbc73e498e5751495af35adf3	k__Bacteria;p__Firmicutes;c__Clostridia;o__Clostridiales;f__Lachnospiraceae;g__Blautia;s__	0.999872
05dbbf0301a9625e1f1a41470a92f7fe	k__Bacteria;p__Firmicutes;c__Clostridia;o__Clostridiales;f__Lachnospiraceae;g__Anaerostipes;s__Anaerostipes_caccae	0.996155
5f5760502271ebb83998b68df294280f	k__Bacteria;p__Bacteroidetes;c__Bacteroidia;o__Bacteroidales;f__Bacteroidaceae;g__Bacteroides;s__Bacteroides_coprocola	0.999466
2de5ccd5d5d8484edf5b47be19c7687e	k__Bacteria;p__Firmicutes;c__Clostridia;o__Clostridiales;f__Lachnospiraceae;g__Blautia;s__	0.999987
4f480409cf34da6fb985eaa1cf33a65b	k__Bacteria;p__Firmicutes;c__Clostridia;o__Clostridiales;f__Lachnospiraceae;g__;s__	0.999871
f8d1b6567bca78638227d413f6170e06	k__Bacteria;p__Firmicutes;c__Clostridia;o__Clostridiales;f__Ruminococcaceae;g__Oscillibacter;s__	0.71753
f7fcba0d058116e80c4da213295d257d	k__Bacteria;p__Firmicutes;c__Clostridia;o__Clostridiales;f__Lachnospiraceae;g__Lachnospiracea incertae sedis;s__Eubacterium_hallii	0.999972
760c7267cb8190d5191b69fe41d73245	k__Bacteria;p__Bacteroidetes;c__Bacteroidia;o__Bacteroidales;f__Bacteroidaceae;g__Bacteroides;s__Bacteroides_coprophilus	0.999879
d969ff7a11c25dc9b04c6eb48a6ec8c3	k__Bacteria;p__Firmicutes;c__Clostridia;o__Clostridiales;f__Ruminococcaceae;g__Ethanoligenens;s__Ethanoligenens_harbinense	0.924654
ab149525cad479f6599c7923acc49691	k__Bacteria;p__Firmicutes;c__Clostridia;o__Clostridiales;f__Lachnospiraceae;g__Clostridium XlVb;s__Clostridium_lactatifermentans	0.99956
497aa38580aba714ec227939456c1c8c	k__Bacteria;p__Bacteroidetes;c__Bacteroidia;o__Bacteroidales;f__Porphyromonadaceae;g__Barnesiella;s__Barnesiella_intestinihominis	0.999946
2307a4022a780449ab3d646179f059bb	k__Bacteria;p__Firmicutes;c__Clostridia;o__Clostridiales;f__Ruminococcaceae;g__Faecalibacterium;s__Faecalibacterium_prausnitzii	0.999999
db74b0f5f9e396a0c984f4a1a039b60c	k__Bacteria;p__Firmicutes;c__Clostridia;o__Clostridiales;f__Lachnospiraceae;g__Blautia;s__	0.720354
6bbff26a22040581ff0e24f9b5b40830	k__Bacteria;p__Firmicutes;c__Negativicutes;o__Selenomonadales;f__Acidaminococcaceae;g__Acidaminococcus;s__Acidaminococcus_intestini	0.802963
67088be21010290a02813d727dd577bc	k__Bacteria;p__Bacteroidetes;c__Bacteroidia;o__Bacteroidales;f__Bacteroidaceae;g__Bacteroides;s__Bacteroides_plebeius	0.998306
1bb85bc683efee75bc6292d392ce8dc5	k__Bacteria;p__Bacteroidetes;c__Bacteroidia;o__Bacteroidales;f__Prevotellaceae;g__Prevotella;s__Prevotella_copri	1
1b5d50e4ae6a2cb153f3b2ca04699419	k__Bacteria;p__Firmicutes;c__Clostridia;o__Clostridiales;f__Lachnospiraceae;g__Lachnospiracea incertae sedis;s__Eubacterium_ventriosum	0.999686
1f622ed73ea171d44642f6aeac69c3ef	k__Bacteria;p__Bacteroidetes;c__Bacteroidia;o__Bacteroidales;f__Prevotellaceae;g__Prevotella;s__Prevotella_baroniae	0.769768
41a4c7e6cc5a80ba83637525e13a12e6	k__Bacteria;p__Firmicutes;c__Clostridia;o__Clostridiales;f__Ruminococcaceae;g__Ruminococcus;s__Ruminococcus_champanellensis	0.995558
452d18b2725260f5f93490c7f6517f87	k__Bacteria;p__Bacteroidetes;c__Bacteroidia;o__Bacteroidales;f__Porphyromonadaceae;g__Barnesiella;s__Barnesiella_intestinihominis	0.999662
cb89e1b7ff82a658c8def6e75f5c14bc	k__Bacteria;p__Firmicutes;c__Clostridia;o__Clostridiales;f__Lachnospiraceae;g__;s__	0.998655
c4f33be3cc575f7c49699945905288b3	k__Bacteria;p__Firmicutes;c__Clostridia;o__Clostridiales;f__Ruminococcaceae;g__Faecalibacterium;s__Faecalibacterium_prausnitzii	0.99956
40ac3979c05fe30df6ecfaaa78ae3e9f	k__Bacteria;p__Firmicutes;c__Clostridia;o__Clostridiales;f__Ruminococcaceae;g__Intestinimonas;s__Intestinimonas_butyriciproducens	0.986548
8538d07b8c1e8676f9b9c8c242aab14a	k__Bacteria;p__Firmicutes;c__Clostridia;o__Clostridiales;f__Eubacteriaceae;g__Eubacterium;s__Eubacterium_coprostanoligenes	0.827945
517b36b986012394a442af4336b89612	k__Bacteria;p__Firmicutes;c__Erysipelotrichia;o__Erysipelotrichales;f__Erysipelotrichaceae;g__Erysipelotrichaceae incertae sedis;s__Eubacterium_dolichum	0.999872
9d88acce7b2f13b58bf95d2f17ec8c2f	k__Bacteria;p__Bacteroidetes;c__Bacteroidia;o__Bacteroidales;f__Bacteroidaceae;g__Bacteroides;s__Bacteroides_intestinalis	0.987592
eb68fe28258fd26ecf1563beee7ccbe7	k__Bacteria;p__Bacteroidetes;c__Bacteroidia;o__Bacteroidales;f__Bacteroidaceae;g__Bacteroides;s__Bacteroides_dorei	0.973872
e0cdaf99e96ca363991154bd1da46a59	k__Bacteria;p__Firmicutes;c__Clostridia;o__Clostridiales;f__Lachnospiraceae;g__;s__	0.99973
f312c6c38ac722959ee43e28831bad69	k__Bacteria;p__Firmicutes;c__Clostridia;o__Clostridiales;f__Lachnospiraceae;g__Clostridium XlVa;s__	0.7005
2b72aab73915acdca79e8d488b1a53ed	k__Bacteria;p__Bacteroidetes;c__Bacteroidia;o__Bacteroidales;f__Porphyromonadaceae;g__Parabacteroides;s__Parabacteroides_goldsteinii	0.929377
c26af4c22f01bb994a68df0c15a529a3	k__Bacteria;p__Firmicutes;c__Clostridia;o__Clostridiales;f__Ruminococcaceae;g__Oscillibacter;s__Oscillibacter_sp.	0.912856
9f1c7313b24bc98241173ae7db699bd0	k__Bacteria;p__Firmicutes;c__Clostridia;o__Clostridiales;f__Lachnospiraceae;g__Clostridium XlVa;s__	0.782834
948a960b3f069d6eaabc5f61d6e74516	k__Bacteria;p__Bacteroidetes;c__Bacteroidia;o__Bacteroidales;f__Porphyromonadaceae;g__Barnesiella;s__Barnesiella_intestinihominis	0.999999
97d248a490046807a1b60920bd146ccd	k__Bacteria;p__Firmicutes;c__Clostridia;o__Clostridiales;f__Lachnospiraceae;g__;s__	0.994696
ad4dc9ab8aa3011aa4fd8e254fc30129	k__Bacteria;p__Firmicutes;c__Clostridia;o__Clostridiales;f__Ruminococcaceae;g__Ruminococcus;s__Ruminococcus_bromii	1
eb51a6482b09f0c5962e362d2d23abb9	k__Bacteria;p__Firmicutes;c__Clostridia;o__Clostridiales;f__Clostridiaceae 2;g__Alkaliphilus;s__	0.71274
b1d8e09561b600103cc3d8b388c02478	k__Bacteria;p__Firmicutes;c__Clostridia;o__Clostridiales;f__Lachnospiraceae;g__Clostridium XlVa;s__	0.963913
bd6cf3f5a66cefd7b96fb6cf75d23cd2	k__Bacteria;p__;c__;o__;f__;g__;s__	1
31774b2ab198d7b5abc9f0d6e8a5ffc2	k__Bacteria;p__Proteobacteria;c__Deltaproteobacteria;o__Desulfovibrionales;f__Desulfovibrionaceae;g__Bilophila;s__Bilophila_wadsworthia	1
7ea6aefb9b9611299846da49e41ff0ea	k__Bacteria;p__Bacteroidetes;c__Bacteroidia;o__Bacteroidales;f__Bacteroidaceae;g__Bacteroides;s__Bacteroides_uniformis	0.995113
8d703908c09c7cb0da2a4398dd74f9f8	k__Bacteria;p__Firmicutes;c__Clostridia;o__Clostridiales;f__Peptostreptococcaceae;g__Terrisporobacter;s__	0.99937
22b3c70cdfb1714224e1bf8a6314bee9	k__Bacteria;p__Firmicutes;c__Clostridia;o__Clostridiales;f__Clostridiales Incertae Sedis XI;g__Finegoldia;s__Finegoldia_magna	1
cc7b0c4fe7613151aee46e9be3ea14a9	k__Bacteria;p__Firmicutes;c__Clostridia;o__Clostridiales;f__Ruminococcaceae;g__Intestinimonas;s__Intestinimonas_butyriciproducens	0.982241
4b7b762f80f43dc753948421aba8c360	k__Bacteria;p__Firmicutes;c__Clostridia;o__Clostridiales;f__Lachnospiraceae;g__Anaerostipes;s__	1
67e8859e108281ee7971084bfa759522	k__Bacteria;p__Firmicutes;c__Clostridia;o__Clostridiales;f__Lachnospiraceae;g__Clostridium XlVa;s__Clostridium_symbiosum	0.970501
7ee3e4343242684ba3ce459672348ff7	k__Bacteria;p__Bacteroidetes;c__Bacteroidia;o__Bacteroidales;f__Bacteroidaceae;g__Bacteroides;s__Bacteroides_nordii	0.995317
eb736939d75ad207f5c1a4f3053d2ee4	k__Bacteria;p__Proteobacteria;c__Betaproteobacteria;o__Burkholderiales;f__Sutterellaceae;g__Sutterella;s__Sutterella_wadsworthensis	0.999997
369bbf86b13d5924c095aad30bba9af1	k__Bacteria;p__Firmicutes;c__Clostridia;o__Clostridiales;f__Lachnospiraceae;g__;s__	0.994435
df8456a1abbfb4c8a2c450b44378d4cb	k__Bacteria;p__Actinobacteria;c__Actinobacteria;o__Actinomycetales;f__Actinomycetaceae;g__Actinomyces;s__Actinomyces_odontolyticus	0.959864
77a52ece0d9da550158abfebf9162d14	k__Bacteria;p__Firmicutes;c__Clostridia;o__Clostridiales;f__Eubacteriaceae;g__Eubacterium;s__Eubacterium_coprostanoligenes	1
d53e2ad7162860b80a16b636ab59a039	k__Bacteria;p__Firmicutes;c__Clostridia;o__Clostridiales;f__Ruminococcaceae;g__Faecalibacterium;s__Faecalibacterium_prausnitzii	0.999795
241a0c90cc40da29bc738d34b607f25f	k__Bacteria;p__Firmicutes;c__Clostridia;o__Clostridiales;f__Lachnospiraceae;g__Lachnospiracea incertae sedis;s__Lactobacillus_rogosae	0.999934
0bc104ddc7a86c60c8c3c9d34b311b7f	k__Bacteria;p__Bacteroidetes;c__Bacteroidia;o__Bacteroidales;f__Prevotellaceae;g__Prevotella;s__Prevotella_copri	0.999999
da03da1eef1147967c5046fa9f330630	k__Bacteria;p__Firmicutes;c__Clostridia;o__Clostridiales;f__;g__;s__	0.998807
b98ddb5dd95e2e10787a8f4f6ecb511c	k__Bacteria;p__Proteobacteria;c__Betaproteobacteria;o__Burkholderiales;f__Sutterellaceae;g__Sutterella;s__	0.998848
bd2ad00d586fbb853586dae6812f7b24	k__Bacteria;p__Firmicutes;c__Bacilli;o__Lactobacillales;f__Lactobacillaceae;g__Pediococcus;s__	0.999146
b0e56c25ca193e27096e8fb4eb560eee	k__Bacteria;p__Firmicutes;c__Clostridia;o__Clostridiales;f__Lachnospiraceae;g__Eisenbergiella;s__Eisenbergiella_tayi	0.993219
5e50a007ea9a7f83275157c158916fcc	k__Bacteria;p__Bacteroidetes;c__Bacteroidia;o__Bacteroidales;f__Rikenellaceae;g__Alistipes;s__	1
c84d13308b8608a006759b82fcb5e4ac	k__Bacteria;p__Firmicutes;c__Clostridia;o__Clostridiales;f__Lachnospiraceae;g__Blautia;s__Blautia_hydrogenotrophica	0.999765
a3cd53942b02e9316303f3da85ac3b79	k__Bacteria;p__Bacteroidetes;c__Bacteroidia;o__Bacteroidales;f__Bacteroidaceae;g__Bacteroides;s__Mediterranea_massiliensis	0.986757
7be82bc72ae1011d7f9c4c1fb7d72292	k__Bacteria;p__Firmicutes;c__Negativicutes;o__Selenomonadales;f__Veillonellaceae;g__;s__	1
09ab72cf64db71c6bd47e0a5eac0fce7	k__Bacteria;p__Bacteroidetes;c__Bacteroidia;o__Bacteroidales;f__Prevotellaceae;g__Paraprevotella;s__Paraprevotella_clara	0.85843
da8644094f1d480f3b3a6a03a7027ab4	k__Bacteria;p__Firmicutes;c__Clostridia;o__Clostridiales;f__Lachnospiraceae;g__Hungatella;s__Clostridium_sp.	0.966822
5f8d35126b0a7321413d21487ec72b73	k__Bacteria;p__Firmicutes;c__Erysipelotrichia;o__Erysipelotrichales;f__Erysipelotrichaceae;g__Erysipelotrichaceae incertae sedis;s__Clostridium_innocuum	1
b044a86e33a67caceb0a9f59149747ac	k__Bacteria;p__Firmicutes;c__Clostridia;o__Clostridiales;f__Lachnospiraceae;g__Howardella;s__Howardella_ureilytica	1
f46deaf5851879b6a8d849043a70f8f5	k__Bacteria;p__Firmicutes;c__Clostridia;o__Clostridiales;f__Lachnospiraceae;g__Clostridium XlVb;s__Clostridium_lactatifermentans	0.979268
2102f51f3591341a5e15fb5958ee321c	k__Bacteria;p__Firmicutes;c__Clostridia;o__Clostridiales;f__;g__;s__	0.870723
c2da5831d445a5cf83e02bf39f238643	k__Bacteria;p__Bacteroidetes;c__Bacteroidia;o__Bacteroidales;f__Prevotellaceae;g__Prevotella;s__Prevotella_copri	0.999999
2ff31f52f92875fade43b6b2c9dde386	k__Bacteria;p__Firmicutes;c__Clostridia;o__Clostridiales;f__Lachnospiraceae;g__Lachnospiracea incertae sedis;s__Eubacterium_hallii	0.999984
a7bdf6c365ba85b57481b78cf6a5f016	k__Bacteria;p__Firmicutes;c__Clostridia;o__Clostridiales;f__Lachnospiraceae;g__Blautia;s__	0.883648
67e01a89cf3eabe01c14f7f937534cf4	k__Bacteria;p__Firmicutes;c__Clostridia;o__Clostridiales;f__Eubacteriaceae;g__Eubacterium;s__Eubacterium_coprostanoligenes	0.976059
b9db9337494eac246c0441920d7769ad	k__Bacteria;p__Firmicutes;c__Clostridia;o__Clostridiales;f__Ruminococcaceae;g__Faecalibacterium;s__Faecalibacterium_prausnitzii	0.999999
6c6b821d9c39d9c35b033bb4314c0653	k__Bacteria;p__Firmicutes;c__Negativicutes;o__Selenomonadales;f__Veillonellaceae;g__Megamonas;s__Megamonas_funiformis	0.902487
c56ab6c2b9011b69d29cecec116bd425	k__Bacteria;p__Bacteroidetes;c__Bacteroidia;o__Bacteroidales;f__Prevotellaceae;g__Prevotella;s__Prevotella_copri	0.999982
b5f38ad6d524a5f9d7c421c3630956d7	k__Bacteria;p__Bacteroidetes;c__Bacteroidia;o__Bacteroidales;f__Bacteroidaceae;g__Bacteroides;s__Bacteroides_ovatus	0.902343
3120660c883750285d85c12f7d898f67	k__Bacteria;p__Firmicutes;c__Clostridia;o__Clostridiales;f__Ruminococcaceae;g__Oscillibacter;s__	0.999724
6b99d8caeae563c6899f7e0448357312	k__Bacteria;p__Firmicutes;c__Clostridia;o__Clostridiales;f__Lachnospiraceae;g__Ruminococcus2;s__Ruminococcus_faecis	0.999754
0b389af59a895c1a675232ba29c51093	k__Bacteria;p__Firmicutes;c__Clostridia;o__Clostridiales;f__Lachnospiraceae;g__Roseburia;s__Roseburia_faecis	0.880554
e810c05ef3bbd54aa5c5ca517bf5d983	k__Bacteria;p__Bacteroidetes;c__Bacteroidia;o__Bacteroidales;f__Bacteroidaceae;g__Bacteroides;s__Bacteroides_cellulosilyticus	0.925901
e823f6738e2e9ce6cdfb3ac24757d44f	k__Bacteria;p__Bacteroidetes;c__Bacteroidia;o__Bacteroidales;f__Prevotellaceae;g__Prevotella;s__Prevotella_stercorea	1
d150d6fad77ceca71da50f4a347bbdee	k__Bacteria;p__Bacteroidetes;c__Bacteroidia;o__Bacteroidales;f__Bacteroidaceae;g__Bacteroides;s__	1
55d208732b0e4b675f7b8b82d3ef6584	k__Bacteria;p__Bacteroidetes;c__Bacteroidia;o__Bacteroidales;f__Bacteroidaceae;g__Bacteroides;s__	1
efa231614a5eb97a385a5cae7b440348	k__Bacteria;p__Bacteroidetes;c__Bacteroidia;o__Bacteroidales;f__Rikenellaceae;g__Alistipes;s__Alistipes_indistinctus	0.999999
4102c0c9284b080a36ae312a7b497915	k__Bacteria;p__Proteobacteria;c__Deltaproteobacteria;o__Desulfovibrionales;f__Desulfovibrionaceae;g__Desulfovibrio;s__Desulfovibrio_piger	0.980942
d8a42db5c61062f2a7b11fcdf03a65d5	k__Bacteria;p__Firmicutes;c__Clostridia;o__Clostridiales;f__Lachnospiraceae;g__Blautia;s__Blautia_luti	0.80365
6121caf4647799c9c9b99c881535b69a	k__Bacteria;p__Firmicutes;c__Clostridia;o__Clostridiales;f__Lachnospiraceae;g__;s__	0.86829
1619b48906d097d8c3a8af893250385b	k__Bacteria;p__Firmicutes;c__Clostridia;o__Clostridiales;f__;g__;s__	0.995474
e8898a17d86571e5654f40cd18e5b9d9	k__Bacteria;p__Bacteroidetes;c__Bacteroidia;o__Bacteroidales;f__Prevotellaceae;g__Prevotella;s__Prevotella_copri	1
385197fd9f310da44597d7a6a8ad6916	k__Bacteria;p__Bacteroidetes;c__Bacteroidia;o__Bacteroidales;f__Prevotellaceae;g__Prevotella;s__Prevotella_disiens	0.999999
b3597819ad00bcf1c2d3d236a8e28082	k__Bacteria;p__Firmicutes;c__Negativicutes;o__Selenomonadales;f__Veillonellaceae;g__Megamonas;s__Megamonas_funiformis	0.909768
880005af6ed906f0687f0a3f95a078d1	k__Bacteria;p__Firmicutes;c__Clostridia;o__Clostridiales;f__Ruminococcaceae;g__Oscillibacter;s__	0.862451
4786f7236a6208c9051e0b8199327375	k__Bacteria;p__Bacteroidetes;c__Bacteroidia;o__Bacteroidales;f__Bacteroidaceae;g__Bacteroides;s__Bacteroides_eggerthii	0.996207
2489471b3729e885a2c1ddaa10774d8e	k__Bacteria;p__Firmicutes;c__Clostridia;o__Clostridiales;f__Ruminococcaceae;g__Clostridium IV;s__Negativibacillus_massiliensis	1
91cad3d259141bcf08c404cc8921506b	k__Bacteria;p__Firmicutes;c__Clostridia;o__Clostridiales;f__Lachnospiraceae;g__Blautia;s__Blautia_luti	0.990306
9904009a0e14e24b0a6e25eeeeff3e95	k__Bacteria;p__Firmicutes;c__Clostridia;o__Clostridiales;f__Ruminococcaceae;g__Intestinimonas;s__Flintibacter_butyricus	0.999853
6eaef2dd2e8097421a196c104a2b76c8	k__Bacteria;p__Firmicutes;c__Clostridia;o__Clostridiales;f__Lachnospiraceae;g__Clostridium XlVa;s__	0.971732
412b0b2c43975195a230e493a7a2b763	k__Bacteria;p__Bacteroidetes;c__Bacteroidia;o__Bacteroidales;f__Porphyromonadaceae;g__Barnesiella;s__Barnesiella_intestinihominis	0.999676
7c5414ff08bdf3d67f274b04bacc6afa	k__Bacteria;p__Firmicutes;c__Negativicutes;o__Selenomonadales;f__Veillonellaceae;g__Megasphaera;s__Caecibacter_massiliensis	0.960176
d114fb4c335125128be28401522dd41a	k__Bacteria;p__Firmicutes;c__Bacilli;o__Lactobacillales;f__Streptococcaceae;g__Lactococcus;s__Lactococcus_lactis	0.988583
29aae8b625298e07e7aee01534951d17	k__Bacteria;p__Firmicutes;c__Clostridia;o__Clostridiales;f__Ruminococcaceae;g__Faecalibacterium;s__Faecalibacterium_prausnitzii	0.999841
ed66913c64e880ea0b4cf78c59280664	k__Bacteria;p__Proteobacteria;c__Deltaproteobacteria;o__Desulfovibrionales;f__Desulfovibrionaceae;g__Desulfovibrio;s__	0.983076
1a7a9d14747af9f14fcdabdef2549a77	k__Bacteria;p__Firmicutes;c__Clostridia;o__Clostridiales;f__Ruminococcaceae;g__Intestinimonas;s__Flintibacter_butyricus	0.919706
3c5f8326b6a8924c33a474868590cb45	k__Bacteria;p__Bacteroidetes;c__Bacteroidia;o__Bacteroidales;f__Bacteroidaceae;g__Bacteroides;s__	1
23d6e67ff377b63cc8506920f662b5a5	k__Bacteria;p__Firmicutes;c__Clostridia;o__Clostridiales;f__Lachnospiraceae;g__;s__	0.996867
3dd7acf39ab927348aafcd8acb08dd9a	k__Bacteria;p__Firmicutes;c__Clostridia;o__Clostridiales;f__Lachnospiraceae;g__Blautia;s__Blautia_glucerasea	0.836629
6f532f9a41acff6f812a4827a62219ac	k__Bacteria;p__Firmicutes;c__Clostridia;o__Clostridiales;f__;g__;s__	0.998606
c81d2bd60b0b2a355bc6e63534ecc66c	k__Bacteria;p__Firmicutes;c__Clostridia;o__Clostridiales;f__Lachnospiraceae;g__Blautia;s__Blautia_schinkii	0.809062
16af3c015fa27fe11a0489c05e5779fc	k__Bacteria;p__Bacteroidetes;c__Bacteroidia;o__Bacteroidales;f__Prevotellaceae;g__Prevotella;s__Prevotella_copri	0.999989
18812bd61aeb2cea2081498cfa9ee3c8	k__Bacteria;p__Bacteroidetes;c__Bacteroidia;o__Bacteroidales;f__Porphyromonadaceae;g__Parabacteroides;s__Parabacteroides_gordonii	0.99834
04160ba54c21aeed9435ec51e581ac46	k__Bacteria;p__Bacteroidetes;c__Bacteroidia;o__Bacteroidales;f__Rikenellaceae;g__Alistipes;s__Alistipes_onderdonkii	0.956475
98733e7d335f309921890faeea796c8c	k__Bacteria;p__Firmicutes;c__;o__;f__;g__;s__	0.997259
bea2245c01baedd6d4a6d6e4e857f9f6	k__Bacteria;p__Bacteroidetes;c__Bacteroidia;o__Bacteroidales;f__Porphyromonadaceae;g__Butyricimonas;s__Butyricimonas_virosa	0.997911
a2217cc8df6a4c209aee7f31a304c2b0	k__Bacteria;p__Firmicutes;c__Clostridia;o__Clostridiales;f__Ruminococcaceae;g__;s__	0.981453
fdf764eee20beac2add2aa905fea2c7f	k__Bacteria;p__Bacteroidetes;c__Bacteroidia;o__Bacteroidales;f__Prevotellaceae;g__Prevotella;s__Prevotella_copri	0.999995
9624ce4cefb03530aaafca65b645cfcc	k__Bacteria;p__Firmicutes;c__Clostridia;o__Clostridiales;f__Lachnospiraceae;g__Clostridium XlVa;s__	0.818811
62c87f13735bb22f5f7a98cfaa429f6c	k__Bacteria;p__Firmicutes;c__Clostridia;o__Clostridiales;f__Lachnospiraceae;g__;s__	0.86909
18d1d3003cc423b568ba5b5ccb433023	k__Bacteria;p__Firmicutes;c__Clostridia;o__Clostridiales;f__Lachnospiraceae;g__;s__	0.999986
47f770032218f91b352999ff1f663807	k__Bacteria;p__Firmicutes;c__Clostridia;o__Clostridiales;f__Lachnospiraceae;g__Clostridium XlVa;s__Clostridium_aldenense	0.894433
fed3a437c45f7373ab5b95d97f6af36d	k__Bacteria;p__Firmicutes;c__Clostridia;o__Clostridiales;f__Lachnospiraceae;g__Lachnospiracea incertae sedis;s__Eubacterium_hallii	0.999978
25bf7b31746631bbb8582ebe892fe837	k__Bacteria;p__Firmicutes;c__Clostridia;o__Clostridiales;f__Clostridiaceae 2;g__Alkaliphilus;s__	0.726737
6dcaf5dafe4d20b4f82131ef8c1e5b19	k__Bacteria;p__Firmicutes;c__Negativicutes;o__Selenomonadales;f__Veillonellaceae;g__Mitsuokella;s__Mitsuokella_multacida	0.962648
3265d4af36c9111eeab8366f034a548b	k__Bacteria;p__Fusobacteria;c__Fusobacteriia;o__Fusobacteriales;f__Fusobacteriaceae;g__Fusobacterium;s__Fusobacterium_varium	0.976748
b452284fca181520c11d087351ff43df	k__Bacteria;p__Bacteroidetes;c__Bacteroidia;o__Bacteroidales;f__Porphyromonadaceae;g__Butyricimonas;s__Butyricimonas_faecihominis	0.930791
f5bfbf665081e0133bdcba9fcfc6023d	k__Bacteria;p__Bacteroidetes;c__Bacteroidia;o__Bacteroidales;f__Prevotellaceae;g__Paraprevotella;s__Paraprevotella_clara	0.910887
584e748cbed7518903a643d6de83bafa	k__Bacteria;p__Firmicutes;c__Clostridia;o__Clostridiales;f__;g__;s__	0.998098
ab1767ff7fec589d0df1a5da405691f3	k__Bacteria;p__Bacteroidetes;c__Bacteroidia;o__Bacteroidales;f__Prevotellaceae;g__Prevotella;s__Prevotella_copri	0.999835
fb0acb741317f05a7ee7d6eb1ef3ac3c	k__Bacteria;p__Firmicutes;c__;o__;f__;g__;s__	0.757105
dc7c0dc0f07500a2ab37c510c39ce1fa	k__Bacteria;p__Firmicutes;c__Clostridia;o__Clostridiales;f__Lachnospiraceae;g__Lachnospiracea incertae sedis;s__Lactobacillus_rogosae	0.999834
76a2a89fb35336e7b117fc44ff915092	k__Bacteria;p__Firmicutes;c__Negativicutes;o__Selenomonadales;f__Veillonellaceae;g__Veillonella;s__Veillonella_atypica	0.98086
7717c98118439762317647199c6005f7	k__Bacteria;p__Firmicutes;c__Clostridia;o__Clostridiales;f__Ruminococcaceae;g__;s__	0.982041
d808346ea2bb56dcfa068a0148386b6e	k__Bacteria;p__Bacteroidetes;c__Bacteroidia;o__Bacteroidales;f__Prevotellaceae;g__Prevotella;s__Prevotella_copri	0.999998
662a40a2523f7669fa865700fc74a1cf	k__Bacteria;p__Firmicutes;c__Clostridia;o__Clostridiales;f__Lachnospiraceae;g__Clostridium XlVa;s__	0.915816
6ab475426af806ca2528a3b20d77cde8	k__Bacteria;p__Actinobacteria;c__Actinobacteria;o__Coriobacteriales;f__Coriobacteriaceae;g__;s__	0.995166
13fb78ba7bdab6baea8f2a088d3e6405	k__Bacteria;p__Bacteroidetes;c__Bacteroidia;o__Bacteroidales;f__Prevotellaceae;g__Prevotella;s__Prevotella_copri	1
1b24283dde54f8c5b6891b8d040172c3	k__Bacteria;p__Firmicutes;c__Clostridia;o__Clostridiales;f__Ruminococcaceae;g__Ruminococcus;s__Ruminococcus_bromii	1
b2574632cd105083065793a728d40c81	k__Bacteria;p__Firmicutes;c__Clostridia;o__Clostridiales;f__Peptoniphilaceae;g__Peptoniphilus;s__	1
94a78de372f84ee85becee23876e82c9	k__Bacteria;p__Firmicutes;c__Clostridia;o__Clostridiales;f__Lachnospiraceae;g__Clostridium XlVb;s__Clostridium_lactatifermentans	0.85615
9441ebd7d976e935bd4f3f85ad6b9cd5	k__Bacteria;p__Bacteroidetes;c__Bacteroidia;o__Bacteroidales;f__Prevotellaceae;g__Prevotella;s__	0.999924
e82e16d888e2149b00cc6d08437d76de	k__Bacteria;p__Bacteroidetes;c__Bacteroidia;o__Bacteroidales;f__Prevotellaceae;g__Prevotella;s__Prevotella_copri	0.999997
a22adf9cea194889c66a0e9b28768b1b	k__Bacteria;p__Bacteroidetes;c__Bacteroidia;o__Bacteroidales;f__Prevotellaceae;g__Paraprevotella;s__Paraprevotella_xylaniphila	1
3916a456bb0a3bfd02c15fd537ff5923	k__Bacteria;p__Firmicutes;c__Negativicutes;o__Selenomonadales;f__Veillonellaceae;g__Megasphaera;s__Megasphaera_micronuciformis	0.999983
e9f900358bb9297e10b9fbb1321b1e6e	k__Bacteria;p__Firmicutes;c__Erysipelotrichia;o__Erysipelotrichales;f__Erysipelotrichaceae;g__Clostridium XVIII;s__Clostridium_spiroforme	0.999714
95d5b7b2e7f310f0397803040d6af1d8	k__Bacteria;p__Bacteroidetes;c__Bacteroidia;o__Bacteroidales;f__Prevotellaceae;g__Prevotella;s__Prevotella_copri	0.999988
961f0f2c8982bdbccd8da307b6d43140	k__Bacteria;p__Proteobacteria;c__Betaproteobacteria;o__Burkholderiales;f__Sutterellaceae;g__Sutterella;s__Sutterella_wadsworthensis	0.788404
12cc4c8a5d46fec0b6738bfe7c6c8a08	k__Bacteria;p__Bacteroidetes;c__Bacteroidia;o__Bacteroidales;f__Bacteroidaceae;g__Bacteroides;s__Bacteroides_intestinalis	0.989094
836899a580339be7e3b3ab7e5f6f1661	k__Bacteria;p__Bacteroidetes;c__Bacteroidia;o__Bacteroidales;f__Prevotellaceae;g__Prevotella;s__Prevotella_copri	0.999998
e1ae18b2b42a86fca3c5ea5283f7e316	k__Bacteria;p__Firmicutes;c__Clostridia;o__Clostridiales;f__Ruminococcaceae;g__Faecalibacterium;s__Faecalibacterium_prausnitzii	0.999999
a8b4b0d58275413b83f3fe9986834bb9	k__Bacteria;p__Firmicutes;c__Clostridia;o__Clostridiales;f__Ruminococcaceae;g__;s__	0.983996
7e7d68f511a7019ad4a8d6b9b8138e34	k__Bacteria;p__Firmicutes;c__Clostridia;o__Clostridiales;f__Ruminococcaceae;g__Intestinimonas;s__Colidextribacter_massiliensis	0.999923
78d4f442773fc72402c01693d81a45e6	k__Bacteria;p__Firmicutes;c__Clostridia;o__Clostridiales;f__Ruminococcaceae;g__Faecalibacterium;s__Faecalibacterium_prausnitzii	0.999789
2a7169b7465789a82b4f47c3d934d259	k__Bacteria;p__Firmicutes;c__Clostridia;o__Clostridiales;f__Lachnospiraceae;g__Blautia;s__	0.980575
47d2f0adc9e8063c45ed211dfd73fd63	k__Bacteria;p__Fusobacteria;c__Fusobacteriia;o__Fusobacteriales;f__Fusobacteriaceae;g__Fusobacterium;s__Fusobacterium_mortiferum	0.936599
e4ef1c7b616eb842c0ff7a327e83bd76	k__Bacteria;p__Bacteroidetes;c__Bacteroidia;o__Bacteroidales;f__Porphyromonadaceae;g__Parabacteroides;s__Parabacteroides_goldsteinii	0.998475
d20b46e3c9d79a8e49a48f112fc03d4f	k__Bacteria;p__Firmicutes;c__Clostridia;o__Clostridiales;f__Peptostreptococcaceae;g__Romboutsia;s__Clostridium_sp.	0.990417
5a50722683ef28c01410df9859095b71	k__Bacteria;p__Firmicutes;c__Clostridia;o__Clostridiales;f__Ruminococcaceae;g__Clostridium IV;s__Eubacterium_siraeum	0.965738
882b3c2ce47f05a25d8c9950ebf0ec9b	k__Bacteria;p__Firmicutes;c__Negativicutes;o__Selenomonadales;f__Veillonellaceae;g__Veillonella;s__	0.99795
06f825b512d903b9230e1a55d87359ee	k__Bacteria;p__Firmicutes;c__Bacilli;o__Lactobacillales;f__Streptococcaceae;g__Streptococcus;s__	1
1df0c54b8fd680a8ea6bffe7de482f43	k__Bacteria;p__Bacteroidetes;c__Bacteroidia;o__Bacteroidales;f__Bacteroidaceae;g__Bacteroides;s__Bacteroides_caecigallinarum	1
2f5aec7a7b202c2d8d6be290faa11c61	k__Bacteria;p__Bacteroidetes;c__Bacteroidia;o__Bacteroidales;f__Bacteroidaceae;g__Bacteroides;s__Bacteroides_ovatus	0.986039
13e5e67a2599db5c3cdfa82c4c9ea6fd	k__Bacteria;p__Firmicutes;c__Clostridia;o__Clostridiales;f__Ruminococcaceae;g__Sporobacter;s__Sporobacter_termitidis	0.85567
fe142c0c01b8560208f0e15d118f3b5d	k__Bacteria;p__Bacteroidetes;c__Bacteroidia;o__Bacteroidales;f__Prevotellaceae;g__Prevotella;s__Prevotella_copri	0.999993
c2fce4d038c0d3e28601144696c09504	k__Bacteria;p__Proteobacteria;c__Betaproteobacteria;o__Burkholderiales;f__Sutterellaceae;g__Parasutterella;s__Parasutterella_excrementihominis	1
b63bb9365028610ab8186a93ed1be946	k__Bacteria;p__Actinobacteria;c__Actinobacteria;o__Bifidobacteriales;f__Bifidobacteriaceae;g__Bifidobacterium;s__	0.999999
3d675bc2e3ca7ae2dbd80044122f82b0	k__Bacteria;p__Firmicutes;c__Clostridia;o__Clostridiales;f__Ruminococcaceae;g__Ruminococcus;s__Ruminococcus_champanellensis	0.993057
629f41c0de31ba20f5d2b3f4c69e09c1	k__Bacteria;p__Actinobacteria;c__Actinobacteria;o__Coriobacteriales;f__Coriobacteriaceae;g__Eggerthella;s__Eggerthella_lenta	0.996603
acf339d6620e975d91dc57db41e28cae	k__Bacteria;p__Bacteroidetes;c__Bacteroidia;o__Bacteroidales;f__Prevotellaceae;g__Paraprevotella;s__Paraprevotella_clara	1
d611e03044e800bf023cfc92bec2106a	k__Bacteria;p__Bacteroidetes;c__Bacteroidia;o__Bacteroidales;f__Porphyromonadaceae;g__Butyricimonas;s__Butyricimonas_paravirosa	0.930947
9a76c2c2904fcae623e236b6818a712e	k__Bacteria;p__Bacteroidetes;c__Bacteroidia;o__Bacteroidales;f__Porphyromonadaceae;g__Parabacteroides;s__Parabacteroides_distasonis	1
9554cc3833549c23e480e5fe4990f4be	k__Bacteria;p__Firmicutes;c__Clostridia;o__Clostridiales;f__Ruminococcaceae;g__Oscillibacter;s__	0.999984
8d1761da3df16fe43e34eea0112ba8fd	k__Bacteria;p__Bacteroidetes;c__Bacteroidia;o__Bacteroidales;f__Porphyromonadaceae;g__Parabacteroides;s__Parabacteroides_johnsonii	0.991884
982629840b81e393c6557db91ae1fbf2	k__Bacteria;p__Firmicutes;c__Clostridia;o__Clostridiales;f__;g__;s__	0.99428
207afd6bdbd175997dadac0eec802ed9	k__Bacteria;p__Bacteroidetes;c__Bacteroidia;o__Bacteroidales;f__Prevotellaceae;g__Prevotella;s__Prevotella_copri	1
cdd37bf6e8506dcc29118e052833081b	k__Bacteria;p__;c__;o__;f__;g__;s__	0.999997
f5c13a3d376488f095e10b3d7c86feda	k__Bacteria;p__Bacteroidetes;c__Bacteroidia;o__Bacteroidales;f__Prevotellaceae;g__Prevotella;s__Prevotella_copri	1
052ed87a5bce8789c20b59effda065d6	k__Bacteria;p__Firmicutes;c__Clostridia;o__Clostridiales;f__Peptoniphilaceae;g__Anaerosphaera;s__Fenollaria_massiliensis	1
2d847eb4b1a91154b0b5e0d0975b8256	k__Bacteria;p__Bacteroidetes;c__Bacteroidia;o__Bacteroidales;f__Prevotellaceae;g__Prevotella;s__Prevotella_copri	1
ae6a593f884242949fa459594b18f234	k__Bacteria;p__Firmicutes;c__Clostridia;o__Clostridiales;f__Lachnospiraceae;g__Ruminococcus2;s__Ruminococcus_faecis	0.9998
e02967778c804350d971534895b0dfae	k__Bacteria;p__Firmicutes;c__Clostridia;o__Clostridiales;f__Lachnospiraceae;g__Clostridium XlVa;s__	0.919591
8f48cc8e1a0d3e0e647bd18a2b3b4972	k__Bacteria;p__Firmicutes;c__Negativicutes;o__Selenomonadales;f__Acidaminococcaceae;g__Phascolarctobacterium;s__Phascolarctobacterium_succinatutens	0.999858
8646bffa210e3f061cc57f1b1cf2f751	k__Bacteria;p__Firmicutes;c__Clostridia;o__Clostridiales;f__Lachnospiraceae;g__Clostridium XlVa;s__Clostridium_hathewayi	0.971864
c3726591d58a1266fa84775969018cd7	k__Bacteria;p__Firmicutes;c__Clostridia;o__Clostridiales;f__Ruminococcaceae;g__Faecalibacterium;s__Faecalibacterium_prausnitzii	0.999433
e31ef2179f7955e1beb40fc215710a82	k__Bacteria;p__Bacteroidetes;c__Bacteroidia;o__Bacteroidales;f__Porphyromonadaceae;g__Parabacteroides;s__Parabacteroides_goldsteinii	0.929418
8343cf4c26bb977e05e4d9c5125441ef	k__Bacteria;p__Bacteroidetes;c__Bacteroidia;o__Bacteroidales;f__Porphyromonadaceae;g__Parabacteroides;s__Parabacteroides_distasonis	1
3652788e84d52e1a7133359c67311619	k__Bacteria;p__Proteobacteria;c__Betaproteobacteria;o__Burkholderiales;f__Sutterellaceae;g__Sutterella;s__Duodenibacillus_massiliensis	0.99998
d55772167dea9256aac77646e74a5994	k__Bacteria;p__Firmicutes;c__Negativicutes;o__Selenomonadales;f__Veillonellaceae;g__Dialister;s__	0.999996
548bd7c38e4627f74dd70e1f363dcce1	k__Bacteria;p__Bacteroidetes;c__Bacteroidia;o__Bacteroidales;f__Prevotellaceae;g__Paraprevotella;s__Paraprevotella_clara	0.842281
19a36b16af23deb4230ba84ab6f02f01	k__Bacteria;p__Firmicutes;c__Clostridia;o__Clostridiales;f__Lachnospiraceae;g__Clostridium XlVa;s__	0.96265
5149bdbf03de13bb38557d48d5141b87	k__Bacteria;p__Firmicutes;c__Clostridia;o__Clostridiales;f__Lachnospiraceae;g__Clostridium XlVa;s__Clostridium_scindens	0.999927
f734314317e5a01b2c72cffdf3106ce8	k__Bacteria;p__Bacteroidetes;c__Bacteroidia;o__Bacteroidales;f__Prevotellaceae;g__Prevotella;s__	0.999592
c3337d877a02fb500fc37be8aa4fd234	k__Bacteria;p__Firmicutes;c__Clostridia;o__Clostridiales;f__;g__;s__	0.999999
f1f409b89a3aafb558cca13da2317166	k__Bacteria;p__Firmicutes;c__Clostridia;o__Clostridiales;f__Lachnospiraceae;g__Anaerostipes;s__Anaerostipes_sp.	0.960804
5050bcdda95dede0595dc33c6d1ba0fc	k__Bacteria;p__Firmicutes;c__Clostridia;o__Clostridiales;f__Ruminococcaceae;g__Clostridium IV;s__	0.999582
6286aa2773eb26a484475e9e77e0f5b7	k__Bacteria;p__Firmicutes;c__Clostridia;o__Clostridiales;f__Lachnospiraceae;g__Dorea;s__Dorea_longicatena	0.999279
e1a56584d3ddf2ef6223b745321c178a	k__Bacteria;p__Firmicutes;c__Clostridia;o__Clostridiales;f__Ruminococcaceae;g__;s__	1
893ab04b63ad54ae6f437b9eb337b34a	k__Bacteria;p__Firmicutes;c__Clostridia;o__Clostridiales;f__Lachnospiraceae;g__Roseburia;s__	0.996387
c0db21fc90b9cd7ed694875d1f852ff3	k__Bacteria;p__;c__;o__;f__;g__;s__	1
90df368b32bb33857ec7e67714cd2450	k__Bacteria;p__Bacteroidetes;c__Bacteroidia;o__Bacteroidales;f__Prevotellaceae;g__Prevotella;s__Prevotella_stercorea	0.999994
177db53ded58fcf2915778bff9a04f2c	k__Bacteria;p__Tenericutes;c__Mollicutes;o__Entomoplasmatales;f__Spiroplasmataceae;g__Spiroplasma;s__	0.775723
74d519816d4cfb9cf4ec9605f76301d6	k__Bacteria;p__Firmicutes;c__Clostridia;o__Clostridiales;f__;g__;s__	0.942295
18bfb42f1644a79f161827d9df261118	k__Bacteria;p__Firmicutes;c__Clostridia;o__Clostridiales;f__Lachnospiraceae;g__Roseburia;s__Roseburia_faecis	0.87332
7fc2ac9caca7158665221b1ff60f8911	k__Bacteria;p__Firmicutes;c__Clostridia;o__Clostridiales;f__Lachnospiraceae;g__Dorea;s__Dorea_formicigenerans	0.983794
feb1c288cd46f6fd9bc3c2c35970cbdf	k__Bacteria;p__Firmicutes;c__Bacilli;o__Lactobacillales;f__Lactobacillaceae;g__Lactobacillus;s__Lactobacillus_mucosae	0.998937
274d44a105684512d6df0a983a5b6663	k__Bacteria;p__Firmicutes;c__Clostridia;o__Clostridiales;f__Ruminococcaceae;g__;s__	0.999604
6ff4463ed68f92afb01b5c1aca7a9fca	k__Bacteria;p__Firmicutes;c__Clostridia;o__Clostridiales;f__Lachnospiraceae;g__Clostridium XlVa;s__Cuneatibacter_caecimuris	0.878016
cf540862b011b178f7f5616cd15d3267	k__Bacteria;p__Firmicutes;c__Clostridia;o__Clostridiales;f__Lachnospiraceae;g__;s__	0.793396
a72bc4bbcb65e31aac628de5b9a9b0af	k__Bacteria;p__Firmicutes;c__Clostridia;o__Clostridiales;f__;g__;s__	0.986038
432c814024bdfd89d3273986167eefb9	k__Bacteria;p__Firmicutes;c__Clostridia;o__Clostridiales;f__Lachnospiraceae;g__Clostridium XlVa;s__	0.954369
17fc40732a93bb24d115108eb5de3616	k__Bacteria;p__Firmicutes;c__Clostridia;o__Clostridiales;f__Lachnospiraceae;g__Dorea;s__Dorea_longicatena	0.999417
3997b3a27af40fcde972d5a58c3bd513	k__Bacteria;p__Bacteroidetes;c__Bacteroidia;o__Bacteroidales;f__Porphyromonadaceae;g__Parabacteroides;s__Parabacteroides_sp.	0.804554
9e75d15ba3717ca20d8aa45e3c4a6bab	k__Bacteria;p__Firmicutes;c__Bacilli;o__Lactobacillales;f__Leuconostocaceae;g__Leuconostoc;s__	1
52573485a4521e007e4c5217fc5d7c68	k__Bacteria;p__Firmicutes;c__Clostridia;o__Clostridiales;f__Lachnospiraceae;g__Clostridium XlVb;s__	0.917193
7c4e6fd9f481fbe1a1643bdbcff7619d	k__Bacteria;p__Firmicutes;c__Clostridia;o__Clostridiales;f__Lachnospiraceae;g__Roseburia;s__Roseburia_faecis	0.88223
08be90dad190311ed21b97c171a3fbff	k__Archaea;p__Euryarchaeota;c__Methanobacteria;o__Methanobacteriales;f__Methanobacteriaceae;g__Methanosphaera;s__Methanosphaera_cuniculi	0.712295
356769ab80a8e09c703d00719b43ceba	k__Bacteria;p__Bacteroidetes;c__Bacteroidia;o__Bacteroidales;f__Prevotellaceae;g__Alloprevotella;s__Prevotellamassilia_timonensis	1
b3bfbfba38cd54f65d7679b9823bbe4d	k__Bacteria;p__Bacteroidetes;c__Bacteroidia;o__Bacteroidales;f__Porphyromonadaceae;g__Butyricimonas;s__Butyricimonas_virosa	0.70287
a34cab1f39c0dacb67b1d88005bb51ae	k__Bacteria;p__Bacteroidetes;c__Bacteroidia;o__Bacteroidales;f__Prevotellaceae;g__Prevotella;s__Prevotella_copri	1
18a2dd5cdaf4d661e1f32ab806f2a371	k__Bacteria;p__Bacteroidetes;c__Bacteroidia;o__Bacteroidales;f__Prevotellaceae;g__Prevotella;s__	0.989441
a45525385d9df2e95eb08d2f7acec93c	k__Bacteria;p__Firmicutes;c__Clostridia;o__Clostridiales;f__Ruminococcaceae;g__;s__	0.866479
a5e25e35cdf15e0df8ba3600468301e3	k__Bacteria;p__Bacteroidetes;c__Bacteroidia;o__Bacteroidales;f__Prevotellaceae;g__Paraprevotella;s__Paraprevotella_clara	1
ee684a72f36294e1d071c3993e457e31	k__Bacteria;p__Firmicutes;c__Clostridia;o__Clostridiales;f__Lachnospiraceae;g__Clostridium XlVa;s__	0.831514
c0a8f5074b73b0648d1a21b1f3d8ffaf	k__Bacteria;p__Firmicutes;c__Clostridia;o__Clostridiales;f__Ruminococcaceae;g__;s__	0.999692
b76fb65897eec48dec94d23d66c0f8f0	k__Bacteria;p__Firmicutes;c__Clostridia;o__Clostridiales;f__Ruminococcaceae;g__Sporobacter;s__Sporobacter_termitidis	0.741286
fee421dd182111e1d718ac10decab1e9	k__Bacteria;p__Bacteroidetes;c__Bacteroidia;o__Bacteroidales;f__Rikenellaceae;g__Alistipes;s__Alistipes_ihumii	0.999999
ced57c18ce3934958e35d0f44838935d	k__Bacteria;p__Firmicutes;c__Clostridia;o__Clostridiales;f__Eubacteriaceae;g__Eubacterium;s__Eubacterium_coprostanoligenes	0.999954
7072e2b10714fef4e78b43cfb10c1ed3	k__Bacteria;p__Firmicutes;c__Clostridia;o__Clostridiales;f__Lachnospiraceae;g__Anaerostipes;s__Anaerostipes_hadrus	0.83224
9761507f2759290fee884baffac4b7ad	k__Bacteria;p__Bacteroidetes;c__Bacteroidia;o__Bacteroidales;f__Bacteroidaceae;g__Bacteroides;s__Bacteroides_plebeius	0.999999
a333ee090a52b582e1a0e2dd776eb937	k__Bacteria;p__Firmicutes;c__Erysipelotrichia;o__Erysipelotrichales;f__Erysipelotrichaceae;g__Coprobacillus;s__Coprobacillus_cateniformis	0.984604
fd2eb1fe2266eed160a855f715f7c77e	k__Bacteria;p__Firmicutes;c__Bacilli;o__Lactobacillales;f__Streptococcaceae;g__Streptococcus;s__Streptococcus_anginosus	0.823808
eae9298288356577154c1abdfe19cd17	k__Bacteria;p__Firmicutes;c__Clostridia;o__Clostridiales;f__Lachnospiraceae;g__Roseburia;s__Roseburia_faecis	0.881942
f0015c3b64e80303ed3d858f0618bc43	k__Bacteria;p__Firmicutes;c__Clostridia;o__Clostridiales;f__Ruminococcaceae;g__;s__	0.99843
822a0ee849989f75cc532cb3540de19a	k__Bacteria;p__Lentisphaerae;c__Lentisphaeria;o__Victivallales;f__Victivallaceae;g__Victivallis;s__Victivallis_vadensis	1
f4d343ce09801b58c0ea30e46c73fc64	k__Bacteria;p__Firmicutes;c__Clostridia;o__Clostridiales;f__Lachnospiraceae;g__Anaerostipes;s__Anaerostipes_hadrus	0.913998
a2f7af60a405965041e5e74e508c8184	k__Bacteria;p__Bacteroidetes;c__Bacteroidia;o__Bacteroidales;f__Prevotellaceae;g__Prevotella;s__Prevotella_copri	0.999998
6dfb118aa8b73ede1bdb71dedc23838c	k__Bacteria;p__Firmicutes;c__Erysipelotrichia;o__Erysipelotrichales;f__Erysipelotrichaceae;g__Holdemanella;s__Eubacterium_biforme	0.999998
64cdad777808dde2fad9b1be7bc91b85	k__Bacteria;p__Firmicutes;c__Clostridia;o__Clostridiales;f__Lachnospiraceae;g__Clostridium XlVa;s__	0.93892
f33bfd8864ae5b60963b8b929de87561	k__Bacteria;p__Bacteroidetes;c__Bacteroidia;o__Bacteroidales;f__Prevotellaceae;g__Prevotella;s__Prevotella_copri	1
7fd072aff74564746d11ca0c54ee6ae2	k__Bacteria;p__Tenericutes;c__Mollicutes;o__Acholeplasmatales;f__Acholeplasmataceae;g__Acholeplasma;s__Acholeplasma_parvum	0.929523
0c353afb37281112ad6464704eafcb8a	k__Bacteria;p__Firmicutes;c__Clostridia;o__Clostridiales;f__Lachnospiraceae;g__Clostridium XlVa;s__	0.99737
bd3bbca5aad5457e69027d3c0524dfbe	k__Bacteria;p__Firmicutes;c__Clostridia;o__Clostridiales;f__Lachnospiraceae;g__Clostridium XlVa;s__	0.881118
aff3962bbd7607a2971161d9840ca409	k__Bacteria;p__Firmicutes;c__Clostridia;o__Clostridiales;f__Ruminococcaceae;g__Clostridium IV;s__Neglecta_timonensis	0.988915
5dd49480f3f3c337e4dc6e0cc14b1608	k__Bacteria;p__Bacteroidetes;c__Bacteroidia;o__Bacteroidales;f__Prevotellaceae;g__Paraprevotella;s__Paraprevotella_xylaniphila	1
b1162bcb5e03ffb9e3911aec18b6f761	k__Bacteria;p__Firmicutes;c__;o__;f__;g__;s__	0.999512
c1df75b5732336ae58bbcf0736be0636	k__Bacteria;p__Firmicutes;c__Clostridia;o__Clostridiales;f__Lachnospiraceae;g__Blautia;s__Blautia_wexlerae	0.714683
03633857f8307d261e79828c0f213201	k__Bacteria;p__Firmicutes;c__Negativicutes;o__Selenomonadales;f__Acidaminococcaceae;g__Acidaminococcus;s__Acidaminococcus_fermentans	0.851485
7eac17dba253d45b7426ebc866487e31	k__Bacteria;p__Firmicutes;c__Clostridia;o__Clostridiales;f__Lachnospiraceae;g__Clostridium XlVa;s__	0.95115
1a6d75fb5e6a5fa2871d39f869883860	k__Bacteria;p__Firmicutes;c__Clostridia;o__Clostridiales;f__Lachnospiraceae;g__Clostridium XlVa;s__	0.984053
e2f5328726e4b0bb7e365a0c1d9e85b7	k__Bacteria;p__Firmicutes;c__Clostridia;o__Clostridiales;f__Ruminococcaceae;g__Intestinimonas;s__	0.820894
52ca86ec48d4b050235dcfdea9cd5d39	k__Bacteria;p__Firmicutes;c__Clostridia;o__Clostridiales;f__Ruminococcaceae;g__Intestinimonas;s__	0.776044
a1642ee93cbc5a4d6b2816c0a116cf42	k__Bacteria;p__Firmicutes;c__Clostridia;o__Clostridiales;f__Ruminococcaceae;g__Ruminococcus;s__Ruminococcus_flavefaciens	0.852484
6d914a702d3c71527cfb3484a6317810	k__Bacteria;p__Bacteroidetes;c__Bacteroidia;o__Bacteroidales;f__Porphyromonadaceae;g__Butyricimonas;s__Butyricimonas_virosa	0.971693
df1e3db8a1faf4439c34564e9698099a	k__Bacteria;p__Bacteroidetes;c__Bacteroidia;o__Bacteroidales;f__Porphyromonadaceae;g__Coprobacter;s__Coprobacter_fastidiosus	1
e4f195476bffa394e3048063f99360ea	k__Bacteria;p__Bacteroidetes;c__Bacteroidia;o__Bacteroidales;f__Porphyromonadaceae;g__;s__	0.999978
eb2745a5d3470b11d1ff766ec126cb63	k__Bacteria;p__Bacteroidetes;c__Bacteroidia;o__Bacteroidales;f__Bacteroidaceae;g__Bacteroides;s__Bacteroides_coprocola	0.999998
b4f28264f150902936030ef29ce2a10a	k__Bacteria;p__Firmicutes;c__Clostridia;o__Clostridiales;f__;g__;s__	0.742171
383d4a0528edd18fb0ddc225c36e99e1	k__Bacteria;p__Firmicutes;c__Clostridia;o__Clostridiales;f__Lachnospiraceae;g__Clostridium XlVa;s__	0.960289
c664f648f475bfd863f78a957eebe65a	k__Bacteria;p__Firmicutes;c__Clostridia;o__Clostridiales;f__Lachnospiraceae;g__Roseburia;s__	0.916051
e4c7efb17edcc8605723a8833eeedbae	k__Bacteria;p__Firmicutes;c__Clostridia;o__Clostridiales;f__Ruminococcaceae;g__Faecalibacterium;s__Faecalibacterium_prausnitzii	0.999983
06365a3d11d9e778f4c0fa5e4f94ebda	k__Bacteria;p__Bacteroidetes;c__Bacteroidia;o__Bacteroidales;f__Prevotellaceae;g__Prevotella;s__Prevotella_copri	0.99982
1b9ab7ba8573cbfe5f1a9f59f0b38ff4	k__Bacteria;p__Actinobacteria;c__Actinobacteria;o__Coriobacteriales;f__Coriobacteriaceae;g__;s__	1
fa7c29d4c4e6a6262f4e41394dfbd4b2	k__Bacteria;p__Firmicutes;c__Clostridia;o__Clostridiales;f__Lachnospiraceae;g__;s__	0.999018
5b81168fb5e65f3aaef45bb4ed22278a	k__Bacteria;p__Bacteroidetes;c__Bacteroidia;o__Bacteroidales;f__Prevotellaceae;g__Alloprevotella;s__Prevotellamassilia_timonensis	1
9ee9d7f1e7a96963f1ee2668f858fced	k__Bacteria;p__Firmicutes;c__Clostridia;o__Clostridiales;f__Clostridiales Incertae Sedis XI;g__Anaerococcus;s__Anaerococcus_vaginalis	0.976531
c020879edc40861d937d0208b769493b	k__Bacteria;p__Bacteroidetes;c__Bacteroidia;o__Bacteroidales;f__Prevotellaceae;g__Prevotella;s__Prevotella_stercorea	0.999999
64047158420a8a9df9d35d8719329c5b	k__Bacteria;p__Bacteroidetes;c__Bacteroidia;o__Bacteroidales;f__Porphyromonadaceae;g__Barnesiella;s__Barnesiella_intestinihominis	0.999996
f55adb39c36cdd08f7eb1860834fc196	k__Bacteria;p__Bacteroidetes;c__Bacteroidia;o__Bacteroidales;f__Prevotellaceae;g__Prevotella;s__Prevotella_copri	1
c82c7b675ce5c6a0d3eca83879abf4aa	k__Bacteria;p__Firmicutes;c__Clostridia;o__Clostridiales;f__Eubacteriaceae;g__Eubacterium;s__Eubacterium_desmolans	0.870149
deba3ff7f7e05cdf6e1c4c8e5aa22d6d	k__Bacteria;p__Firmicutes;c__Clostridia;o__Clostridiales;f__;g__;s__	0.996707
deef8d5043d397cbdc8d4b375d206414	k__Bacteria;p__Firmicutes;c__Clostridia;o__Clostridiales;f__Lachnospiraceae;g__Lachnospiracea incertae sedis;s__Eubacterium_hallii	0.999955
a9c65f22ab35a2635324961ee4e44023	k__Bacteria;p__Firmicutes;c__Clostridia;o__Clostridiales;f__Ruminococcaceae;g__Clostridium IV;s__Negativibacillus_massiliensis	1
43202fe954709a694e31c3a1be7e889b	k__Bacteria;p__Firmicutes;c__Clostridia;o__Clostridiales;f__;g__;s__	0.999674
6aab793801953a9a0dfebc6c1c6d1ff7	k__Bacteria;p__Firmicutes;c__Clostridia;o__Clostridiales;f__Ruminococcaceae;g__Ruminococcus;s__Ruminococcus_champanellensis	0.999427
ba9670e860b2bae81debd61846737a6c	k__Bacteria;p__Firmicutes;c__Clostridia;o__Clostridiales;f__Ruminococcaceae;g__Faecalibacterium;s__Faecalibacterium_prausnitzii	0.999994
871b99772b7ead3ed8a217f566729af6	k__Bacteria;p__Actinobacteria;c__Actinobacteria;o__Coriobacteriales;f__Coriobacteriaceae;g__Eggerthella;s__Raoultibacter_massiliensis	0.999377
cf0e29b1acfd7c9cc92b326cbfc88908	k__Bacteria;p__Firmicutes;c__Clostridia;o__Clostridiales;f__Eubacteriaceae;g__Eubacterium;s__Eubacterium_callanderi	0.967424
3f482a7e0442f9add387360821293fda	k__Bacteria;p__Firmicutes;c__Clostridia;o__Clostridiales;f__Ruminococcaceae;g__Ruminococcus;s__Ruminococcus_callidus	0.911975
ed8746a919274371bea412882a1c6bb5	k__Bacteria;p__Firmicutes;c__Clostridia;o__Clostridiales;f__Lachnospiraceae;g__Clostridium XlVa;s__	0.98512
b20abc2c16ea643f1fe7ceb2e5db9d45	k__Bacteria;p__Proteobacteria;c__Betaproteobacteria;o__Burkholderiales;f__Sutterellaceae;g__Sutterella;s__Sutturella_timonensis	1
b2741138ce29dc0326e71b1800246470	k__Bacteria;p__Firmicutes;c__Clostridia;o__Clostridiales;f__Lachnospiraceae;g__Blautia;s__Blautia_faecis	0.996356
33ba975cdb88b5073a2355ffdf01e9cb	k__Bacteria;p__Actinobacteria;c__Actinobacteria;o__Bifidobacteriales;f__Bifidobacteriaceae;g__Bifidobacterium;s__	0.999958
32946a13151283c45561a1d0ca4223a0	k__Bacteria;p__Firmicutes;c__Clostridia;o__;f__;g__;s__	0.706712
baabfbb252def48a72b6fe6bbf907801	k__Bacteria;p__Bacteroidetes;c__Bacteroidia;o__Bacteroidales;f__Prevotellaceae;g__Prevotella;s__Prevotella_copri	0.749316
888f55ac51312b80cd969798719e9df0	k__Bacteria;p__Bacteroidetes;c__Bacteroidia;o__Bacteroidales;f__Prevotellaceae;g__Paraprevotella;s__Paraprevotella_clara	1
e4c3d6d208c7ac454ddf59135e26c989	k__Bacteria;p__Firmicutes;c__Clostridia;o__Clostridiales;f__Ruminococcaceae;g__Ruminococcus;s__Ruminococcus_bromii	0.999997
cef3fc2c649698a3866c8067207b5195	k__Bacteria;p__Firmicutes;c__Negativicutes;o__Selenomonadales;f__Veillonellaceae;g__Megasphaera;s__Megasphaera_elsdenii	0.995111
b407c0316dbd17ba50708ee7a6bb48e6	k__Bacteria;p__Firmicutes;c__Clostridia;o__Clostridiales;f__Peptoniphilaceae;g__Peptoniphilus;s__Peptoniphilus_lacrimalis	1
6afbda63b0750231cd586b402d745cd8	k__Bacteria;p__Firmicutes;c__Clostridia;o__Clostridiales;f__Lachnospiraceae;g__Blautia;s__Blautia_faecis	0.966808
bd5b29c2ac03cc4f54588f42f4c1e59d	k__Bacteria;p__Bacteroidetes;c__Bacteroidia;o__Bacteroidales;f__Bacteroidaceae;g__Bacteroides;s__Bacteroides_coprophilus	0.999907
3e91ce87c82f35a8c56f240d561cdfa6	k__Bacteria;p__Firmicutes;c__Negativicutes;o__Selenomonadales;f__Veillonellaceae;g__Dialister;s__Dialister_succinatiphilus	0.90639
cf315874f2a721ae340f6dbf4ec0c2d6	k__Bacteria;p__Firmicutes;c__Clostridia;o__Clostridiales;f__Lachnospiraceae;g__Clostridium XlVb;s__Clostridium_lactatifermentans	0.999994
d81947531814a1fe71c12a67d3cc5c2f	k__Bacteria;p__Bacteroidetes;c__Bacteroidia;o__Bacteroidales;f__Prevotellaceae;g__Prevotella;s__Prevotella_copri	0.999999
8c34fcb68ccd5fd5855d173e5486df4b	k__Bacteria;p__Firmicutes;c__;o__;f__;g__;s__	0.78759
3c83bd6e6b9e0cf6f71c56d06611aec2	k__Bacteria;p__Bacteroidetes;c__Bacteroidia;o__Bacteroidales;f__Bacteroidaceae;g__Bacteroides;s__Bacteroides_plebeius	1
abca34d3f46ee1af5c154ab909fd55c9	k__Bacteria;p__Bacteroidetes;c__Bacteroidia;o__Bacteroidales;f__Prevotellaceae;g__Prevotella;s__Prevotella_copri	0.999984
7960917666880b8e4bdffaed6217e115	k__Bacteria;p__Firmicutes;c__Clostridia;o__Clostridiales;f__Lachnospiraceae;g__Anaerostipes;s__Anaerostipes_hadrus	0.898943
939e90314e7b9c0d84df16a12d8ec059	k__Bacteria;p__Firmicutes;c__Clostridia;o__Clostridiales;f__Lachnospiraceae;g__Dorea;s__Dorea_longicatena	0.987944
6388b425353a3d02fd798784b9f452ba	k__Bacteria;p__Firmicutes;c__Clostridia;o__Clostridiales;f__Lachnospiraceae;g__;s__	0.873771
74dcc61d578c6594ea6068eb3f477ab8	k__Bacteria;p__Bacteroidetes;c__Bacteroidia;o__Bacteroidales;f__Prevotellaceae;g__Prevotella;s__Prevotella_copri	0.999986
5edcbeff3bc6c940189468de9a04d004	k__Bacteria;p__Firmicutes;c__Negativicutes;o__Selenomonadales;f__Veillonellaceae;g__Megasphaera;s__Megasphaera_elsdenii	0.995292
3e8f5ad6bedeb6202b4cdb7ecf29e98b	k__Bacteria;p__Firmicutes;c__;o__;f__;g__;s__	0.744263
d5bf55fa9308f06673325b9f85be5e13	k__Bacteria;p__Bacteroidetes;c__Bacteroidia;o__Bacteroidales;f__Prevotellaceae;g__Prevotella;s__Prevotella_copri	0.999667
bc7f6c40d5f8e134763db884ca78cb1d	k__Bacteria;p__Firmicutes;c__Clostridia;o__Clostridiales;f__Lachnospiraceae;g__Blautia;s__Blautia_producta	0.930605
7e02d8db5f57fe608ac0d706fefb07c1	k__Bacteria;p__Firmicutes;c__Clostridia;o__Clostridiales;f__;g__;s__	0.992019
cf2291d2cc448ad6d8085c9496d3fad1	k__Bacteria;p__Firmicutes;c__Clostridia;o__Clostridiales;f__Lachnospiraceae;g__Clostridium XlVa;s__	0.881337
f69c8936ce6c0275a6ac2b9d5019e463	k__Bacteria;p__Bacteroidetes;c__Bacteroidia;o__Bacteroidales;f__Porphyromonadaceae;g__Barnesiella;s__Muribaculum_intestinale	0.856449
d37c35f73fc21285f14723633ad2fbcd	k__Bacteria;p__Proteobacteria;c__Betaproteobacteria;o__Burkholderiales;f__Sutterellaceae;g__Sutterella;s__	1
8df399e29acb5a583f449a82db4e17c9	k__Bacteria;p__Firmicutes;c__Bacilli;o__Lactobacillales;f__Lactobacillaceae;g__Lactobacillus;s__	0.999996
94a302cc7a648f23c27353f085b24e06	k__Bacteria;p__Firmicutes;c__Negativicutes;o__Selenomonadales;f__Veillonellaceae;g__;s__	1
f1e46fe5d6a659fec0915b5de3000887	k__Bacteria;p__Firmicutes;c__Clostridia;o__Clostridiales;f__Ruminococcaceae;g__Faecalibacterium;s__Faecalibacterium_prausnitzii	1
3005b313290526b615bfe9befcc0133e	k__Bacteria;p__Firmicutes;c__Clostridia;o__Clostridiales;f__Ruminococcaceae;g__Faecalibacterium;s__Faecalibacterium_prausnitzii	0.999904
80b1215d78bdccd72d091cca048f1cac	k__Bacteria;p__Firmicutes;c__Clostridia;o__Clostridiales;f__Lachnospiraceae;g__;s__	0.98582
6eebb297aa85ef6c9bf9f89f02fed0b2	k__Bacteria;p__Firmicutes;c__Clostridia;o__Clostridiales;f__Lachnospiraceae;g__;s__	0.999598
e74a5cb3fbe028ec4c07f35adf4ecdc5	k__Bacteria;p__Bacteroidetes;c__Bacteroidia;o__Bacteroidales;f__Porphyromonadaceae;g__Barnesiella;s__Barnesiella_intestinihominis	0.998539
971e014ef36881ebcdcf9c46b542c3a5	k__Bacteria;p__Firmicutes;c__Clostridia;o__Clostridiales;f__Lachnospiraceae;g__Blautia;s__Blautia_wexlerae	0.714483
5d2f9b85f215cf922d365ce7eab3e496	k__Bacteria;p__Firmicutes;c__Clostridia;o__Clostridiales;f__Lachnospiraceae;g__Clostridium XlVa;s__	0.920552
69659d7edd60cd37bbdc9e3bb7f77431	k__Bacteria;p__Actinobacteria;c__Actinobacteria;o__Coriobacteriales;f__Coriobacteriaceae;g__Collinsella;s__Collinsella_intestinalis	0.97194
6b8465ef6b0b310b5f7129b3da91df35	k__Bacteria;p__Firmicutes;c__Negativicutes;o__Selenomonadales;f__Veillonellaceae;g__Megamonas;s__Megamonas_funiformis	0.908349
32cc17e12d08b4011ab0ec8c393fd12c	k__Bacteria;p__Firmicutes;c__Clostridia;o__Clostridiales;f__Ruminococcaceae;g__Oscillibacter;s__Oscillibacter_sp.	0.845886
4cbe97d00b4ca82f409931ed1a323fc3	k__Bacteria;p__Bacteroidetes;c__Bacteroidia;o__Bacteroidales;f__Prevotellaceae;g__Prevotella;s__Prevotella_copri	0.736635
52bf48726da7d46f199909fb51a3b211	k__Bacteria;p__Bacteroidetes;c__Bacteroidia;o__Bacteroidales;f__Bacteroidaceae;g__Bacteroides;s__Bacteroides_ovatus	0.796025
c939ee112ba982665e012437dae05c1e	k__Bacteria;p__Proteobacteria;c__Gammaproteobacteria;o__Enterobacteriales;f__Enterobacteriaceae;g__;s__	0.999999
e9d22be4eb21e749a5d8d09b999f4430	k__Bacteria;p__Bacteroidetes;c__Bacteroidia;o__Bacteroidales;f__Prevotellaceae;g__Alloprevotella;s__Prevotellamassilia_timonensis	1
b6b86531ef8d5b24a2b1f0d0cbb40c76	k__Bacteria;p__Proteobacteria;c__;o__;f__;g__;s__	0.723771
edb02840fe91e2472e2935917600da98	k__Bacteria;p__Bacteroidetes;c__Bacteroidia;o__Bacteroidales;f__Prevotellaceae;g__Prevotella;s__Prevotella_corporis	1
c4bbfd4512bf2fd90f64209027908295	k__Bacteria;p__Firmicutes;c__Clostridia;o__Clostridiales;f__Lachnospiraceae;g__Ruminococcus2;s__Ruminococcus_faecis	0.996948
d2d617f6e2f9c797937ec1285bbb0d67	k__Bacteria;p__Proteobacteria;c__Gammaproteobacteria;o__Enterobacteriales;f__Enterobacteriaceae;g__Escherichia/Shigella;s__	0.777535
7c104699e795bbf45f90fceac906e6b4	k__Bacteria;p__Firmicutes;c__Bacilli;o__Bacillales;f__;g__;s__	0.788195
f7447c8e079023f4f2579d8580575dd3	k__Bacteria;p__Firmicutes;c__Bacilli;o__Lactobacillales;f__Lactobacillaceae;g__Lactobacillus;s__Lactobacillus_iners	0.999955
4b28de43c256105fe5e7da896a80aad6	k__Bacteria;p__Bacteroidetes;c__Bacteroidia;o__Bacteroidales;f__Porphyromonadaceae;g__Barnesiella;s__Barnesiella_intestinihominis	0.999671
f4c2587bbaa6e03cd0452af030d28bb5	k__Bacteria;p__Bacteroidetes;c__Bacteroidia;o__Bacteroidales;f__Prevotellaceae;g__Prevotella;s__Prevotella_bivia	0.999997
3b2bbf917d1fbef6b0f2aedd57b80ed2	k__Bacteria;p__Firmicutes;c__Clostridia;o__Clostridiales;f__Lachnospiraceae;g__Blautia;s__Blautia_obeum	0.977443
4d0b6e16abd757f1cca410c3f41b3ea9	k__Bacteria;p__Bacteroidetes;c__Bacteroidia;o__Bacteroidales;f__Bacteroidaceae;g__Bacteroides;s__Bacteroides_nordii	0.941346
938f618c3dc701bfe3380594cd5dc93e	k__Archaea;p__Euryarchaeota;c__Methanobacteria;o__Methanobacteriales;f__Methanobacteriaceae;g__Methanosphaera;s__Methanosphaera_cuniculi	0.999939
d1f608652262de5d65d667f962e52bec	k__Bacteria;p__Firmicutes;c__Negativicutes;o__Selenomonadales;f__Veillonellaceae;g__Dialister;s__Dialister_invisus	0.993827
958d54f6c2724fdc04ad01d39d59aaca	k__Bacteria;p__Bacteroidetes;c__Bacteroidia;o__Bacteroidales;f__Prevotellaceae;g__Prevotella;s__Prevotella_timonensis	1
49f7701312ac7878e8c245d65760c2cf	k__Bacteria;p__Bacteroidetes;c__Bacteroidia;o__Bacteroidales;f__Prevotellaceae;g__Prevotella;s__	1
2a2b057c8ea50b1f07aeb2071c34a22b	k__Bacteria;p__Firmicutes;c__Clostridia;o__Clostridiales;f__Christensenellaceae;g__Christensenella;s__	0.774647
8ce212aaf7d867e84eab351d75eeecfa	k__Bacteria;p__Firmicutes;c__Clostridia;o__Clostridiales;f__Lachnospiraceae;g__Clostridium XlVa;s__	0.968175
9d583502f595e3a521989b645d50e327	k__Bacteria;p__Bacteroidetes;c__Bacteroidia;o__Bacteroidales;f__Rikenellaceae;g__Alistipes;s__Alistipes_onderdonkii	0.956648
b272382e39afa4e02f10469575b57ac6	k__Bacteria;p__Firmicutes;c__Clostridia;o__Clostridiales;f__Lachnospiraceae;g__Lachnospiracea incertae sedis;s__Eubacterium_eligens	0.98367
8ffdd9a840f7f25b148e032a04d90852	k__Bacteria;p__Bacteroidetes;c__Bacteroidia;o__Bacteroidales;f__Prevotellaceae;g__Prevotella;s__Prevotella_copri	0.999998
7fae613f7cc102eb5599d1caa6893bb9	k__Bacteria;p__Firmicutes;c__Clostridia;o__Clostridiales;f__Clostridiales Incertae Sedis XI;g__Ezakiella;s__Ezakiella_peruensis	0.999996
8fb773e61e6ee7f5e0fde91cb4d2df09	k__Bacteria;p__Firmicutes;c__Clostridia;o__Clostridiales;f__Lachnospiraceae;g__Clostridium XlVb;s__	0.931972
a08fa19a93881b77ed59e4a93c910526	k__Bacteria;p__Firmicutes;c__Clostridia;o__Clostridiales;f__Lachnospiraceae;g__Lachnospiracea incertae sedis;s__Lachnospira_pectinoschiza	0.803866
0e226d197c2f253bcee5f15026512f90	k__Bacteria;p__Firmicutes;c__Clostridia;o__Clostridiales;f__Lachnospiraceae;g__Clostridium XlVa;s__Mordavella_massiliensis	0.979596
ecb069943f33582fcdbe341ddf0c9b1c	k__Bacteria;p__Firmicutes;c__Negativicutes;o__Selenomonadales;f__Veillonellaceae;g__Dialister;s__Dialister_succinatiphilus	0.973983
d7818a1fdaffa0de1f60863a2a002fc0	k__Bacteria;p__Firmicutes;c__Clostridia;o__Clostridiales;f__Lachnospiraceae;g__;s__	0.999582
0bae11e18b7d5b6f905fcb2cecf94bcf	k__Bacteria;p__Firmicutes;c__Clostridia;o__Clostridiales;f__Clostridiaceae 2;g__Alkaliphilus;s__	0.713297
bd2ca363f08c9385869967132dfb8470	k__Bacteria;p__Firmicutes;c__Negativicutes;o__Selenomonadales;f__Veillonellaceae;g__Veillonella;s__Veillonella_ratti	0.999827
7699fb6598eedab6867bdbccbedf65d6	k__Bacteria;p__Firmicutes;c__Clostridia;o__Clostridiales;f__Lachnospiraceae;g__Lachnospiracea incertae sedis;s__Eubacterium_hallii	0.999977
9580aa8a52ec18a4e92e701cdb595faa	k__Bacteria;p__Firmicutes;c__Clostridia;o__Clostridiales;f__Clostridiaceae 1;g__Clostridium sensu stricto;s__Clostridium_perfringens	0.939172
9317a85e5ee38b019e30ee3aee0f21e0	k__Bacteria;p__Firmicutes;c__Negativicutes;o__Selenomonadales;f__Acidaminococcaceae;g__Phascolarctobacterium;s__Phascolarctobacterium_succinatutens	0.99938
bc8dd5024b6e5a9e5b25c973afd43fa1	k__Bacteria;p__Bacteroidetes;c__Bacteroidia;o__Bacteroidales;f__Prevotellaceae;g__Prevotella;s__Prevotella_copri	0.999999
34b791a0a48d68bbf6278d510ee36430	k__Bacteria;p__Firmicutes;c__Clostridia;o__Clostridiales;f__Ruminococcaceae;g__;s__	0.825595
59fde92361d7af5a12b89009cc1665c3	k__Bacteria;p__Firmicutes;c__Clostridia;o__Clostridiales;f__Lachnospiraceae;g__Clostridium XlVa;s__Clostridium_oroticum	0.779888
f9defa235ec34e51d1ef63f1d7f23dc5	k__Bacteria;p__Firmicutes;c__Clostridia;o__Clostridiales;f__Ruminococcaceae;g__Ruminococcus;s__Ruminococcus_champanellensis	0.790634
a5f69595c8b26cc991ad764c254ef811	k__Bacteria;p__Fusobacteria;c__Fusobacteriia;o__Fusobacteriales;f__Fusobacteriaceae;g__Fusobacterium;s__Fusobacterium_mortiferum	0.984674
94928715987dcb9638dd5c0e8f9b20f4	k__Bacteria;p__Firmicutes;c__Bacilli;o__Bacillales;f__;g__;s__	0.703428
7a6a394fe7285b50ee54b56f316a3944	k__Bacteria;p__Bacteroidetes;c__Bacteroidia;o__Bacteroidales;f__Rikenellaceae;g__Alistipes;s__	1
52cdc265412299f4b1520f751a1f185a	k__Bacteria;p__Firmicutes;c__Clostridia;o__Clostridiales;f__Ruminococcaceae;g__Ruminococcus;s__Ruminococcus_flavefaciens	0.999931
a7b2a4d031df13c6d884fb0e55aec449	k__Bacteria;p__Firmicutes;c__Clostridia;o__Clostridiales;f__Lachnospiraceae;g__Clostridium XlVa;s__	0.973833
756e9c33696716a5484135c832f18f12	k__Bacteria;p__Firmicutes;c__Clostridia;o__Clostridiales;f__Ruminococcaceae;g__Clostridium IV;s__Neglecta_timonensis	0.892379
acfbe1c7f995301cfa65d1bcdae73273	k__Bacteria;p__Bacteroidetes;c__Bacteroidia;o__Bacteroidales;f__Prevotellaceae;g__Prevotella;s__Prevotella_copri	0.999778
e80b405808b48959271493a3dac9ed9a	k__Bacteria;p__Firmicutes;c__Negativicutes;o__Selenomonadales;f__Veillonellaceae;g__Dialister;s__Dialister_succinatiphilus	0.817203
b3b34760cdf1571f467606464e35ae4f	k__Bacteria;p__Firmicutes;c__Clostridia;o__Clostridiales;f__Lachnospiraceae;g__Dorea;s__Dorea_longicatena	0.997731
868be84b9daccd25a648f872c8d5e9ab	k__Bacteria;p__Firmicutes;c__Negativicutes;o__Selenomonadales;f__Veillonellaceae;g__;s__	0.999999
569653b1659271a290facfcedd0de061	k__Bacteria;p__Firmicutes;c__Bacilli;o__Lactobacillales;f__Enterococcaceae;g__Enterococcus;s__	0.998873
6c154ad92cae32bc22b9289cb930923e	k__Bacteria;p__Bacteroidetes;c__Bacteroidia;o__Bacteroidales;f__Prevotellaceae;g__Prevotella;s__Prevotella_copri	1
66829becceb306e439f7edc72fed5337	k__Bacteria;p__Firmicutes;c__Clostridia;o__Clostridiales;f__Lachnospiraceae;g__Blautia;s__	0.882364
341caff1300aa78cd6d20a52e037a0f7	k__Bacteria;p__Firmicutes;c__Clostridia;o__Clostridiales;f__Ruminococcaceae;g__Sporobacter;s__Sporobacter_termitidis	0.782832
1c2edba6f16fd68a4972f9933d463941	k__Bacteria;p__Bacteroidetes;c__Bacteroidia;o__Bacteroidales;f__Porphyromonadaceae;g__Butyricimonas;s__	1
b8f3e25d11280a9e2189700e107de07c	k__Bacteria;p__Actinobacteria;c__Actinobacteria;o__Coriobacteriales;f__Coriobacteriaceae;g__Enterorhabdus;s__Enterorhabdus_muris	0.963761
9d550bab71b8b21528e0f0a59d4903c9	k__Bacteria;p__Firmicutes;c__Clostridia;o__Clostridiales;f__Ruminococcaceae;g__Faecalibacterium;s__Faecalibacterium_prausnitzii	0.999994
2709e12977cddf2dac19a92c05691cda	k__Bacteria;p__Bacteroidetes;c__Bacteroidia;o__Bacteroidales;f__Bacteroidaceae;g__Bacteroides;s__Bacteroides_coprocola	0.786474
250a7e6734cc9c09554b2b1b2f8314a6	k__Bacteria;p__Bacteroidetes;c__Bacteroidia;o__Bacteroidales;f__Prevotellaceae;g__Prevotella;s__Prevotella_copri	0.999998
212b507f9f406b224c67078af6734482	k__Bacteria;p__Firmicutes;c__Bacilli;o__Lactobacillales;f__Streptococcaceae;g__Streptococcus;s__Streptococcus_salivarius	0.882415
0c08bd1ffa69e9305322905f8a15d8bd	k__Bacteria;p__Bacteroidetes;c__Bacteroidia;o__Bacteroidales;f__Bacteroidaceae;g__Bacteroides;s__	1
a12a086985ef700cc8f5a0bd3c7b45c1	k__Bacteria;p__Bacteroidetes;c__Bacteroidia;o__Bacteroidales;f__Porphyromonadaceae;g__Barnesiella;s__Barnesiella_intestinihominis	0.999991
9ef0559ac4dffd54e7cec4e8b29a41c2	k__Bacteria;p__Firmicutes;c__Negativicutes;o__Selenomonadales;f__Acidaminococcaceae;g__Phascolarctobacterium;s__Phascolarctobacterium_succinatutens	0.999969
74d852d0838dc88b0c653a7955770ed3	k__Bacteria;p__Actinobacteria;c__Actinobacteria;o__Actinomycetales;f__Actinomycetaceae;g__Varibaculum;s__	0.999956
088ffa18748594532a4b153f8dc5092b	k__Bacteria;p__Firmicutes;c__Clostridia;o__Clostridiales;f__Lachnospiraceae;g__Clostridium XlVa;s__	0.847987
d64daeafe88fb6fb606e8c7b4f14dbdc	k__Bacteria;p__Bacteroidetes;c__Bacteroidia;o__Bacteroidales;f__Porphyromonadaceae;g__;s__	0.994774
a62d7f13d38c34a26f6c31e23bfbf15f	k__Bacteria;p__Bacteroidetes;c__Bacteroidia;o__Bacteroidales;f__Porphyromonadaceae;g__Barnesiella;s__Barnesiella_intestinihominis	0.999948
2b3a3660cfe3d23ff145286298aec82b	k__Bacteria;p__Firmicutes;c__Erysipelotrichia;o__Erysipelotrichales;f__Erysipelotrichaceae;g__Kandleria;s__Kandleria_vitulina	0.733183
54886b8e1a829f2bf0f874ea7a002750	k__Bacteria;p__Firmicutes;c__Clostridia;o__Clostridiales;f__Lachnospiraceae;g__;s__	0.989144
651895d0c2c7a66a35b3a6a7d2ee15e5	k__Bacteria;p__Firmicutes;c__Negativicutes;o__Selenomonadales;f__Veillonellaceae;g__Veillonella;s__	1
17c7406259d5d32f2b58c5c287d16bda	k__Bacteria;p__Bacteroidetes;c__Bacteroidia;o__Bacteroidales;f__Prevotellaceae;g__Prevotella;s__Prevotella_copri	0.999977
b99742326bb548baccadc954740a4a61	k__Bacteria;p__Firmicutes;c__Clostridia;o__Clostridiales;f__Lachnospiraceae;g__Clostridium XlVa;s__	0.724664
930afe0e90869cb1137f835ea9bcba47	k__Bacteria;p__Firmicutes;c__Clostridia;o__Clostridiales;f__Lachnospiraceae;g__Lachnospiracea incertae sedis;s__Ruminococcus_gnavus	0.999854
8ee6f70260b29cb40fdff8d4500ae32a	k__Bacteria;p__Firmicutes;c__Clostridia;o__Clostridiales;f__Lachnospiraceae;g__Lachnospiracea incertae sedis;s__Eubacterium_oxidoreducens	0.731114
31ae90207edd94c7ec56db3a9778c2e7	k__Bacteria;p__Bacteroidetes;c__Bacteroidia;o__Bacteroidales;f__Prevotellaceae;g__Prevotella;s__Prevotella_buccalis	1
ce7211a76ceb3c6df6c4a0f08ac3f2a7	k__Bacteria;p__Firmicutes;c__Clostridia;o__Clostridiales;f__Lachnospiraceae;g__Fusicatenibacter;s__Fusicatenibacter_saccharivorans	0.999837
c4f0710eb90cbedb839c238b591f4bb9	k__Bacteria;p__Firmicutes;c__Clostridia;o__Clostridiales;f__Peptococcaceae 1;g__Peptococcus;s__Peptococcus_niger	0.999974
4f401f94be38ff11f98f9a67714b8237	k__Bacteria;p__Bacteroidetes;c__Bacteroidia;o__Bacteroidales;f__Prevotellaceae;g__Prevotella;s__Prevotella_copri	0.999999
19bb58c9e55bd4f6a5616c0537656eaa	k__Bacteria;p__Firmicutes;c__Clostridia;o__Clostridiales;f__;g__;s__	0.71478
c7cf8a8f75d27cb64693299761833b87	k__Bacteria;p__;c__;o__;f__;g__;s__	1
f6cba9b8a57bb49f57a00f18bf1e64b0	k__Bacteria;p__Proteobacteria;c__Betaproteobacteria;o__Burkholderiales;f__Sutterellaceae;g__Sutterella;s__Duodenibacillus_massiliensis	0.999998
1eaa3cb7baaac3220b0606e3621afd16	k__Bacteria;p__Bacteroidetes;c__Bacteroidia;o__Bacteroidales;f__Rikenellaceae;g__Alistipes;s__Alistipes_ihumii	0.809097
445e6b38a074836ad13f7a4d7bad00ce	k__Bacteria;p__Bacteroidetes;c__Bacteroidia;o__Bacteroidales;f__Prevotellaceae;g__Prevotella;s__	1
b1375f54c4aa1356305c82595c40a7d5	k__Bacteria;p__Firmicutes;c__Negativicutes;o__Selenomonadales;f__Acidaminococcaceae;g__Phascolarctobacterium;s__Phascolarctobacterium_succinatutens	0.999163
1c2839401c960dd49de918c7e785ddaf	k__Bacteria;p__Bacteroidetes;c__Bacteroidia;o__Bacteroidales;f__Bacteroidaceae;g__Bacteroides;s__	1
55e8fd9e2a3868ef69575fcb459fc7c5	k__Bacteria;p__Firmicutes;c__Clostridia;o__Clostridiales;f__Lachnospiraceae;g__;s__	0.999919
6e073493e1fcd161f3ddbf3fdf83637a	k__Bacteria;p__Actinobacteria;c__Actinobacteria;o__Bifidobacteriales;f__Bifidobacteriaceae;g__Bifidobacterium;s__	0.999999
794c48d1c110499dbd6338457f2ed417	k__Bacteria;p__Firmicutes;c__Clostridia;o__Clostridiales;f__Lachnospiraceae;g__Clostridium XlVa;s__Clostridium_citroniae	0.855142
0be2b2840d439b1b8548e8010f8310e5	k__Bacteria;p__Firmicutes;c__Clostridia;o__Clostridiales;f__Clostridiales Incertae Sedis XIII;g__Anaerovorax;s__Ihubacter_massiliensis	0.993832
787ab1672520289680427986b59e3417	k__Bacteria;p__Firmicutes;c__Clostridia;o__Clostridiales;f__;g__;s__	0.81753
cc310148d41118668670367fc570ab7b	k__Bacteria;p__Firmicutes;c__Clostridia;o__Clostridiales;f__Ruminococcaceae;g__;s__	1
95a702760dc41f32eb79850ad3f6a337	k__Bacteria;p__Proteobacteria;c__Betaproteobacteria;o__Burkholderiales;f__Sutterellaceae;g__Sutterella;s__Duodenibacillus_massiliensis	0.9972
54ec3041ed02d098b3c5e4395466c441	k__Bacteria;p__Firmicutes;c__Clostridia;o__Clostridiales;f__Ruminococcaceae;g__;s__	0.977931
8e66f4be4bab2399a2ff9f17c746c104	k__Bacteria;p__Bacteroidetes;c__Bacteroidia;o__Bacteroidales;f__Bacteroidaceae;g__Bacteroides;s__Bacteroides_stercoris	0.998805
fec85c89501bee08cb9076c0121e5836	k__Bacteria;p__Bacteroidetes;c__Bacteroidia;o__Bacteroidales;f__Prevotellaceae;g__Prevotella;s__Prevotella_copri	0.999998
ea7823427b5854bc784da136aa27d777	k__Bacteria;p__Firmicutes;c__Clostridia;o__Clostridiales;f__Ruminococcaceae;g__;s__	0.999717
5509728c192071867b52bc7165eda7f3	k__Bacteria;p__Actinobacteria;c__Actinobacteria;o__Bifidobacteriales;f__Bifidobacteriaceae;g__Bifidobacterium;s__	1
baff1a677f01ccf98101d1acf8776dea	k__Bacteria;p__Bacteroidetes;c__Bacteroidia;o__Bacteroidales;f__Bacteroidaceae;g__Bacteroides;s__	1
dd06f9eb272de00785888ea28655cda7	k__Bacteria;p__Firmicutes;c__Clostridia;o__Clostridiales;f__Lachnospiraceae;g__;s__	0.724186
c2e4eed884e6bdadd6542b67cd750b77	k__Bacteria;p__Proteobacteria;c__Betaproteobacteria;o__Burkholderiales;f__Sutterellaceae;g__Parasutterella;s__Parasutterella_secunda	0.952797
b3d2cc3b9f0184830bec2ef73bcc6166	k__Bacteria;p__Firmicutes;c__Bacilli;o__Lactobacillales;f__Streptococcaceae;g__Lactococcus;s__Lactococcus_garvieae	0.943369
4a1c5fb315646700069f4c358a196b9f	k__Bacteria;p__Firmicutes;c__Clostridia;o__Clostridiales;f__Clostridiales Incertae Sedis XIII;g__Anaerovorax;s__Ihubacter_massiliensis	0.99214
6b5c5532185593c41966b2173ea9df1c	k__Bacteria;p__Firmicutes;c__Clostridia;o__Clostridiales;f__Lachnospiraceae;g__Clostridium XlVa;s__	0.999935
8dcfdd3643e8a1b873a013d7c15804dd	k__Bacteria;p__Firmicutes;c__Clostridia;o__Clostridiales;f__Ruminococcaceae;g__Oscillibacter;s__	0.999906
7cada1d891ae2e5952d684f47505c86d	k__Bacteria;p__Firmicutes;c__Clostridia;o__Clostridiales;f__Lachnospiraceae;g__Blautia;s__Blautia_luti	0.804023
81b99d6834e5c16f089b444a43c4f824	k__Bacteria;p__Bacteroidetes;c__Bacteroidia;o__Bacteroidales;f__Bacteroidaceae;g__Bacteroides;s__	0.999998
47f876b3a585ff78a710b56fbb930cba	k__Bacteria;p__Firmicutes;c__Negativicutes;o__Selenomonadales;f__Veillonellaceae;g__Megamonas;s__Megamonas_funiformis	0.909891
b484195da5a669012008758c2f88fb90	k__Bacteria;p__Firmicutes;c__Negativicutes;o__Selenomonadales;f__Veillonellaceae;g__Dialister;s__Dialister_propionicifaciens	0.965209
85c44c83eddc5d3028261a1000b7d0e1	k__Bacteria;p__Firmicutes;c__Bacilli;o__Bacillales;f__Bacillales Incertae Sedis XI;g__Gemella;s__	0.999989
eed2ad9c2d5b732094c15f0902f14d2c	k__Bacteria;p__Firmicutes;c__Clostridia;o__Clostridiales;f__Ruminococcaceae;g__Sporobacter;s__Sporobacter_termitidis	0.935445
7a3090aa682623800304aca0da51c22c	k__Bacteria;p__Firmicutes;c__Erysipelotrichia;o__Erysipelotrichales;f__Erysipelotrichaceae;g__Erysipelotrichaceae incertae sedis;s__Longicatena_caecimuris	0.999996
8249b99ba2d979e302500a2071f42677	k__Bacteria;p__Firmicutes;c__Clostridia;o__Clostridiales;f__Clostridiaceae 1;g__Clostridium sensu stricto;s__	1
a62fa6e25e8805dafe5b628529c90023	k__Bacteria;p__Firmicutes;c__Clostridia;o__Clostridiales;f__Ruminococcaceae;g__;s__	0.99465
2a6ae3ad4c6b2a74f7a23a27b5b9e892	k__Bacteria;p__Fusobacteria;c__Fusobacteriia;o__Fusobacteriales;f__Fusobacteriaceae;g__Fusobacterium;s__Fusobacterium_mortiferum	0.933798
da1d26d90a7443d34675778207d2c227	k__Bacteria;p__Firmicutes;c__Clostridia;o__Clostridiales;f__Ruminococcaceae;g__Intestinimonas;s__Flintibacter_butyricus	0.999982
91a4a359c89df1285645d1853290d71f	k__Bacteria;p__Firmicutes;c__Clostridia;o__Clostridiales;f__Gracilibacteraceae;g__;s__	0.863874
04fd367b2a07117063ec81971f721476	k__Bacteria;p__Firmicutes;c__Clostridia;o__Clostridiales;f__;g__;s__	0.998203
2bd9309f2f97cae51d18d06ea1ca519a	k__Bacteria;p__Firmicutes;c__Bacilli;o__Lactobacillales;f__;g__;s__	0.999819
6fd8a8d4ec3a0f4410c7ce3a57a10f72	k__Bacteria;p__Firmicutes;c__Clostridia;o__Clostridiales;f__Lachnospiraceae;g__Anaerostipes;s__Anaerostipes_hadrus	0.907846
8d3a5ab80e92b37a6a7878a3b9b10d2d	k__Bacteria;p__Firmicutes;c__Negativicutes;o__Selenomonadales;f__Veillonellaceae;g__Megasphaera;s__Megasphaera_elsdenii	0.985882
971fe800f49e285bf9231540771af7ef	k__Bacteria;p__Firmicutes;c__Clostridia;o__Clostridiales;f__Clostridiaceae 1;g__Clostridium sensu stricto;s__	0.999997
37016b5da4cd8bc8dfed10d3ece1e01d	k__Bacteria;p__Proteobacteria;c__Betaproteobacteria;o__Burkholderiales;f__Sutterellaceae;g__Sutterella;s__	1
226f1060dde7ec4015c336310c37ae65	k__Bacteria;p__Bacteroidetes;c__Bacteroidia;o__Bacteroidales;f__Prevotellaceae;g__Prevotella;s__Prevotella_copri	1
7049d60ec1844fb308329adc5caf5d4c	k__Bacteria;p__Firmicutes;c__Clostridia;o__Clostridiales;f__Lachnospiraceae;g__Blautia;s__Blautia_faecis	0.998886
d515ae0a0b58aa13869a5966a80c98a9	k__Bacteria;p__Firmicutes;c__Clostridia;o__Clostridiales;f__Lachnospiraceae;g__Clostridium XlVa;s__	0.816762
d41ad6cbbc61b956e8af13e265955280	k__Bacteria;p__Firmicutes;c__Clostridia;o__Clostridiales;f__Ruminococcaceae;g__Ruminococcus;s__Ruminococcus_champanellensis	0.947099
b2f562080c782274317c4786dc49f4f6	k__Bacteria;p__Firmicutes;c__Clostridia;o__Clostridiales;f__;g__;s__	0.997907
b6aa2186be5e7c7aca2bca54ff8390fc	k__Bacteria;p__Firmicutes;c__Clostridia;o__Clostridiales;f__;g__;s__	0.877175
ac603e12c4b975609374395b148a0a79	k__Bacteria;p__Firmicutes;c__Clostridia;o__Clostridiales;f__Lachnospiraceae;g__Lactonifactor;s__Lactonifactor_longoviformis	0.999518
76607c2cb53ca526c6d4a5c521d891e7	k__Bacteria;p__Firmicutes;c__Clostridia;o__Clostridiales;f__Ruminococcaceae;g__Faecalibacterium;s__Faecalibacterium_prausnitzii	0.999533
74d15e99155c71ec330c7f2c84d44372	k__Bacteria;p__Firmicutes;c__Clostridia;o__Clostridiales;f__Lachnospiraceae;g__Pseudobutyrivibrio;s__Pseudobutyrivibrio_ruminis	0.72482
0876151038534344cd9e870c08a523e3	k__Bacteria;p__Proteobacteria;c__;o__;f__;g__;s__	1
3aad083a4c822d27071d1ff6163cbfb2	k__Bacteria;p__;c__;o__;f__;g__;s__	1
f7a21681c1e67d7f5ee5edf25276f27a	k__Bacteria;p__Bacteroidetes;c__Bacteroidia;o__Bacteroidales;f__Prevotellaceae;g__Prevotella;s__Prevotella_copri	0.999863
af447f79eafcbd7e31e18eaf72dc845d	k__Bacteria;p__Firmicutes;c__Bacilli;o__Lactobacillales;f__Lactobacillaceae;g__Lactobacillus;s__	1
09d981dc93a29f773c4d5167829257ec	k__Bacteria;p__Firmicutes;c__Clostridia;o__Clostridiales;f__Ruminococcaceae;g__Oscillibacter;s__Oscillibacter_sp.	0.734486
6e7260da320b395d6098d4f47a64faa1	k__Bacteria;p__Firmicutes;c__Clostridia;o__Clostridiales;f__Lachnospiraceae;g__;s__	0.999905
4924bfca291797ea1fca3e384f4143f9	k__Bacteria;p__Firmicutes;c__Clostridia;o__Clostridiales;f__Lachnospiraceae;g__;s__	0.922298
d668488fa839c37c80ae10d320cf3665	k__Bacteria;p__Firmicutes;c__Clostridia;o__Clostridiales;f__Lachnospiraceae;g__Roseburia;s__Roseburia_faecis	0.950248
383b677301e6d894c5a6535d75abe58e	k__Bacteria;p__Firmicutes;c__Clostridia;o__Clostridiales;f__;g__;s__	0.998143
d46f7bf5556893b1a52f835991191722	k__Bacteria;p__Tenericutes;c__Mollicutes;o__Entomoplasmatales;f__;g__;s__	0.723352
ce9b3cab06d6fb332334538a12404435	k__Bacteria;p__Bacteroidetes;c__Bacteroidia;o__Bacteroidales;f__Prevotellaceae;g__Prevotella;s__Prevotella_copri	1
310c718e15d222e7c0f644a4949499f8	k__Bacteria;p__Bacteroidetes;c__Bacteroidia;o__Bacteroidales;f__Prevotellaceae;g__Prevotella;s__Prevotella_copri	1
5fcffebf2d55957bdcebb1fea01c7664	k__Bacteria;p__Firmicutes;c__Clostridia;o__Clostridiales;f__Lachnospiraceae;g__Dorea;s__Dorea_formicigenerans	0.986758
69448ce8829b89091e9d199dc7d6062b	k__Bacteria;p__Firmicutes;c__Negativicutes;o__Selenomonadales;f__Acidaminococcaceae;g__Phascolarctobacterium;s__Phascolarctobacterium_succinatutens	0.999807
688c6472ecf5788bba5d33674318962a	k__Bacteria;p__Bacteroidetes;c__Bacteroidia;o__Bacteroidales;f__Bacteroidaceae;g__Bacteroides;s__Bacteroides_plebeius	1
d9a791bbc30854b831fe4426d403c30d	k__Bacteria;p__Bacteroidetes;c__Bacteroidia;o__Bacteroidales;f__Prevotellaceae;g__Prevotella;s__	0.999959
454ff5fa8a3c6b293cea935aeb9cfb8e	k__Bacteria;p__Firmicutes;c__Clostridia;o__Clostridiales;f__Clostridiaceae 1;g__Clostridium sensu stricto;s__Clostridium_chartatabidum	0.808906
881b7a9272eac4f384c477e1aaa925de	k__Bacteria;p__Bacteroidetes;c__Bacteroidia;o__Bacteroidales;f__Prevotellaceae;g__Prevotella;s__Prevotella_stercorea	0.999999
71f4d7830594809728704c5814777de2	k__Bacteria;p__Firmicutes;c__Clostridia;o__Clostridiales;f__;g__;s__	0.736199
0ab5151db5cd67c5db3f88f84ee000a0	k__Bacteria;p__Firmicutes;c__Clostridia;o__Clostridiales;f__Lachnospiraceae;g__Anaerostipes;s__Anaerostipes_sp.	0.915013
1aeb045d7f13560a890605a8eed1b263	k__Bacteria;p__Firmicutes;c__Clostridia;o__Clostridiales;f__Lachnospiraceae;g__Roseburia;s__Roseburia_faecis	0.980723
a443e786f67086749ef29ce0ab494c9e	k__Bacteria;p__Firmicutes;c__Bacilli;o__Lactobacillales;f__Enterococcaceae;g__Enterococcus;s__	0.998294
cf42d6ef5b5f01ff0a0a2bf5b533682e	k__Bacteria;p__Firmicutes;c__Bacilli;o__Bacillales;f__Bacillaceae 1;g__Bacillus;s__	0.865992
29daaf94c6c9c41e5044aa321d18a306	k__Bacteria;p__Firmicutes;c__Bacilli;o__Lactobacillales;f__Lactobacillaceae;g__Lactobacillus;s__Lactobacillus_paracasei	0.877345
bd1be25e409324fab7f665705e5f09c1	k__Bacteria;p__Firmicutes;c__Negativicutes;o__Selenomonadales;f__Veillonellaceae;g__Mitsuokella;s__Mitsuokella_jalaludinii	0.99042
8500ea1671d9f01477701768cb3b4efb	k__Bacteria;p__Bacteroidetes;c__Bacteroidia;o__Bacteroidales;f__Prevotellaceae;g__Prevotella;s__Prevotella_stercorea	1
7f9133f40ad8626034374694d9c81b36	k__Bacteria;p__Fusobacteria;c__Fusobacteriia;o__Fusobacteriales;f__Fusobacteriaceae;g__Fusobacterium;s__Fusobacterium_mortiferum	0.985119
3961ca72b64fc9c675cac293dd1c261b	k__Bacteria;p__Bacteroidetes;c__Bacteroidia;o__Bacteroidales;f__Bacteroidaceae;g__Bacteroides;s__Bacteroides_coprocola	0.999986
eae880eaa9c99650e399d9b4eb5dd3b0	k__Bacteria;p__Firmicutes;c__Negativicutes;o__Selenomonadales;f__Veillonellaceae;g__Veillonella;s__Veillonella_atypica	0.775007
47e48b3da56c2d70e2a5cb17fd1fab58	k__Bacteria;p__Firmicutes;c__Clostridia;o__Clostridiales;f__Ruminococcaceae;g__;s__	0.987299
5d46bbcc5325b4cbd9edc4394b3b3dbb	k__Bacteria;p__Bacteroidetes;c__Bacteroidia;o__Bacteroidales;f__Prevotellaceae;g__Prevotella;s__Prevotella_copri	0.999996
5ba96f705897ab46d835545c4d3cc59c	k__Bacteria;p__Firmicutes;c__Clostridia;o__Clostridiales;f__Lachnospiraceae;g__Lachnospiracea incertae sedis;s__	0.989031
6ba43acb03ae795b3e7e31f2be946006	k__Bacteria;p__Firmicutes;c__Bacilli;o__Lactobacillales;f__Leuconostocaceae;g__Leuconostoc;s__Leuconostoc_mesenteroides	0.999231
ac97c2017fd25cc81c3b24565075ca23	k__Bacteria;p__Bacteroidetes;c__Bacteroidia;o__Bacteroidales;f__Bacteroidaceae;g__Bacteroides;s__Bacteroides_plebeius	1
08c53fdf2c7b879ac5e38d5730b65fd9	k__Bacteria;p__Firmicutes;c__;o__;f__;g__;s__	0.998544
c67dd64a12c050bbfab63dfe8554360e	k__Bacteria;p__Bacteroidetes;c__Bacteroidia;o__Bacteroidales;f__Bacteroidaceae;g__Bacteroides;s__Bacteroides_coprocola	0.999574
ac0ef8abe43cc63d981e2d7d5f0f614e	k__Bacteria;p__Firmicutes;c__Erysipelotrichia;o__Erysipelotrichales;f__Erysipelotrichaceae;g__;s__	1
cd56a439690840e9d8494d8e09c9472e	k__Bacteria;p__Firmicutes;c__Clostridia;o__Clostridiales;f__Lachnospiraceae;g__Roseburia;s__Roseburia_faecis	0.882339
88ed46631bcc4e61133318d13fa97a7d	k__Bacteria;p__Bacteroidetes;c__;o__;f__;g__;s__	0.99993
25acfb0521d3fca92c68d6b122b6534d	k__Bacteria;p__Firmicutes;c__Clostridia;o__Clostridiales;f__Ruminococcaceae;g__Faecalibacterium;s__Faecalibacterium_prausnitzii	0.999999
5a729139b46885a340c039ce4294ef6f	k__Bacteria;p__Firmicutes;c__Clostridia;o__Clostridiales;f__;g__;s__	0.960483
8d285f20c373b48b4e80c0f84937935b	k__Bacteria;p__;c__;o__;f__;g__;s__	0.999996
4e1dc441e97f181fcc0eb01ffcf6df8b	k__Bacteria;p__Bacteroidetes;c__Bacteroidia;o__Bacteroidales;f__Prevotellaceae;g__Alloprevotella;s__Prevotellamassilia_timonensis	1
392a0a8d1f9784ac47de5e551c3bf2c3	k__Bacteria;p__Bacteroidetes;c__Bacteroidia;o__Bacteroidales;f__Prevotellaceae;g__Prevotella;s__Prevotella_copri	0.999999
7fb08fa9b7b2eef6a3db57d0de769227	k__Bacteria;p__Firmicutes;c__Clostridia;o__Clostridiales;f__Peptoniphilaceae;g__Peptoniphilus;s__	1
07699fa14cb8970eee5e8dda19dd5dbe	k__Bacteria;p__Firmicutes;c__Clostridia;o__Clostridiales;f__Lachnospiraceae;g__Eisenbergiella;s__Eisenbergiella_massiliensis	0.994357
3c6d93f8db7404aabc15d68523ed678e	k__Bacteria;p__Bacteroidetes;c__Bacteroidia;o__Bacteroidales;f__Prevotellaceae;g__Prevotella;s__Prevotella_copri	0.999789
ced6198a18fdea385050c1187627ac70	k__Bacteria;p__Firmicutes;c__Negativicutes;o__Selenomonadales;f__Veillonellaceae;g__Mitsuokella;s__Mitsuokella_jalaludinii	0.935345
1b40855f894139ee825ba676916e6644	k__Bacteria;p__Bacteroidetes;c__Bacteroidia;o__Bacteroidales;f__Bacteroidaceae;g__Bacteroides;s__Bacteroides_ovatus	0.904915
5c0eb2cc0831a4b7304ec1fa20756159	k__Bacteria;p__Firmicutes;c__Clostridia;o__Clostridiales;f__Ruminococcaceae;g__Intestinimonas;s__Intestinimonas_butyriciproducens	0.989244
387706b99831077f58f6920c208e95a4	k__Bacteria;p__Firmicutes;c__Clostridia;o__Clostridiales;f__Ruminococcaceae;g__Faecalibacterium;s__Faecalibacterium_prausnitzii	0.999999
8d0f4817a45a3269a4df41c6c4dbc1c2	k__Bacteria;p__Firmicutes;c__Clostridia;o__Clostridiales;f__Lachnospiraceae;g__Roseburia;s__Roseburia_intestinalis	0.813408
5e6805e860c751a55bd7ce70ca4b7534	k__Bacteria;p__Firmicutes;c__Clostridia;o__Clostridiales;f__;g__;s__	0.999992
db0fbda1713496fadfbfae27cfc12ed6	k__Bacteria;p__Firmicutes;c__Clostridia;o__Clostridiales;f__Lachnospiraceae;g__Fusicatenibacter;s__Fusicatenibacter_saccharivorans	0.999875
2d09ce5ae8210522bb03070453537004	k__Bacteria;p__Firmicutes;c__Clostridia;o__Clostridiales;f__Ruminococcaceae;g__Gemmiger;s__Gemmiger_formicilis	0.854188
9eeb0e4f4ce1cef5f204ab65b3824de2	k__Bacteria;p__Firmicutes;c__Negativicutes;o__Selenomonadales;f__Veillonellaceae;g__Dialister;s__Dialister_succinatiphilus	0.973861
1739144b297008b83dcceacf04c1c721	k__Bacteria;p__Firmicutes;c__Clostridia;o__Clostridiales;f__Lachnospiraceae;g__;s__	0.999405
0190302afde8b64d231ef9931ad36b25	k__Bacteria;p__Bacteroidetes;c__Bacteroidia;o__Bacteroidales;f__Bacteroidaceae;g__Bacteroides;s__Bacteroides_uniformis	0.997337
5728dcbfa5bb43600af40abe0ccb90a3	k__Bacteria;p__Firmicutes;c__Clostridia;o__Clostridiales;f__Lachnospiraceae;g__;s__	0.999069
d0043999672f950cf76f8077a5f4824a	k__Bacteria;p__;c__;o__;f__;g__;s__	1
87de8773dd51731f434c4b37440d3d50	k__Bacteria;p__Proteobacteria;c__Alphaproteobacteria;o__;f__;g__;s__	0.998046
3ed0fccb31fd10edc0ee6ad21fbc39c5	k__Bacteria;p__Firmicutes;c__Clostridia;o__Clostridiales;f__Lachnospiraceae;g__Ruminococcus2;s__Ruminococcus_faecis	0.999678
6b2ddef408d50cd0e2dcf59cb7c65dac	k__Bacteria;p__Proteobacteria;c__Alphaproteobacteria;o__;f__;g__;s__	0.995558
a9e2afd4297fd011649a216315249232	k__Bacteria;p__Bacteroidetes;c__;o__;f__;g__;s__	0.998579
18c784b07f4310593bf7e9b291d99f32	k__Bacteria;p__;c__;o__;f__;g__;s__	1
53624bb3722844fe4906b513592fb4df	k__Bacteria;p__Firmicutes;c__Negativicutes;o__Selenomonadales;f__Acidaminococcaceae;g__Phascolarctobacterium;s__	0.797351
661b21dbf9f690ead390311f8eacbc71	k__Bacteria;p__Firmicutes;c__Clostridia;o__Clostridiales;f__Lachnospiraceae;g__Lachnospiracea incertae sedis;s__Eubacterium_hallii	0.999992
af19ae5cb5f42e35b762b12ce7c7fb5b	k__Bacteria;p__Firmicutes;c__Clostridia;o__Clostridiales;f__Lachnospiraceae;g__Blautia;s__	0.806153
ded1833d804ca9d4dff8069304f4fc3d	k__Bacteria;p__Firmicutes;c__Clostridia;o__Clostridiales;f__Lachnospiraceae;g__;s__	0.999238
6d17b368761338e8e095ba46b6e51357	k__Bacteria;p__Bacteroidetes;c__Bacteroidia;o__Bacteroidales;f__Prevotellaceae;g__Prevotella;s__	0.999488
e367dacc4cf58de7164775e5899d4ab2	k__Bacteria;p__Firmicutes;c__Clostridia;o__Clostridiales;f__Ruminococcaceae;g__Clostridium IV;s__Anaeromassilibacillus_senegalensis	0.999988
ca164e68ce5db67ae0182d9c3bafc5fa	k__Bacteria;p__Firmicutes;c__;o__;f__;g__;s__	0.997977
8fd76ab63199a21fe8fcc8aa0323ad9c	k__Bacteria;p__Firmicutes;c__Clostridia;o__Clostridiales;f__Lachnospiraceae;g__Anaerostipes;s__Anaerostipes_hadrus	0.840387
79ba9fd704fc7264b695cc0504c337a9	k__Bacteria;p__Firmicutes;c__Clostridia;o__Clostridiales;f__Lachnospiraceae;g__Clostridium XlVa;s__Clostridium_polysaccharolyticum	0.984738
997720e304cb420e94f46a9957346b14	k__Bacteria;p__Firmicutes;c__Clostridia;o__Clostridiales;f__Ruminococcaceae;g__;s__	0.999846
536e5dd994f36b7c05546a7f40e3289c	k__Bacteria;p__Bacteroidetes;c__Bacteroidia;o__Bacteroidales;f__Prevotellaceae;g__Prevotella;s__Prevotella_stercorea	1
74a6b2d8faae4662532b0e4123964dac	k__Bacteria;p__Firmicutes;c__;o__;f__;g__;s__	0.953533
7327a55af477aa89dc73611f2806c3e9	k__Bacteria;p__Firmicutes;c__Clostridia;o__Clostridiales;f__Ruminococcaceae;g__Intestinimonas;s__Flintibacter_butyricus	0.884285
89ddf52e50218f8dff5d6e93e6e65f0a	k__Bacteria;p__Firmicutes;c__Clostridia;o__Clostridiales;f__Ruminococcaceae;g__;s__	0.973448
43e619c07bfd17063608a3274342f823	k__Bacteria;p__Firmicutes;c__Clostridia;o__Clostridiales;f__Lachnospiraceae;g__Blautia;s__	0.999986
a6d3beca765c1e2453b658614facf89f	k__Bacteria;p__Firmicutes;c__Clostridia;o__Clostridiales;f__Ruminococcaceae;g__;s__	0.995805
9d626e1e03c40a0fd2d880ec98b440e5	k__Bacteria;p__Firmicutes;c__Clostridia;o__Clostridiales;f__Lachnospiraceae;g__Coprococcus;s__Coprococcus_eutactus	1
3b94c19ef326eea0918e1c3d244c999c	k__Bacteria;p__Proteobacteria;c__Gammaproteobacteria;o__Enterobacteriales;f__Enterobacteriaceae;g__;s__	0.999999
4c39a7c5ee39e26f3769400ba79b81a0	k__Bacteria;p__Bacteroidetes;c__Bacteroidia;o__Bacteroidales;f__Prevotellaceae;g__Prevotella;s__Prevotella_copri	1
75c091a8df1ee90feddf431ba5296119	k__Bacteria;p__Firmicutes;c__Clostridia;o__Clostridiales;f__Ruminococcaceae;g__Ruminococcus;s__Ruminococcus_champanellensis	0.934973
ad1676b823e08603300a0ac0be3b3e51	k__Bacteria;p__Firmicutes;c__Negativicutes;o__Selenomonadales;f__Veillonellaceae;g__Megasphaera;s__Megasphaera_elsdenii	0.995001
64ef9c7a89254fed7c89f9084eee509c	k__Bacteria;p__Firmicutes;c__Clostridia;o__Clostridiales;f__Ruminococcaceae;g__Gemmiger;s__Gemmiger_formicilis	0.853366
12a03314d3e165f50900221888428609	k__Bacteria;p__Firmicutes;c__Clostridia;o__Clostridiales;f__Ruminococcaceae;g__Gemmiger;s__Gemmiger_formicilis	0.853366
2561183f1e1ed26ec4289c703664fd27	k__Bacteria;p__Firmicutes;c__Clostridia;o__Clostridiales;f__Lachnospiraceae;g__Blautia;s__Blautia_obeum	0.739488
fd94fe8dd072f93b7ddbb7c8be8d995b	k__Bacteria;p__Firmicutes;c__Clostridia;o__Clostridiales;f__Ruminococcaceae;g__Clostridium IV;s__Clostridium_leptum	0.999989
80f1349ed470beddcd0936b8385fe20c	k__Bacteria;p__Firmicutes;c__Clostridia;o__Clostridiales;f__Lachnospiraceae;g__Clostridium XlVa;s__	0.901219
f95eb3e727349ea768860ca962ccb20d	k__Bacteria;p__Bacteroidetes;c__Bacteroidia;o__Bacteroidales;f__Prevotellaceae;g__Prevotella;s__Prevotella_copri	1
dcbab05e3a8824356040d70b03a28802	k__Bacteria;p__Bacteroidetes;c__Bacteroidia;o__Bacteroidales;f__Prevotellaceae;g__Prevotella;s__Prevotella_copri	0.999997
01919c91f3ae1505309ed1e1d718accb	k__Bacteria;p__Firmicutes;c__Clostridia;o__Clostridiales;f__;g__;s__	0.772166
2721fd42d5373667f111c60faaf21eac	k__Bacteria;p__Actinobacteria;c__Actinobacteria;o__Actinomycetales;f__Micrococcaceae;g__Rothia;s__Rothia_mucilaginosa	0.91759
b85f7f523f5e062dfdc81a5e8054c562	k__Bacteria;p__Firmicutes;c__Clostridia;o__Clostridiales;f__Clostridiales Incertae Sedis XIII;g__Anaerovorax;s__Ihubacter_massiliensis	0.955597
18598b8a7cc4014ac23afca1d5e64928	k__Bacteria;p__Firmicutes;c__Clostridia;o__Clostridiales;f__Ruminococcaceae;g__Faecalibacterium;s__Faecalibacterium_prausnitzii	0.999981
6ec91de368ad2aa4f8c2d4b6500ad69e	k__Bacteria;p__Bacteroidetes;c__Bacteroidia;o__Bacteroidales;f__Prevotellaceae;g__Alloprevotella;s__Prevotellamassilia_timonensis	1
5f8aa2c7a1699282ff3c413c6148c58f	k__Bacteria;p__Firmicutes;c__Clostridia;o__Clostridiales;f__Ruminococcaceae;g__Faecalibacterium;s__Faecalibacterium_prausnitzii	0.999846
7c3d7711fd15460714ece118b35c0576	k__Bacteria;p__Firmicutes;c__Clostridia;o__Clostridiales;f__Ruminococcaceae;g__Anaerotruncus;s__Anaerotruncus_colihominis	0.999998
8ca0b9917d926bb6241ce6e23673fce4	k__Bacteria;p__Firmicutes;c__Clostridia;o__Clostridiales;f__Lachnospiraceae;g__Blautia;s__Blautia_luti	0.820171
427aafa2d526ccdf76fce04234c7920a	k__Bacteria;p__Firmicutes;c__Negativicutes;o__Selenomonadales;f__Veillonellaceae;g__Dialister;s__Dialister_succinatiphilus	0.81694
c59e293cf3c7278f4521bedf9a2405ef	k__Bacteria;p__Firmicutes;c__Clostridia;o__Clostridiales;f__Lachnospiraceae;g__Lachnospiracea incertae sedis;s__Frisingicoccus_caecimuris	1
fea7f04af92d6da8eef36144b3589ad9	k__Bacteria;p__Bacteroidetes;c__Bacteroidia;o__Bacteroidales;f__Porphyromonadaceae;g__Parabacteroides;s__	0.999982
48782307120574c67aaa25ec7ce686ba	k__Bacteria;p__Firmicutes;c__Bacilli;o__Bacillales;f__Bacillaceae 1;g__Bacillus;s__	0.999988
2c353937b82f39126e9aeead6f624ac9	k__Bacteria;p__Firmicutes;c__Clostridia;o__Clostridiales;f__Ruminococcaceae;g__;s__	1
8969bc2e58173c5b645d59c167584d71	k__Bacteria;p__Firmicutes;c__Clostridia;o__Clostridiales;f__Ruminococcaceae;g__Gemmiger;s__Gemmiger_formicilis	0.854188
32cd36db3b176689d81c65ddb6c17140	k__Bacteria;p__Firmicutes;c__Clostridia;o__Clostridiales;f__Ruminococcaceae;g__Oscillibacter;s__Oscillibacter_sp.	0.734485
9a129f1109ba4010bc489f828d016cf4	k__Bacteria;p__Firmicutes;c__Clostridia;o__Clostridiales;f__Lachnospiraceae;g__Lachnospiracea incertae sedis;s__Eubacterium_eligens	0.71653
646c60019eae06733055ec4c46643011	k__Bacteria;p__Firmicutes;c__Clostridia;o__Clostridiales;f__Eubacteriaceae;g__Eubacterium;s__Eubacterium_coprostanoligenes	0.989375
e5cc000ec66a67325745cf6befc6cbd8	k__Bacteria;p__Firmicutes;c__Clostridia;o__Clostridiales;f__Lachnospiraceae;g__Roseburia;s__Roseburia_faecis	0.922201
e039554b1f3ff16d39369c5b7a2d9605	k__Bacteria;p__Firmicutes;c__Clostridia;o__Clostridiales;f__Lachnospiraceae;g__Blautia;s__Blautia_faecis	0.985316
50c2e92f3b001c0f07a654b597605f95	k__Bacteria;p__Firmicutes;c__Clostridia;o__Clostridiales;f__Ruminococcaceae;g__Pseudoflavonifractor;s__Pseudoflavonifractor_capillosus	0.981193
9fabb70a64ec88707409767211626a37	k__Bacteria;p__Bacteroidetes;c__Bacteroidia;o__Bacteroidales;f__Bacteroidaceae;g__Bacteroides;s__	1
25036ba135607cb2eb9f45c9b50bb4d5	k__Bacteria;p__Firmicutes;c__Clostridia;o__Clostridiales;f__Ruminococcaceae;g__Intestinimonas;s__	0.749066
64171591970510b1ec87e97b71b6c1a5	k__Bacteria;p__Firmicutes;c__Clostridia;o__Clostridiales;f__Lachnospiraceae;g__Blautia;s__Blautia_caecimuris	0.971834
448fc0886fce8a6d3561074b4a1b145b	k__Bacteria;p__Firmicutes;c__Clostridia;o__Clostridiales;f__Lachnospiraceae;g__Ruminococcus2;s__Ruminococcus_faecis	0.999242
5a0899ee43297ce4f4c3bfd1ac4a937f	k__Bacteria;p__Firmicutes;c__Clostridia;o__Clostridiales;f__Ruminococcaceae;g__Faecalibacterium;s__Faecalibacterium_prausnitzii	0.999999
e1b8a14d7d93ab99ab29f50fa9bae416	k__Bacteria;p__Firmicutes;c__Clostridia;o__Clostridiales;f__Ruminococcaceae;g__Faecalibacterium;s__Faecalibacterium_prausnitzii	0.999981
deb90060cd7e33d6b3e583a968e4a11e	k__Bacteria;p__Bacteroidetes;c__Bacteroidia;o__Bacteroidales;f__Prevotellaceae;g__Prevotella;s__Prevotella_copri	0.998789
d6f0b2f1ce62fd3a3e75504667e99a58	k__Bacteria;p__Bacteroidetes;c__Bacteroidia;o__Bacteroidales;f__Prevotellaceae;g__Prevotella;s__	0.999997
ee1bf3ddf54c3ff0a01a5f4cf41e4930	k__Bacteria;p__Firmicutes;c__Clostridia;o__Clostridiales;f__Lachnospiraceae;g__Clostridium XlVa;s__	0.870312
f663dd604f793f22ce20452b09494608	k__Bacteria;p__Firmicutes;c__Clostridia;o__Clostridiales;f__;g__;s__	0.976434
ecd1fac98bd26d9c925da5326a84f544	k__Bacteria;p__Firmicutes;c__Clostridia;o__Clostridiales;f__Ruminococcaceae;g__Ruminococcus;s__Ruminococcus_callidus	0.999984
b138c9a36a224b72383d35262df56627	k__Bacteria;p__Firmicutes;c__Clostridia;o__Clostridiales;f__Ruminococcaceae;g__Faecalibacterium;s__Faecalibacterium_prausnitzii	0.999997
ec461052d8412fe48ef8bb10aa8b4f62	k__Bacteria;p__Firmicutes;c__Clostridia;o__Clostridiales;f__Ruminococcaceae;g__Faecalibacterium;s__Faecalibacterium_prausnitzii	1
a798ad5990fd8561c370fb5ad705a1d7	k__Bacteria;p__Firmicutes;c__Clostridia;o__Clostridiales;f__Ruminococcaceae;g__;s__	0.859486
bb520a25037fe6c24024c4f8fc40b5b7	k__Bacteria;p__Firmicutes;c__Clostridia;o__Clostridiales;f__Clostridiales Incertae Sedis XIII;g__Anaerovorax;s__Ihubacter_massiliensis	0.992359
1f29172152a6f250a988af42bc8864e1	k__Bacteria;p__Proteobacteria;c__Betaproteobacteria;o__Burkholderiales;f__Sutterellaceae;g__Sutterella;s__Sutterella_wadsworthensis	0.999992
b2506d7e0328de8e0b8e68da4f7fad5e	k__Bacteria;p__Firmicutes;c__Clostridia;o__Clostridiales;f__Ruminococcaceae;g__Sporobacter;s__Sporobacter_termitidis	0.92092
79c28c77327e355fb81dce890c619793	k__Bacteria;p__Firmicutes;c__Clostridia;o__Clostridiales;f__Lachnospiraceae;g__Ruminococcus2;s__Drancourtella_massiliensis	0.736457
26c910e914551d2c61538c1d0418e56d	k__Bacteria;p__Firmicutes;c__Clostridia;o__Clostridiales;f__Ruminococcaceae;g__;s__	0.992461
0bc425bd25e5fb70855964fbb11e9078	k__Bacteria;p__Firmicutes;c__Clostridia;o__Clostridiales;f__Ruminococcaceae;g__Faecalibacterium;s__Faecalibacterium_prausnitzii	1
60d285e5faed1d8b89692b7e17cedd83	k__Bacteria;p__Firmicutes;c__Clostridia;o__Clostridiales;f__Lachnospiraceae;g__Lachnospiracea incertae sedis;s__Ruminococcus_gnavus	0.998982
6482fff1008eebf65a1f72a1ec423794	k__Bacteria;p__Firmicutes;c__Clostridia;o__Clostridiales;f__Ruminococcaceae;g__Clostridium IV;s__	0.999978
ee43d6c39575dd3bb154a289bb212107	k__Bacteria;p__Bacteroidetes;c__Bacteroidia;o__Bacteroidales;f__Rikenellaceae;g__Alistipes;s__Alistipes_shahii	0.726979
81d8bf5f800f7da13be5d9afa704b5f2	k__Bacteria;p__Firmicutes;c__Clostridia;o__Clostridiales;f__Ruminococcaceae;g__;s__	0.998373
5eeda5ba5e347d3ee4cc5d928bc3a708	k__Bacteria;p__Bacteroidetes;c__Bacteroidia;o__Bacteroidales;f__Porphyromonadaceae;g__Coprobacter;s__	1
2865a274abca0f65cdab79c33cba9c17	k__Bacteria;p__Firmicutes;c__Clostridia;o__Clostridiales;f__Lachnospiraceae;g__;s__	0.999221
af49f3bd6b3b6d233fbba95d44cb496f	k__Bacteria;p__Firmicutes;c__Negativicutes;o__Selenomonadales;f__Veillonellaceae;g__Dialister;s__Dialister_succinatiphilus	0.973257
546e7f4c8e7d5c2e5b469cac519e61a3	k__Bacteria;p__Firmicutes;c__Clostridia;o__Clostridiales;f__Ruminococcaceae;g__Sporobacter;s__Sporobacter_termitidis	0.846739
507f047d33ddbdb7aff3ab8f9af19570	k__Bacteria;p__Actinobacteria;c__Actinobacteria;o__Bifidobacteriales;f__Bifidobacteriaceae;g__Bifidobacterium;s__	1
a5af97c864a48da5a31864d5382cea20	k__Bacteria;p__Firmicutes;c__Clostridia;o__Clostridiales;f__Lachnospiraceae;g__Clostridium XlVa;s__	0.883817
398fbeb31a013bd83b23cc6305518ca9	k__Bacteria;p__Firmicutes;c__Clostridia;o__Clostridiales;f__Lachnospiraceae;g__Anaerostipes;s__Anaerostipes_hadrus	0.918667
2fea67e2ef146b654e84d4ccd727bed7	k__Bacteria;p__Firmicutes;c__Clostridia;o__Clostridiales;f__Defluviitaleaceae;g__Defluviitalea;s__Defluviitalea_saccharophila	0.762449
207fce55e7f4fac16313d508c159cd66	k__Bacteria;p__Bacteroidetes;c__Bacteroidia;o__Bacteroidales;f__Prevotellaceae;g__Prevotella;s__	1
d084475ce17d67557615ecfb105797ab	k__Bacteria;p__Firmicutes;c__Clostridia;o__Clostridiales;f__Ruminococcaceae;g__;s__	0.722679
4a79fcdb98455096eb28064b17196a5c	k__Bacteria;p__Firmicutes;c__Bacilli;o__Lactobacillales;f__Enterococcaceae;g__Enterococcus;s__Enterococcus_sp.	0.93943
f33d27bbaec40d7b6128b6b38e6577fd	k__Bacteria;p__Firmicutes;c__Clostridia;o__Clostridiales;f__Ruminococcaceae;g__Faecalibacterium;s__Faecalibacterium_prausnitzii	0.999957
4b356cf55a9e447b3b68a47c22adbc0b	k__Bacteria;p__Firmicutes;c__Clostridia;o__Clostridiales;f__;g__;s__	0.993832
fa2bd2f1500f2aadfa41c605e68f78c0	k__Bacteria;p__Firmicutes;c__Clostridia;o__Clostridiales;f__Lachnospiraceae;g__Lachnospiracea incertae sedis;s__Eubacterium_oxidoreducens	0.967561
0df6c802966e8670279671824da4f10a	k__Bacteria;p__Firmicutes;c__Bacilli;o__Lactobacillales;f__Lactobacillaceae;g__Lactobacillus;s__	1
e024baa6480a51abbae4e81fc75f409c	k__Bacteria;p__Firmicutes;c__Negativicutes;o__Selenomonadales;f__Veillonellaceae;g__Megamonas;s__Megamonas_funiformis	0.909891
036b9f4a09e271ad260bb98c157763ea	k__Bacteria;p__Firmicutes;c__Clostridia;o__Clostridiales;f__Ruminococcaceae;g__;s__	0.927474
824a2ab52c90b595b76e7461335e13bd	k__Bacteria;p__Bacteroidetes;c__Bacteroidia;o__Bacteroidales;f__Bacteroidaceae;g__Bacteroides;s__Bacteroides_coprocola	0.999894
acf09e78b337fd51b09606fabf09493e	k__Bacteria;p__Firmicutes;c__Clostridia;o__Clostridiales;f__Peptococcaceae 1;g__Peptococcus;s__Peptococcus_niger	0.719106
9b6ac616792a2648ec114d23b4054b9f	k__Bacteria;p__Bacteroidetes;c__Bacteroidia;o__Bacteroidales;f__Prevotellaceae;g__Prevotella;s__	1
c54ecd701d322d197b9000b235740969	k__Bacteria;p__Firmicutes;c__Clostridia;o__Clostridiales;f__Ruminococcaceae;g__;s__	1
caee94af7a4562c61da6712807157dc9	k__Bacteria;p__Firmicutes;c__Clostridia;o__Clostridiales;f__Eubacteriaceae;g__Eubacterium;s__Eubacterium_coprostanoligenes	0.981028
b1956a37445160b890fb5a06a818c385	k__Bacteria;p__Bacteroidetes;c__Bacteroidia;o__Bacteroidales;f__Porphyromonadaceae;g__Parabacteroides;s__Parabacteroides_sp.	0.99153
58d48f7fae77eb29ab6dc15fd07b5dfc	k__Bacteria;p__Lentisphaerae;c__Lentisphaeria;o__Victivallales;f__Victivallaceae;g__Victivallis;s__Victivallis_vadensis	0.845856
4c2203438c83bb0b8f26d45a74db1367	k__Bacteria;p__Firmicutes;c__Clostridia;o__Clostridiales;f__Lachnospiraceae;g__Roseburia;s__Roseburia_inulinivorans	0.996698
460fa78468840725b031d3c3af9462db	k__Bacteria;p__Bacteroidetes;c__Bacteroidia;o__Bacteroidales;f__Bacteroidaceae;g__Bacteroides;s__	1
d5135e3e52ad09c3e39312bf9236b4b7	k__Bacteria;p__Fusobacteria;c__Fusobacteriia;o__Fusobacteriales;f__Fusobacteriaceae;g__Cetobacterium;s__Cetobacterium_somerae	0.999977
41b9fa65a5137bfae1255b4de63be427	k__Bacteria;p__Firmicutes;c__Clostridia;o__Clostridiales;f__Lachnospiraceae;g__;s__	0.996942
6cec9979c3e76d4316a289bf1792356f	k__Bacteria;p__Proteobacteria;c__Betaproteobacteria;o__Burkholderiales;f__Sutterellaceae;g__Sutterella;s__Duodenibacillus_massiliensis	0.999888
da24f9cb0caa02c0c8b329f46ba9e876	k__Bacteria;p__Firmicutes;c__Clostridia;o__Clostridiales;f__Lachnospiraceae;g__Roseburia;s__Roseburia_faecis	0.882252
bb761da37a20bfe10784dc88a7c50cd6	k__Bacteria;p__Bacteroidetes;c__Bacteroidia;o__Bacteroidales;f__Bacteroidaceae;g__Bacteroides;s__Mediterranea_massiliensis	0.977557
65ddb02fb569e990441756a8c7a220f3	k__Bacteria;p__Firmicutes;c__Clostridia;o__Clostridiales;f__Lachnospiraceae;g__Clostridium XlVa;s__	0.95262
16967cc5a6322287ae4dc9797adbc99e	k__Bacteria;p__Firmicutes;c__Clostridia;o__Clostridiales;f__Ruminococcaceae;g__Faecalibacterium;s__Faecalibacterium_prausnitzii	0.999434
d4454a4ebd63a8e375dadd2632588f59	k__Bacteria;p__Firmicutes;c__Clostridia;o__Clostridiales;f__Ruminococcaceae;g__Ruminococcus;s__Ruminococcus_bromii	0.777683
4876553b9fed8291dbf1c63b0ac0886a	k__Bacteria;p__Firmicutes;c__Clostridia;o__Clostridiales;f__;g__;s__	0.954911
a7bec581c3ed8f6b1f331a77180e9848	k__Bacteria;p__Firmicutes;c__Clostridia;o__Clostridiales;f__Lachnospiraceae;g__Fusicatenibacter;s__Fusicatenibacter_saccharivorans	0.999907
84887766fbb68efa6af0f995e4ed3460	k__Bacteria;p__Bacteroidetes;c__Bacteroidia;o__Bacteroidales;f__Prevotellaceae;g__Alloprevotella;s__Prevotellamassilia_timonensis	1
be4c44559c63a2349efecefd22a075dc	k__Bacteria;p__Firmicutes;c__Clostridia;o__Clostridiales;f__Lachnospiraceae;g__Blautia;s__	0.999987
545f2b8b71aad3c042a8f20fe0e25df2	k__Bacteria;p__Firmicutes;c__Clostridia;o__Clostridiales;f__Ruminococcaceae;g__Faecalibacterium;s__Faecalibacterium_prausnitzii	0.999999
37a2c68aaf883167f7e5b3afc7ce9996	k__Bacteria;p__Firmicutes;c__;o__;f__;g__;s__	0.756193
bab6e77fe95314672f0a6487f20b4290	k__Bacteria;p__Firmicutes;c__Clostridia;o__Clostridiales;f__Ruminococcaceae;g__Clostridium III;s__	0.795074
c836ed95f845e69749e426c11e3d19fa	k__Bacteria;p__Bacteroidetes;c__Bacteroidia;o__Bacteroidales;f__Prevotellaceae;g__Prevotella;s__Prevotella_copri	0.999985
b1d7800680b5ac024997052b405b2b5e	k__Bacteria;p__Firmicutes;c__Clostridia;o__Clostridiales;f__Ruminococcaceae;g__Faecalibacterium;s__Faecalibacterium_prausnitzii	0.999794
eb2c67615eb41fa15a21c4d3a12528c6	k__Bacteria;p__Firmicutes;c__Clostridia;o__Clostridiales;f__Ruminococcaceae;g__;s__	0.999241
9e4392a483e801133756df91ce0ded9c	k__Bacteria;p__Firmicutes;c__Clostridia;o__Clostridiales;f__Lachnospiraceae;g__Roseburia;s__Roseburia_intestinalis	0.81654
e9377cd8cef1dcc7c0402be19c3790dc	k__Bacteria;p__Firmicutes;c__Negativicutes;o__Selenomonadales;f__Acidaminococcaceae;g__Phascolarctobacterium;s__Phascolarctobacterium_succinatutens	0.999815
04256cd4bdeee0327ce650f80ed85453	k__Bacteria;p__Bacteroidetes;c__Bacteroidia;o__Bacteroidales;f__Prevotellaceae;g__Prevotella;s__Prevotella_copri	1
d562f63f002b432f6632e40415b8c57f	k__Bacteria;p__Proteobacteria;c__Deltaproteobacteria;o__Desulfovibrionales;f__Desulfovibrionaceae;g__Bilophila;s__Bilophila_wadsworthia	1
0edd7e1b08a794af5b19096976ce9b41	k__Bacteria;p__Firmicutes;c__Erysipelotrichia;o__Erysipelotrichales;f__Erysipelotrichaceae;g__;s__	1
62a8fa4f04eb2c9de9f5c578d5821505	k__Bacteria;p__Firmicutes;c__Clostridia;o__Clostridiales;f__Lachnospiraceae;g__Lachnospiracea incertae sedis;s__Lactobacillus_rogosae	0.999969
d10f0491fe349c60109baf57611af72a	k__Bacteria;p__Bacteroidetes;c__Bacteroidia;o__Bacteroidales;f__Bacteroidaceae;g__Bacteroides;s__Bacteroides_stercoris	0.996731
2d09dc7937ff5013c4a6a52dd168ece9	k__Bacteria;p__Firmicutes;c__Clostridia;o__Clostridiales;f__Ruminococcaceae;g__Gemmiger;s__Gemmiger_formicilis	0.854188
77632be5a40ae600a8a7397d39922a9b	k__Bacteria;p__Firmicutes;c__Clostridia;o__Clostridiales;f__Lachnospiraceae;g__Lachnospiracea incertae sedis;s__Lactobacillus_rogosae	0.999939
56be4da3a014f35ce47922774c9156c9	k__Bacteria;p__Firmicutes;c__Clostridia;o__Clostridiales;f__Lachnospiraceae;g__Clostridium XlVa;s__	0.981784
24646f903382ae52da1b45805982e09f	k__Bacteria;p__Firmicutes;c__Clostridia;o__Clostridiales;f__Lachnospiraceae;g__Clostridium XlVa;s__	0.976522
350cd8e890b27c7fa7ec3a0d77dbaa9b	k__Bacteria;p__Firmicutes;c__Clostridia;o__Clostridiales;f__Ruminococcaceae;g__Intestinimonas;s__Flintibacter_butyricus	0.999968
f49652d00eaf0e36860806dfeffd1497	k__Bacteria;p__;c__;o__;f__;g__;s__	1
40d8b02e61b5fd254e9f094c5deaf590	k__Bacteria;p__Bacteroidetes;c__Bacteroidia;o__Bacteroidales;f__Prevotellaceae;g__Prevotella;s__Prevotella_copri	1
9cf95e40a50d7d92169bd82deedbf3e1	k__Bacteria;p__Bacteroidetes;c__Bacteroidia;o__Bacteroidales;f__Prevotellaceae;g__Prevotella;s__Prevotella_copri	1
24c973733fc55c66aef357940745440a	k__Bacteria;p__Firmicutes;c__Clostridia;o__Clostridiales;f__Ruminococcaceae;g__Faecalibacterium;s__Faecalibacterium_prausnitzii	0.999999
e74d4cf28d4f6c7bb42ccb2d93b8f532	k__Bacteria;p__Bacteroidetes;c__Bacteroidia;o__Bacteroidales;f__Bacteroidaceae;g__Bacteroides;s__	1
4bfefc916b08d9546519088bccdc3484	k__Bacteria;p__Bacteroidetes;c__Bacteroidia;o__Bacteroidales;f__Prevotellaceae;g__Alloprevotella;s__Alloprevotella_rava	0.969025
f3384f1f36a908bd09b3c265bac26f8c	k__Bacteria;p__Proteobacteria;c__Gammaproteobacteria;o__Pasteurellales;f__Pasteurellaceae;g__Haemophilus;s__Haemophilus_pittmaniae	0.821263
66ae7eb5844f42c118ee1090c85c83b5	k__Bacteria;p__Firmicutes;c__Negativicutes;o__Selenomonadales;f__Veillonellaceae;g__Megasphaera;s__Caecibacter_massiliensis	0.999999
56bde454092279f47b556883d5909620	k__Bacteria;p__Firmicutes;c__Bacilli;o__Lactobacillales;f__Streptococcaceae;g__Streptococcus;s__	1
4533bf5ce3fb980fcb1a62e29b3b304b	k__Bacteria;p__Bacteroidetes;c__Bacteroidia;o__Bacteroidales;f__Porphyromonadaceae;g__Butyricimonas;s__Butyricimonas_virosa	0.875392
3955270229e2e147050222701726b606	k__Bacteria;p__Firmicutes;c__Clostridia;o__Clostridiales;f__Lachnospiraceae;g__Clostridium XlVa;s__	0.982618
fcbef690ac0b136b963f14d16ad768a2	k__Bacteria;p__Firmicutes;c__Clostridia;o__Clostridiales;f__Ruminococcaceae;g__Faecalibacterium;s__Faecalibacterium_prausnitzii	0.999999
8bafd5532993e27fd24da45851f0fc6c	k__Bacteria;p__Firmicutes;c__Clostridia;o__Clostridiales;f__Ruminococcaceae;g__Faecalibacterium;s__Faecalibacterium_prausnitzii	0.999736
d6d857679e85f77b060f4b6651217212	k__Bacteria;p__Firmicutes;c__Clostridia;o__Clostridiales;f__Ruminococcaceae;g__;s__	1
45d4fe3f6c01f77c2dfc11dd91d3359a	k__Bacteria;p__Firmicutes;c__Bacilli;o__Lactobacillales;f__Lactobacillaceae;g__Lactobacillus;s__Lactobacillus_salivarius	0.766857
52847a287ddb5ea731c36aa88e04c0ce	k__Bacteria;p__Bacteroidetes;c__Bacteroidia;o__Bacteroidales;f__Prevotellaceae;g__Alloprevotella;s__Alloprevotella_rava	0.982711
a4bef6b327fb2989826a426a62c5c0b8	k__Bacteria;p__Firmicutes;c__Negativicutes;o__Selenomonadales;f__Acidaminococcaceae;g__Phascolarctobacterium;s__Phascolarctobacterium_faecium	0.999972
5d9f67ef40f6e4a88aeac2cf9aa99120	k__Bacteria;p__Bacteroidetes;c__Bacteroidia;o__Bacteroidales;f__Bacteroidaceae;g__Bacteroides;s__Bacteroides_plebeius	0.999997
f6ccf3c2e1b51fc0d3082cb61816b4c3	k__Bacteria;p__Firmicutes;c__Clostridia;o__Clostridiales;f__Ruminococcaceae;g__Faecalibacterium;s__Faecalibacterium_prausnitzii	0.999998
9527bb31a50e844759561746f50b21ef	k__Bacteria;p__Firmicutes;c__Clostridia;o__Clostridiales;f__Ruminococcaceae;g__;s__	1
7c7d1fd5fc220ae6493121e96ed695ed	k__Bacteria;p__Firmicutes;c__Clostridia;o__Clostridiales;f__Christensenellaceae;g__Christensenella;s__	0.766832
355a03b997810e386440287aae49a307	k__Bacteria;p__Firmicutes;c__Bacilli;o__Lactobacillales;f__Lactobacillaceae;g__Lactobacillus;s__Lactobacillus_ruminis	0.936534
8d7e1465fbc2323c5155ea4c76dd520c	k__Bacteria;p__Firmicutes;c__Clostridia;o__Clostridiales;f__Ruminococcaceae;g__Clostridium IV;s__	0.999164
1b52be6ba55db136f751fcd410972d0f	k__Bacteria;p__Firmicutes;c__Clostridia;o__Clostridiales;f__Ruminococcaceae;g__Faecalibacterium;s__Faecalibacterium_prausnitzii	0.999999
fc3fe4584b2e9d40340ae32f23ee80ee	k__Bacteria;p__Firmicutes;c__Clostridia;o__Clostridiales;f__Ruminococcaceae;g__Faecalibacterium;s__Faecalibacterium_prausnitzii	0.999667
3bae00d865b43e800a6f297f958ac2de	k__Bacteria;p__Firmicutes;c__Negativicutes;o__Selenomonadales;f__Veillonellaceae;g__Veillonella;s__	1
7ed80d56d82370f52aa40aa5320d1a9d	k__Bacteria;p__Firmicutes;c__Clostridia;o__Clostridiales;f__Lachnospiraceae;g__Dorea;s__Dorea_longicatena	0.999279
aac28e10889080104b51e14344404ddd	k__Bacteria;p__Firmicutes;c__Negativicutes;o__Selenomonadales;f__Acidaminococcaceae;g__Phascolarctobacterium;s__Phascolarctobacterium_faecium	0.999836
e86acf7bec0e9f2acb55e6efd1ee3895	k__Bacteria;p__Bacteroidetes;c__Bacteroidia;o__Bacteroidales;f__Bacteroidaceae;g__Bacteroides;s__Bacteroides_plebeius	1
84aaf0e8aaafa4138e3a8dd837359272	k__Bacteria;p__Firmicutes;c__Clostridia;o__Clostridiales;f__;g__;s__	0.991853
3ffe2f8531492c439876a1305e2fed32	k__Bacteria;p__Bacteroidetes;c__Bacteroidia;o__Bacteroidales;f__Porphyromonadaceae;g__Coprobacter;s__	1
6906e9830a8e8e7e86ad67cbe7482d13	k__Bacteria;p__Firmicutes;c__Clostridia;o__Clostridiales;f__Ruminococcaceae;g__Faecalibacterium;s__Faecalibacterium_prausnitzii	0.999999
c52fb084115f7332c3a07b1579910757	k__Bacteria;p__Firmicutes;c__Clostridia;o__Clostridiales;f__Ruminococcaceae;g__Faecalibacterium;s__Faecalibacterium_prausnitzii	1
73cd1c10175eb846badd2f34bd86dd08	k__Bacteria;p__Firmicutes;c__Clostridia;o__Clostridiales;f__Ruminococcaceae;g__Intestinimonas;s__Intestinimonas_butyriciproducens	1
875a656fc4659dbca5128888a66ea6bf	k__Bacteria;p__Firmicutes;c__Clostridia;o__Clostridiales;f__Lachnospiraceae;g__Roseburia;s__Roseburia_faecis	0.881641
68aa573febe84c1e00d3abf7eb13442f	k__Bacteria;p__Firmicutes;c__Clostridia;o__Clostridiales;f__Ruminococcaceae;g__Clostridium IV;s__	0.938413
afa3e197ab31aa17a760b9a076eb42f3	k__Bacteria;p__Firmicutes;c__Clostridia;o__Clostridiales;f__Ruminococcaceae;g__Clostridium III;s__	0.77062
be3fe587b2364ae47e9470897bf6ed0c	k__Bacteria;p__Bacteroidetes;c__Bacteroidia;o__Bacteroidales;f__Prevotellaceae;g__Prevotella;s__Prevotella_copri	0.999991
ef5f1fb8ed4095ad1e9dae2a1315d351	k__Bacteria;p__Bacteroidetes;c__Bacteroidia;o__Bacteroidales;f__Bacteroidaceae;g__Bacteroides;s__Bacteroides_caecigallinarum	0.999997
582a3efc9340062391d511f309dbb35b	k__Bacteria;p__Firmicutes;c__Clostridia;o__Clostridiales;f__Lachnospiraceae;g__Eisenbergiella;s__Eisenbergiella_tayi	0.993193
9b71dc008a3d721a32ee75d14da14555	k__Bacteria;p__Firmicutes;c__Clostridia;o__Clostridiales;f__Lachnospiraceae;g__Lachnospiracea incertae sedis;s__	0.771293
9f199a189a402c85c7dac7a2777949ef	k__Bacteria;p__Firmicutes;c__Clostridia;o__Clostridiales;f__Lachnospiraceae;g__Roseburia;s__Roseburia_faecis	0.883334
e83457c9d74ed77ba381848b74caded4	k__Bacteria;p__Firmicutes;c__Clostridia;o__Clostridiales;f__Lachnospiraceae;g__Blautia;s__	0.999955
4ca7d7a7926de4ee86b4b23f72d55a01	k__Bacteria;p__Firmicutes;c__Clostridia;o__Clostridiales;f__Lachnospiraceae;g__Clostridium XlVa;s__	0.915682
28bac10e6638200a9b3af9dc73c4599f	k__Bacteria;p__Firmicutes;c__Clostridia;o__Clostridiales;f__Lachnospiraceae;g__Anaerostipes;s__Anaerostipes_hadrus	0.917975
b6777e1f07e9f6a1a7bfdffe1897418d	k__Bacteria;p__Bacteroidetes;c__Bacteroidia;o__Bacteroidales;f__Bacteroidaceae;g__Bacteroides;s__	1
fc43ae66d68301c9c7f884b7cbe2958c	k__Bacteria;p__Firmicutes;c__Clostridia;o__Clostridiales;f__Lachnospiraceae;g__;s__	0.999742
1e3f82f2b99b5df36252c08ab753e359	k__Bacteria;p__Bacteroidetes;c__Bacteroidia;o__Bacteroidales;f__Prevotellaceae;g__Prevotella;s__Prevotella_timonensis	1
c5bbe83eefb639e05548b52ee3aae3c6	k__Bacteria;p__Firmicutes;c__Clostridia;o__Clostridiales;f__Ruminococcaceae;g__Sporobacter;s__Sporobacter_termitidis	0.73197
712e740d6178a192f16d1f3413bd953e	k__Bacteria;p__Bacteroidetes;c__Bacteroidia;o__Bacteroidales;f__Bacteroidaceae;g__Bacteroides;s__	0.999909
86e8bfd6bf57f01333ce1ea42bd360c7	k__Bacteria;p__Firmicutes;c__Clostridia;o__Clostridiales;f__Ruminococcaceae;g__Faecalibacterium;s__Faecalibacterium_prausnitzii	0.999995
882a9eefbf7b2945b2005a2baf5de572	k__Bacteria;p__Firmicutes;c__Clostridia;o__Clostridiales;f__Lachnospiraceae;g__Lachnospiracea incertae sedis;s__Eubacterium_hallii	0.999923
ac4274f46d9ec670be0cfb4126304a8d	k__Bacteria;p__Firmicutes;c__Clostridia;o__Clostridiales;f__Ruminococcaceae;g__Oscillibacter;s__Oscillibacter_sp.	0.839201
10a2fdc6e17ace008fccaa36aa011a14	k__Bacteria;p__Bacteroidetes;c__Bacteroidia;o__Bacteroidales;f__Porphyromonadaceae;g__Butyricimonas;s__Butyricimonas_paravirosa	0.736323
b354a1e7a29c4f05aace7e65edc75c7f	k__Bacteria;p__Proteobacteria;c__Deltaproteobacteria;o__Desulfovibrionales;f__Desulfovibrionaceae;g__Desulfovibrio;s__	1
248aed518501c40502ee354086edc073	k__Bacteria;p__Bacteroidetes;c__Bacteroidia;o__Bacteroidales;f__Prevotellaceae;g__Prevotella;s__Prevotella_stercorea	0.999997
b07ebea2f57176a62ecdc63193d8ffdf	k__Bacteria;p__Lentisphaerae;c__Lentisphaeria;o__Victivallales;f__Victivallaceae;g__Victivallis;s__Victivallis_vadensis	1
6f980c6f3f2ffefd2013c721461cc1c6	k__Bacteria;p__Firmicutes;c__Erysipelotrichia;o__Erysipelotrichales;f__Erysipelotrichaceae;g__Holdemania;s__Holdemania_filiformis	0.993734
78500a9f64f33ec04e40892a3f534176	k__Bacteria;p__Firmicutes;c__Clostridia;o__Clostridiales;f__Lachnospiraceae;g__Clostridium XlVb;s__Clostridium_lactatifermentans	0.994251
b1223a374056c59531e36b82f9200e51	k__Bacteria;p__Firmicutes;c__Bacilli;o__Lactobacillales;f__Leuconostocaceae;g__Leuconostoc;s__	1
e6d61d71d7593d63e17d508249dba05b	k__Bacteria;p__Firmicutes;c__Clostridia;o__Clostridiales;f__Lachnospiraceae;g__;s__	0.836456
d9ad990d5d203f54bde024d67a291a0c	k__Bacteria;p__Bacteroidetes;c__Bacteroidia;o__Bacteroidales;f__Prevotellaceae;g__Prevotella;s__Prevotella_copri	0.999992
5a3cb02fe68e31a1f8aebb19bc370cd7	k__Bacteria;p__Firmicutes;c__Negativicutes;o__Selenomonadales;f__Veillonellaceae;g__Megasphaera;s__Megasphaera_elsdenii	0.995099
6fe15c78022c1b27688de5f58f793db8	k__Bacteria;p__Firmicutes;c__Clostridia;o__Clostridiales;f__Ruminococcaceae;g__Clostridium IV;s__Clostridium_methylpentosum	0.999858
48d50a08176f0c933ae0a674b45cbb83	k__Bacteria;p__Firmicutes;c__Clostridia;o__Clostridiales;f__Lachnospiraceae;g__Blautia;s__Blautia_wexlerae	0.705926
1d49df56b83a383d8b998af9d148f52c	k__Bacteria;p__Firmicutes;c__Clostridia;o__Clostridiales;f__Clostridiaceae 1;g__Clostridium sensu stricto;s__Clostridium_paraputrificum	0.992886
20aa7b87c7033531cd5beba24d384812	k__Bacteria;p__Firmicutes;c__Clostridia;o__Clostridiales;f__Lachnospiraceae;g__Coprococcus;s__Coprococcus_comes	0.978181
cc1cf7a701a618852f5e2f3da57a6277	k__Bacteria;p__Firmicutes;c__Clostridia;o__Clostridiales;f__Ruminococcaceae;g__Ruminococcus;s__Ruminococcus_champanellensis	0.999989
56e61e905a426ba7e103764102e6e038	k__Bacteria;p__Bacteroidetes;c__Bacteroidia;o__Bacteroidales;f__Bacteroidaceae;g__Bacteroides;s__Bacteroides_coprophilus	0.99998
e3de1f95b51b4e1cc0f04030940a0447	k__Bacteria;p__Bacteroidetes;c__Bacteroidia;o__Bacteroidales;f__Prevotellaceae;g__Prevotella;s__	0.999395
c2b49c92eab44f7b5791d4dec0c160f6	k__Bacteria;p__Bacteroidetes;c__Bacteroidia;o__Bacteroidales;f__Prevotellaceae;g__Prevotella;s__Prevotella_stercorea	1
1b5ae068b60b3c92ff823f4e6cdb9317	k__Bacteria;p__Bacteroidetes;c__Bacteroidia;o__Bacteroidales;f__Porphyromonadaceae;g__Parabacteroides;s__Parabacteroides_sp.	0.95264
61f63a201a8f5842fb677d540ac45fda	k__Bacteria;p__Firmicutes;c__Clostridia;o__Clostridiales;f__Ruminococcaceae;g__Ruminococcus;s__Ruminococcus_champanellensis	0.997637
08de5a5b632ac706b49945038fca89e3	k__Bacteria;p__Bacteroidetes;c__Bacteroidia;o__Bacteroidales;f__Prevotellaceae;g__Alloprevotella;s__Prevotellamassilia_timonensis	1
f7ba71cc2821e03f83ffe8250efd3255	k__Bacteria;p__Bacteroidetes;c__Bacteroidia;o__Bacteroidales;f__Bacteroidaceae;g__Bacteroides;s__	1
a6883bd20a7764b269306d709c466b4c	k__Bacteria;p__Firmicutes;c__Clostridia;o__Clostridiales;f__Lachnospiraceae;g__Fusicatenibacter;s__Fusicatenibacter_saccharivorans	0.999957
3d9023c009d4426425f473f8a13d6ea7	k__Bacteria;p__Firmicutes;c__Clostridia;o__Clostridiales;f__Lachnospiraceae;g__Lachnospiracea incertae sedis;s__Eubacterium_hallii	0.999992
e0f70b25ae3d4b7eb39f76478e6484e7	k__Bacteria;p__Proteobacteria;c__Betaproteobacteria;o__Burkholderiales;f__Sutterellaceae;g__Sutterella;s__	1
3114d42cc9f862a2a18d7e5efde7fa9b	k__Bacteria;p__Actinobacteria;c__Actinobacteria;o__Coriobacteriales;f__Coriobacteriaceae;g__Slackia;s__Slackia_isoflavoniconvertens	1
5d5f9ea96902c7e15830ff9763324c68	k__Bacteria;p__Bacteroidetes;c__Bacteroidia;o__Bacteroidales;f__Bacteroidaceae;g__Bacteroides;s__Bacteroides_fragilis	0.956079
becba2fe727df78a9043ec72bbd9e369	k__Bacteria;p__;c__;o__;f__;g__;s__	1
db686509cfcf4854c607b2361cf8b2ed	k__Bacteria;p__Bacteroidetes;c__Bacteroidia;o__Bacteroidales;f__Bacteroidaceae;g__Bacteroides;s__Bacteroides_plebeius	0.999999
153a1c462f6c9cc86cb69c231e968272	k__Bacteria;p__Proteobacteria;c__Gammaproteobacteria;o__Pasteurellales;f__Pasteurellaceae;g__Haemophilus;s__Haemophilus_sputorum	0.787502
a2ae5a0c3ad750b868fc4fb273926024	k__Bacteria;p__Firmicutes;c__Erysipelotrichia;o__Erysipelotrichales;f__Erysipelotrichaceae;g__;s__	1
a6d4d5263ba8ba89e4df9e344cf8d093	k__Bacteria;p__Bacteroidetes;c__Bacteroidia;o__Bacteroidales;f__Prevotellaceae;g__Prevotella;s__Prevotella_copri	0.999998
ff1253638b5d69b8783656a5b1cef7ff	k__Bacteria;p__Bacteroidetes;c__Bacteroidia;o__Bacteroidales;f__Bacteroidaceae;g__Bacteroides;s__Bacteroides_plebeius	1
6ba98911efd5b1fa1cbba9f869562cce	k__Bacteria;p__Synergistetes;c__Synergistia;o__Synergistales;f__Synergistaceae;g__Cloacibacillus;s__Cloacibacillus_evryensis	0.999917
202fbe901b89ad25ca6fd6f2014bc635	k__Bacteria;p__Firmicutes;c__Clostridia;o__Clostridiales;f__Eubacteriaceae;g__Eubacterium;s__Eubacterium_callanderi	0.84001
9b6acfb0708fe91f75081d6801659932	k__Bacteria;p__Firmicutes;c__Clostridia;o__Clostridiales;f__Eubacteriaceae;g__Eubacterium;s__Emergencia_timonensis	0.812335
4912cd4c1f9a773f88a73c258c25c825	k__Bacteria;p__Firmicutes;c__Clostridia;o__Clostridiales;f__Lachnospiraceae;g__Clostridium XlVa;s__	0.999999
1473d0e067e22f5b3e209940fd4d0645	k__Bacteria;p__Bacteroidetes;c__Bacteroidia;o__Bacteroidales;f__Porphyromonadaceae;g__Butyricimonas;s__Butyricimonas_virosa	0.703166
4f3122731808566210b27036568be710	k__Bacteria;p__Firmicutes;c__Clostridia;o__Clostridiales;f__Lachnospiraceae;g__;s__	0.998841
afe1dc97376cf249b67fa422dfa32477	k__Bacteria;p__Firmicutes;c__Clostridia;o__Clostridiales;f__Lachnospiraceae;g__Lachnospiracea incertae sedis;s__Eubacterium_xylanophilum	0.843275
bd3e87af078e70cb19d99cfdf6a49c00	k__Bacteria;p__Bacteroidetes;c__Bacteroidia;o__Bacteroidales;f__Bacteroidaceae;g__Bacteroides;s__Bacteroides_plebeius	0.999997
5f5763fa626a29953839c6773446d2c4	k__Bacteria;p__Firmicutes;c__Clostridia;o__Clostridiales;f__Lachnospiraceae;g__;s__	0.999961
d27dbebcc21c923a6b0e02804a5d170e	k__Bacteria;p__Firmicutes;c__Clostridia;o__Clostridiales;f__Ruminococcaceae;g__Faecalibacterium;s__Faecalibacterium_prausnitzii	0.999561
1260ca40bc435b0a4354767417b8bc11	k__Bacteria;p__Firmicutes;c__Clostridia;o__Clostridiales;f__Lachnospiraceae;g__Lachnospiracea incertae sedis;s__Eubacterium_hallii	0.999955
51ea85f428a5daaaf348c94671af386e	k__Bacteria;p__Firmicutes;c__Erysipelotrichia;o__Erysipelotrichales;f__Erysipelotrichaceae;g__Coprobacillus;s__Massiliomicrobiota_timonensis	1
d4617353f34d3016a88c2c655d1f4277	k__Bacteria;p__Firmicutes;c__Erysipelotrichia;o__Erysipelotrichales;f__Erysipelotrichaceae;g__Faecalitalea;s__Eubacterium_cylindroides	0.809676
8321090e9dde2fd78476c7c70ac50a32	k__Bacteria;p__Bacteroidetes;c__Bacteroidia;o__Bacteroidales;f__;g__;s__	0.999683
fa0e96ebd9762356d970924245ce0c90	k__Bacteria;p__Firmicutes;c__Clostridia;o__Clostridiales;f__Lachnospiraceae;g__Coprococcus;s__Coprococcus_eutactus	0.999996
ca647fe90e501808421954e5fbf9faa6	k__Bacteria;p__Firmicutes;c__Clostridia;o__Clostridiales;f__Peptostreptococcaceae;g__Peptostreptococcus;s__Peptostreptococcus_anaerobius	0.992429
dad1d3ff05c317b52917966f4b40716e	k__Bacteria;p__Actinobacteria;c__Actinobacteria;o__Bifidobacteriales;f__Bifidobacteriaceae;g__Bifidobacterium;s__	0.999999
4f7eba6cf976e8412af1e2b92377bca0	k__Bacteria;p__Firmicutes;c__Clostridia;o__Clostridiales;f__Lachnospiraceae;g__Ruminococcus2;s__Ruminococcus_faecis	0.999746
97f66d68992cfb568677118049ceae05	k__Bacteria;p__Firmicutes;c__Clostridia;o__Clostridiales;f__Lachnospiraceae;g__Lachnospiracea incertae sedis;s__Ruminococcus_gnavus	0.999845
fe6fc175855fb067abd854c21279b845	k__Bacteria;p__Firmicutes;c__Clostridia;o__Clostridiales;f__Ruminococcaceae;g__Clostridium IV;s__Negativibacillus_massiliensis	0.90131
4510cc8d11d0901e2c8b8efc8da222c2	k__Bacteria;p__Firmicutes;c__Clostridia;o__Clostridiales;f__;g__;s__	0.996943
39f94c50ed5ba9ec7085c9c0e312c16a	k__Bacteria;p__Firmicutes;c__Clostridia;o__Clostridiales;f__Clostridiales Incertae Sedis XIII;g__Anaerovorax;s__Ihubacter_massiliensis	0.971055
42060670426da942e8158ded54478b51	k__Bacteria;p__Firmicutes;c__Clostridia;o__Clostridiales;f__Lachnospiraceae;g__Clostridium XlVa;s__	0.97837
1a022249f4dffa46a5475061f6dee996	k__Bacteria;p__Firmicutes;c__Clostridia;o__Clostridiales;f__Lachnospiraceae;g__Dorea;s__Dorea_longicatena	0.998136
47714267d9358e2d4a5689a83cd82bc0	k__Bacteria;p__Firmicutes;c__Clostridia;o__Clostridiales;f__Lachnospiraceae;g__Blautia;s__Blautia_schinkii	0.748571
306885bb108656641ce13c5a740ef46c	k__Bacteria;p__Firmicutes;c__Clostridia;o__Clostridiales;f__Clostridiales Incertae Sedis XI;g__Murdochiella;s__Murdochiella_asaccharolytica	1
7ddd18ac8bf5335595dfa1020bb02b0c	k__Bacteria;p__Bacteroidetes;c__Bacteroidia;o__Bacteroidales;f__Prevotellaceae;g__Alloprevotella;s__Prevotellamassilia_timonensis	1
9ce6fe085cd5c87e66fbfbdfc06b1952	k__Bacteria;p__Bacteroidetes;c__Bacteroidia;o__Bacteroidales;f__Bacteroidaceae;g__Bacteroides;s__	1
6d9d9b84d930c107ac373336505cdaed	k__Bacteria;p__Firmicutes;c__Clostridia;o__Clostridiales;f__Ruminococcaceae;g__Clostridium III;s__	0.977626
a5288074595265e1e7df35dabaaa37b7	k__Bacteria;p__Firmicutes;c__Clostridia;o__Clostridiales;f__Ruminococcaceae;g__Faecalibacterium;s__Faecalibacterium_prausnitzii	0.999802
e0f4edd5020732c90b5c9c8dec7d94a3	k__Bacteria;p__Firmicutes;c__Clostridia;o__Clostridiales;f__Ruminococcaceae;g__Faecalibacterium;s__Faecalibacterium_prausnitzii	0.999928
6cda45094b88382f1016399563b188d1	k__Bacteria;p__Firmicutes;c__Clostridia;o__Clostridiales;f__Ruminococcaceae;g__Ruminococcus;s__	0.99635
4e5497983bd0dac51bd1db51360b950b	k__Bacteria;p__Firmicutes;c__Clostridia;o__Clostridiales;f__Lachnospiraceae;g__Coprococcus;s__Coprococcus_eutactus	1
1378477d0697090e516df9cad329ad07	k__Bacteria;p__Firmicutes;c__Clostridia;o__Clostridiales;f__Lachnospiraceae;g__Roseburia;s__Roseburia_faecis	0.882252
bfbd9df6a29846c668f434d6e224de18	k__Bacteria;p__Firmicutes;c__Clostridia;o__Clostridiales;f__Ruminococcaceae;g__Faecalibacterium;s__Faecalibacterium_prausnitzii	0.999542
9530b13df5ace0fa1736cd847a9d9bd5	k__Bacteria;p__Bacteroidetes;c__Bacteroidia;o__Bacteroidales;f__Prevotellaceae;g__Alloprevotella;s__Prevotellamassilia_timonensis	1
8b13217d486992a6907c216da2e3f941	k__Bacteria;p__Bacteroidetes;c__Bacteroidia;o__Bacteroidales;f__Prevotellaceae;g__Prevotella;s__Prevotella_copri	0.999999
fd142f8d5321b7cc15800fa19096a231	k__Bacteria;p__Firmicutes;c__Clostridia;o__Clostridiales;f__Peptoniphilaceae;g__Peptoniphilus;s__Peptoniphilus_coxii	0.941571
3140cf39380dba00c815930fe127a3be	k__Bacteria;p__Firmicutes;c__Clostridia;o__Clostridiales;f__;g__;s__	0.775156
c169d05b5a201cb9a4fa13bac0dc085c	k__Bacteria;p__Bacteroidetes;c__Bacteroidia;o__Bacteroidales;f__Porphyromonadaceae;g__Butyricimonas;s__Butyricimonas_virosa	0.915131
acfadddb051395d55901f25eb0348218	k__Bacteria;p__Bacteroidetes;c__Bacteroidia;o__Bacteroidales;f__Prevotellaceae;g__Prevotella;s__Prevotella_copri	0.999984
ef47555fc13de9699603df5b8a410941	k__Bacteria;p__Firmicutes;c__Clostridia;o__Clostridiales;f__Ruminococcaceae;g__Faecalibacterium;s__Faecalibacterium_prausnitzii	0.999846
9abc1707ede4728d6e8dca6cc5bbe763	k__Bacteria;p__Firmicutes;c__Clostridia;o__Clostridiales;f__Lachnospiraceae;g__Blautia;s__Blautia_wexlerae	0.723861
2359b6a4d6a1188eac7ed4daae3e165f	k__Bacteria;p__Actinobacteria;c__Actinobacteria;o__Actinomycetales;f__Actinomycetaceae;g__Varibaculum;s__	1
ad678a4a3295091eaef65ab53a1862c0	k__Bacteria;p__Firmicutes;c__Clostridia;o__Clostridiales;f__Ruminococcaceae;g__Faecalibacterium;s__Faecalibacterium_prausnitzii	1
6d23b1a911e94074b127424a8fb2d5ad	k__Bacteria;p__Firmicutes;c__Clostridia;o__Clostridiales;f__Lachnospiraceae;g__Clostridium XlVb;s__Clostridium_lactatifermentans	0.999995
58e6f15028dbc8bdfc30e203bf79af77	k__Bacteria;p__Firmicutes;c__Clostridia;o__Clostridiales;f__Lachnospiraceae;g__Roseburia;s__Roseburia_faecis	0.980918
4ff2fcaa3a75fcb3adb9e5bcd4acf3ea	k__Bacteria;p__Firmicutes;c__Clostridia;o__Clostridiales;f__Lachnospiraceae;g__Roseburia;s__Roseburia_faecis	0.882436
68e7e3599b8727dad8fb579a21279b55	k__Bacteria;p__Firmicutes;c__Clostridia;o__Clostridiales;f__Lachnospiraceae;g__Clostridium XlVa;s__	0.968288
92090d9df797d20c0a8369e0f02be53e	k__Bacteria;p__Firmicutes;c__Clostridia;o__Clostridiales;f__Lachnospiraceae;g__Anaerostipes;s__Anaerostipes_hadrus	0.892603
b4a6f5b895d3f8e98a4e2aed6a3b307e	k__Bacteria;p__Firmicutes;c__Negativicutes;o__Selenomonadales;f__Acidaminococcaceae;g__Succiniclasticum;s__Succiniclasticum_ruminis	0.99986
05268e3c278d4ee6d0f825e5bcfb5198	k__Bacteria;p__Firmicutes;c__Clostridia;o__Clostridiales;f__Peptostreptococcaceae;g__Intestinibacter;s__Clostridium_bartlettii	0.993207
2ef790e7de42bdf9235c81577f41539a	k__Bacteria;p__Firmicutes;c__Clostridia;o__Clostridiales;f__Ruminococcaceae;g__Faecalibacterium;s__Faecalibacterium_prausnitzii	0.999719
3c6560d6bb7934175c76576023901464	k__Bacteria;p__Firmicutes;c__Negativicutes;o__Selenomonadales;f__Acidaminococcaceae;g__Acidaminococcus;s__Acidaminococcus_fermentans	0.851122
fff9fd9fdd5a143852810cc1efda341f	k__Bacteria;p__Firmicutes;c__Clostridia;o__Clostridiales;f__Ruminococcaceae;g__Butyricicoccus;s__Butyricicoccus_pullicaecorum	0.999998
c78db9e7d42fc6c98e63b08370e02f45	k__Bacteria;p__Firmicutes;c__Clostridia;o__Clostridiales;f__Ruminococcaceae;g__;s__	1
9104e464668ba956eb9de3d3d2f9eb19	k__Bacteria;p__Proteobacteria;c__Epsilonproteobacteria;o__Campylobacterales;f__Campylobacteraceae;g__Campylobacter;s__Campylobacter_ureolyticus	1
260bf94087341f33b5fbdc6db681ef3e	k__Bacteria;p__Firmicutes;c__Clostridia;o__Clostridiales;f__Lachnospiraceae;g__Clostridium XlVa;s__	0.982762
fa3d2114cfb8f1e6185bb490a3548733	k__Bacteria;p__Bacteroidetes;c__Bacteroidia;o__Bacteroidales;f__Prevotellaceae;g__Paraprevotella;s__Paraprevotella_clara	1
71e2f677a92258de3ffebd9814e0db39	k__Bacteria;p__Bacteroidetes;c__Bacteroidia;o__Bacteroidales;f__Bacteroidaceae;g__Bacteroides;s__Bacteroides_plebeius	0.999997
63e7b429d91966909c8b2e461d471b7c	k__Bacteria;p__Firmicutes;c__Clostridia;o__Clostridiales;f__Ruminococcaceae;g__Butyricicoccus;s__Butyricicoccus_pullicaecorum	0.999902
732f61386b8757029b0891b0ddde928f	k__Bacteria;p__Actinobacteria;c__Actinobacteria;o__Actinomycetales;f__Actinomycetaceae;g__Actinomyces;s__Actinomyces_odontolyticus	0.958133
9056f5976c4b4ce671dba60687c94b53	k__Bacteria;p__Bacteroidetes;c__Bacteroidia;o__Bacteroidales;f__Prevotellaceae;g__Prevotella;s__Prevotella_stercorea	1
beac131eb0e7b729d01e68c9c5bee91b	k__Bacteria;p__Bacteroidetes;c__Bacteroidia;o__Bacteroidales;f__Porphyromonadaceae;g__Parabacteroides;s__Parabacteroides_distasonis	1
e2bba997354fca453b4f803eaeecbdaf	k__Bacteria;p__Firmicutes;c__Clostridia;o__Clostridiales;f__Lachnospiraceae;g__;s__	0.999226
7e5a73c680f15a19152d30fe09c4842e	k__Bacteria;p__Firmicutes;c__Clostridia;o__Clostridiales;f__Lachnospiraceae;g__Anaerostipes;s__Anaerostipes_hadrus	0.733402
9d1b99b8f2f87f90272a222d36727c5d	k__Bacteria;p__Firmicutes;c__Negativicutes;o__Selenomonadales;f__Veillonellaceae;g__Veillonella;s__Veillonella_ratti	0.999983
74792adac452eb3544cdc17064d6bbee	k__Bacteria;p__Proteobacteria;c__Deltaproteobacteria;o__Desulfovibrionales;f__Desulfovibrionaceae;g__Desulfovibrio;s__Desulfovibrio_piger	0.999846
d4fdaff28f71011e085e7ec18bb7e1bf	k__Bacteria;p__Firmicutes;c__Clostridia;o__Clostridiales;f__Lachnospiraceae;g__Lachnospiracea incertae sedis;s__	0.99239
6333049e64e8d41d4deeeaf072129460	k__Bacteria;p__Firmicutes;c__Clostridia;o__Clostridiales;f__Lachnospiraceae;g__Clostridium XlVa;s__	0.954346
0958dde2348c5999f3ee73cb870bbca6	k__Archaea;p__Euryarchaeota;c__Methanobacteria;o__Methanobacteriales;f__Methanobacteriaceae;g__Methanobrevibacter;s__Methanobrevibacter_smithii	0.993057
e6a9c4991e5e11cd234438b7f57a351d	k__Bacteria;p__Firmicutes;c__Clostridia;o__Clostridiales;f__Ruminococcaceae;g__Ruminococcus;s__Ruminococcus_bromii	1
627b43b045a78276481521a4e0ec4660	k__Bacteria;p__Bacteroidetes;c__Bacteroidia;o__Bacteroidales;f__Bacteroidaceae;g__Bacteroides;s__Bacteroides_coprocola	0.999999
e4695441603da7c803a3ed125c11d959	k__Bacteria;p__Firmicutes;c__Clostridia;o__Clostridiales;f__Ruminococcaceae;g__Faecalibacterium;s__Faecalibacterium_prausnitzii	0.999433
c4a48e6c0e44c439f1e6155edbcce911	k__Bacteria;p__Firmicutes;c__Clostridia;o__Clostridiales;f__Lachnospiraceae;g__;s__	0.999889
33d552750f46b0e5e2b919d33a6daa73	k__Bacteria;p__Firmicutes;c__Clostridia;o__Clostridiales;f__Lachnospiraceae;g__Fusicatenibacter;s__Fusicatenibacter_saccharivorans	0.999968
39f13e6056b6e1e3008f3b609900c79a	k__Bacteria;p__Firmicutes;c__Clostridia;o__Clostridiales;f__Lachnospiraceae;g__Dorea;s__Dorea_formicigenerans	0.997258
56262348d18a17c00c319ab36e953452	k__Bacteria;p__Firmicutes;c__Clostridia;o__Clostridiales;f__Lachnospiraceae;g__Blautia;s__Blautia_obeum	0.985387
fb7362ac8d27d2b666e0e627734c4ec4	k__Bacteria;p__Firmicutes;c__Clostridia;o__Clostridiales;f__Lachnospiraceae;g__Clostridium XlVa;s__	0.959734
3e8635f113b5ac9618a8b99be94399de	k__Bacteria;p__Firmicutes;c__Clostridia;o__Clostridiales;f__Lachnospiraceae;g__Ruminococcus2;s__Ruminococcus_faecis	0.999752
fe12cd837b1b655679f9646b3e3e16d1	k__Bacteria;p__Firmicutes;c__Clostridia;o__Clostridiales;f__Lachnospiraceae;g__Roseburia;s__Roseburia_faecis	0.975973
a08e028e952d23166b1e7380f41ccca1	k__Bacteria;p__Firmicutes;c__Clostridia;o__Clostridiales;f__Peptostreptococcaceae;g__Romboutsia;s__Romboutsia_timonensis	0.993713
fec2da4ccc40b9ad85a020553063366b	k__Bacteria;p__Proteobacteria;c__Betaproteobacteria;o__Burkholderiales;f__Oxalobacteraceae;g__Oxalobacter;s__Oxalobacter_formigenes	0.845248
3a657bf3d3e1de20be04c65f10805494	k__Bacteria;p__Firmicutes;c__Clostridia;o__Clostridiales;f__Ruminococcaceae;g__Faecalibacterium;s__Faecalibacterium_prausnitzii	0.999999
e120b828cb29d86b8e4de7a7e0e68b2f	k__Bacteria;p__Firmicutes;c__Clostridia;o__Clostridiales;f__Ruminococcaceae;g__Faecalibacterium;s__Faecalibacterium_prausnitzii	0.999795
f801c7a8ac9c5fbba79b652ac9d82a13	k__Bacteria;p__Firmicutes;c__Clostridia;o__Clostridiales;f__Ruminococcaceae;g__;s__	0.999995
702c1c40861c107a34c442b358573cdd	k__Bacteria;p__Firmicutes;c__Clostridia;o__Clostridiales;f__Ruminococcaceae;g__Faecalibacterium;s__Faecalibacterium_prausnitzii	0.999983
d639e9434c8f50838a4a89f78f19998f	k__Bacteria;p__Bacteroidetes;c__Bacteroidia;o__Bacteroidales;f__Porphyromonadaceae;g__Porphyromonas;s__Porphyromonas_bennonis	1
a04f605fa0e22c92acd25c255cc09f70	k__Bacteria;p__Firmicutes;c__Negativicutes;o__Selenomonadales;f__Acidaminococcaceae;g__Acidaminococcus;s__Acidaminococcus_fermentans	0.851487
68dbdd65d561e1ec5122847e11e92b42	k__Bacteria;p__Firmicutes;c__Clostridia;o__Clostridiales;f__Lachnospiraceae;g__;s__	0.995153
40c224bbde3afb84430a840676a0115a	k__Bacteria;p__Firmicutes;c__Clostridia;o__Clostridiales;f__;g__;s__	0.999839
f4282233076c0d3f027658641b210468	k__Bacteria;p__;c__;o__;f__;g__;s__	1
7b2963eb465aa949c1fc339505286dff	k__Bacteria;p__Proteobacteria;c__Betaproteobacteria;o__Burkholderiales;f__Sutterellaceae;g__Parasutterella;s__Turicimonas_muris	1
2e81e4d1a54e1636af43e46fa332ab11	k__Bacteria;p__Firmicutes;c__Erysipelotrichia;o__Erysipelotrichales;f__Erysipelotrichaceae;g__Coprobacillus;s__Massiliomicrobiota_timonensis	0.999999
1c433bebc87ee67ca08b7c7b48e555a9	k__Bacteria;p__Firmicutes;c__Clostridia;o__Clostridiales;f__Lachnospiraceae;g__Roseburia;s__Roseburia_faecis	0.799823
e1743677edc7ce66e8757d9ac5182154	k__Bacteria;p__Firmicutes;c__Clostridia;o__Clostridiales;f__Clostridiales Incertae Sedis XIII;g__Anaerovorax;s__Ihubacter_massiliensis	0.882402
c5ed5baac8c4ff452a1e65a58e880bfa	k__Bacteria;p__Firmicutes;c__Clostridia;o__Clostridiales;f__Ruminococcaceae;g__Clostridium IV;s__	0.99965
b490f73a87084635f6e3426a2c0efead	k__Bacteria;p__Firmicutes;c__Clostridia;o__Clostridiales;f__Lachnospiraceae;g__Lachnospiracea incertae sedis;s__Eubacterium_hallii	0.99992
61e4b27451a689ab5718bc818a6678a6	k__Bacteria;p__Firmicutes;c__Negativicutes;o__Selenomonadales;f__Acidaminococcaceae;g__Phascolarctobacterium;s__Phascolarctobacterium_succinatutens	0.999973
fbb2ccdf9eee6835b98ab9fad97f117a	k__Bacteria;p__Firmicutes;c__Clostridia;o__Clostridiales;f__;g__;s__	0.98381
8c55343c6684660748b43f6a360c8a50	k__Bacteria;p__Firmicutes;c__Clostridia;o__Clostridiales;f__Ruminococcaceae;g__Faecalibacterium;s__Faecalibacterium_prausnitzii	0.999998
69132a20379165252b5a1fd163d6a617	k__Bacteria;p__Bacteroidetes;c__Bacteroidia;o__Bacteroidales;f__Prevotellaceae;g__Prevotella;s__Prevotella_copri	1
8de80f5879d136bde667c6a2ed7f6072	k__Bacteria;p__Firmicutes;c__Clostridia;o__Clostridiales;f__Lachnospiraceae;g__Coprococcus;s__Coprococcus_comes	0.978489
9f02839251e1419ee447381f263b14ed	k__Bacteria;p__Firmicutes;c__Clostridia;o__Clostridiales;f__Lachnospiraceae;g__Blautia;s__Blautia_caecimuris	0.792562
456d174dbfd7362d3148d338ba43b555	k__Bacteria;p__Firmicutes;c__Bacilli;o__Lactobacillales;f__Lactobacillaceae;g__Lactobacillus;s__Lactobacillus_gallinarum	0.841554
ce6fa301c7df50c63ca763f4e3f50e14	k__Bacteria;p__Firmicutes;c__Clostridia;o__Clostridiales;f__Lachnospiraceae;g__Lachnospiracea incertae sedis;s__Eubacterium_hallii	0.999972
17b570dddccc19e03dbda9c738eb6407	k__Bacteria;p__Firmicutes;c__Clostridia;o__Clostridiales;f__Lachnospiraceae;g__Blautia;s__Blautia_obeum	0.933177
67943ddb8c42094a22fc50e5507922eb	k__Bacteria;p__Firmicutes;c__Clostridia;o__Clostridiales;f__Lachnospiraceae;g__Roseburia;s__Roseburia_faecis	0.973763
fcb16b525289968b39ccfe8f23768b4e	k__Bacteria;p__Firmicutes;c__Clostridia;o__Clostridiales;f__Lachnospiraceae;g__Ruminococcus2;s__Ruminococcus_faecis	0.999428
761e4ad90c41e70326c9de6f01660458	k__Bacteria;p__Firmicutes;c__Bacilli;o__Lactobacillales;f__Leuconostocaceae;g__Leuconostoc;s__Leuconostoc_gelidum	0.932011
d0928ef540893cc9ad663eda02d87dc2	k__Bacteria;p__Firmicutes;c__;o__;f__;g__;s__	0.818022
a349e0a17659fd398f77dc58f6bfc07d	k__Bacteria;p__Firmicutes;c__Clostridia;o__Clostridiales;f__Lachnospiraceae;g__Dorea;s__Dorea_longicatena	0.999113
1e16c0c4ea47d29541e98794353427b2	k__Bacteria;p__Firmicutes;c__Clostridia;o__Clostridiales;f__Lachnospiraceae;g__Coprococcus;s__Coprococcus_eutactus	1
cce494b5eda14a72df08aeb6cf86ef94	k__Bacteria;p__Firmicutes;c__Clostridia;o__Clostridiales;f__Lachnospiraceae;g__Roseburia;s__Roseburia_inulinivorans	0.995685
8a709174447d074ebfb9b2328084fa78	k__Bacteria;p__Bacteroidetes;c__Bacteroidia;o__Bacteroidales;f__Prevotellaceae;g__Prevotella;s__Prevotella_stercorea	1
3aed12abdb6d5a48d6b693374897772a	k__Bacteria;p__Proteobacteria;c__Betaproteobacteria;o__Burkholderiales;f__Sutterellaceae;g__Parasutterella;s__Parasutterella_excrementihominis	1
d9c4244892c284aa32c616e0226da80e	k__Bacteria;p__Firmicutes;c__Negativicutes;o__Selenomonadales;f__Acidaminococcaceae;g__Phascolarctobacterium;s__Phascolarctobacterium_succinatutens	0.999966
9574026db94a100458e6e78cfe9581d9	k__Bacteria;p__Firmicutes;c__Clostridia;o__Clostridiales;f__Lachnospiraceae;g__Roseburia;s__Roseburia_faecis	0.94896
a3b2bc6e4ac93441a4c71b06fd423d59	k__Bacteria;p__Firmicutes;c__Clostridia;o__Clostridiales;f__Ruminococcaceae;g__Intestinimonas;s__Intestinimonas_butyriciproducens	0.77931
ebfa2bf5f3b4bcbc56de0128026b4ace	k__Bacteria;p__Firmicutes;c__Clostridia;o__Clostridiales;f__Peptoniphilaceae;g__Peptoniphilus;s__Peptoniphilus_coxii	0.999831
13217b14d78e357abd8ef5198f719929	k__Bacteria;p__Firmicutes;c__Clostridia;o__Clostridiales;f__Lachnospiraceae;g__Blautia;s__	0.999986
1e180e06725b7e42dbd5fce2caf92dff	k__Bacteria;p__Bacteroidetes;c__Bacteroidia;o__Bacteroidales;f__Porphyromonadaceae;g__Barnesiella;s__Barnesiella_intestinihominis	0.999752
64fed6451ed36b5d3f7e3e57f98ac85b	k__Bacteria;p__Firmicutes;c__Negativicutes;o__Selenomonadales;f__Veillonellaceae;g__Pectinatus;s__Pectinatus_cerevisiiphilus	0.999233
bf71fe2645a208336ecdc7986866adf0	k__Bacteria;p__Firmicutes;c__Clostridia;o__Clostridiales;f__Lachnospiraceae;g__Blautia;s__Blautia_wexlerae	0.723256
e1712db3c7916ebcf2c1dc64e0379910	k__Bacteria;p__Firmicutes;c__Clostridia;o__Clostridiales;f__Lachnospiraceae;g__Clostridium XlVa;s__	0.808602
10061e3064b2c3ceffd82a516d5917dc	k__Bacteria;p__Firmicutes;c__Clostridia;o__Clostridiales;f__Lachnospiraceae;g__Blautia;s__Blautia_faecis	0.993001
30bbb921da079cf092419c4278952fc5	k__Bacteria;p__Firmicutes;c__Clostridia;o__Clostridiales;f__Lachnospiraceae;g__Anaerostipes;s__Anaerostipes_hadrus	0.748911
73d9a139e017712e591ccbb4cb1ac896	k__Bacteria;p__Proteobacteria;c__Deltaproteobacteria;o__Desulfovibrionales;f__Desulfovibrionaceae;g__Bilophila;s__Bilophila_wadsworthia	0.999994
af691ca2a4530ac05fa219914939c3ac	k__Bacteria;p__Firmicutes;c__Clostridia;o__Clostridiales;f__Lachnospiraceae;g__Lachnospiracea incertae sedis;s__Eubacterium_hallii	0.999987
c45f923d6512559cb3c2e622d54fd7f6	k__Bacteria;p__Firmicutes;c__Negativicutes;o__Selenomonadales;f__Veillonellaceae;g__Megasphaera;s__Megasphaera_elsdenii	0.984761
f35b00aec9a541d1f96cbdc1c6ae68a0	k__Bacteria;p__Firmicutes;c__Clostridia;o__Clostridiales;f__Lachnospiraceae;g__Clostridium XlVa;s__	0.967275
75759f3e0efef4d75e2025880612494a	k__Bacteria;p__Firmicutes;c__Clostridia;o__Clostridiales;f__Lachnospiraceae;g__Lachnospiracea incertae sedis;s__Lactobacillus_rogosae	0.999948
fb5c2aa7e7a97d1ba29b2c9405cb6a41	k__Bacteria;p__Proteobacteria;c__Gammaproteobacteria;o__Enterobacteriales;f__Enterobacteriaceae;g__;s__	0.999131
f969941e767572104f84837345a33ef9	k__Bacteria;p__Bacteroidetes;c__Bacteroidia;o__Bacteroidales;f__Prevotellaceae;g__Prevotella;s__Prevotella_stercorea	0.999988
e5bd5a5c7c1fe29892ebff584483a1c4	k__Bacteria;p__Firmicutes;c__Clostridia;o__Clostridiales;f__Ruminococcaceae;g__Papillibacter;s__Papillibacter_cinnamivorans	0.956312
9e525f9df828ef9b13a3759a580ac619	k__Bacteria;p__Firmicutes;c__Clostridia;o__Clostridiales;f__Lachnospiraceae;g__Coprococcus;s__Coprococcus_comes	0.972373
4090a73d9c448b9ac474b50ac931ba8a	k__Bacteria;p__Bacteroidetes;c__Bacteroidia;o__Bacteroidales;f__Prevotellaceae;g__Alloprevotella;s__Prevotellamassilia_timonensis	1
e2f3d0e757b9026fab79f9386c30d89c	k__Bacteria;p__Firmicutes;c__Clostridia;o__Clostridiales;f__Ruminococcaceae;g__;s__	0.996076
f3d9e9dd4b8ddb93620eadd6bdfe33fc	k__Bacteria;p__Bacteroidetes;c__Bacteroidia;o__Bacteroidales;f__Prevotellaceae;g__Prevotella;s__Prevotella_copri	1
f7d6fa2ddd6e8fa128dce340e5cf980b	k__Bacteria;p__Firmicutes;c__Clostridia;o__Clostridiales;f__Lachnospiraceae;g__Dorea;s__Dorea_formicigenerans	0.993279
a123ed8655c6b4dea32044d1bfb05d7e	k__Bacteria;p__Bacteroidetes;c__;o__;f__;g__;s__	0.999889
27ccfde7b056e4b6715073fe3263dc34	k__Bacteria;p__Firmicutes;c__Clostridia;o__Clostridiales;f__Lachnospiraceae;g__Anaerostipes;s__Anaerostipes_hadrus	0.757665
cd2378c490495c3b8cf61afd44872b33	k__Bacteria;p__Firmicutes;c__Clostridia;o__Clostridiales;f__Clostridiaceae 1;g__Clostridium sensu stricto;s__	1
bab4f749226ccc79aa4ee43ca9ee638a	k__Bacteria;p__Bacteroidetes;c__Bacteroidia;o__Bacteroidales;f__Bacteroidaceae;g__Bacteroides;s__Bacteroides_stercoris	0.996137
3cdafd1221792dbed4ee5fc2b5b2f654	k__Bacteria;p__Firmicutes;c__Clostridia;o__Clostridiales;f__Lachnospiraceae;g__Clostridium XlVa;s__	0.97014
c6632289ff5a23eacb8e32f807297e7a	k__Bacteria;p__Bacteroidetes;c__Bacteroidia;o__Bacteroidales;f__Prevotellaceae;g__Prevotella;s__Prevotella_copri	1
8fea5f6915d06cb8c1a199c8895b1750	k__Bacteria;p__Firmicutes;c__Clostridia;o__Clostridiales;f__Lachnospiraceae;g__Clostridium XlVa;s__	0.7661
2b2687fb6c0d7e33bf4074d71cd7e5d4	k__Bacteria;p__Firmicutes;c__Clostridia;o__Clostridiales;f__Ruminococcaceae;g__;s__	0.917849
8b326efa77b222f49e4bb2b797bbc493	k__Bacteria;p__Firmicutes;c__Clostridia;o__Clostridiales;f__Lachnospiraceae;g__Lachnospiracea incertae sedis;s__Lactobacillus_rogosae	0.999972
05648f3a94e135dde6e6ab5c6834fb51	k__Bacteria;p__Bacteroidetes;c__Bacteroidia;o__Bacteroidales;f__Prevotellaceae;g__Prevotella;s__Prevotella_copri	0.999996
3a3b61faf9a3f7bce28f17bfe73ee637	k__Bacteria;p__Firmicutes;c__Clostridia;o__Clostridiales;f__Ruminococcaceae;g__;s__	0.999995
cd668887048ead8e587efb94a676281d	k__Bacteria;p__Bacteroidetes;c__Bacteroidia;o__Bacteroidales;f__Prevotellaceae;g__Prevotella;s__Prevotella_stercorea	0.999996
64c0631565683135b90bd037417fb657	k__Bacteria;p__Bacteroidetes;c__Bacteroidia;o__Bacteroidales;f__Porphyromonadaceae;g__Odoribacter;s__Odoribacter_splanchnicus	0.999985
52525713b2016a3b30f531c12bfd35af	k__Bacteria;p__Firmicutes;c__Clostridia;o__Clostridiales;f__Ruminococcaceae;g__Clostridium III;s__	0.804138
39b8476adcd89ec465c3abb6dae4acc7	k__Bacteria;p__Firmicutes;c__Negativicutes;o__Selenomonadales;f__Veillonellaceae;g__Dialister;s__Dialister_succinatiphilus	0.973962
647405386797efbb1366386613a6cac8	k__Bacteria;p__Bacteroidetes;c__Bacteroidia;o__Bacteroidales;f__Bacteroidaceae;g__Bacteroides;s__	1
f895d5af71e5e937f55a1c944b4f244a	k__Bacteria;p__Fusobacteria;c__Fusobacteriia;o__Fusobacteriales;f__Fusobacteriaceae;g__Fusobacterium;s__Fusobacterium_mortiferum	0.985135
8e26c464be5f4a95cd92a92cd6e3da23	k__Bacteria;p__Firmicutes;c__Erysipelotrichia;o__Erysipelotrichales;f__Erysipelotrichaceae;g__Holdemanella;s__Eubacterium_biforme	0.999999
bf8174ee3331bbbfaeeb6b46a0d9da5c	k__Bacteria;p__Firmicutes;c__Negativicutes;o__Selenomonadales;f__Acidaminococcaceae;g__Phascolarctobacterium;s__Phascolarctobacterium_succinatutens	0.999808
bf9585670e11c5e1cdd9180391f46412	k__Bacteria;p__Bacteroidetes;c__Bacteroidia;o__Bacteroidales;f__Prevotellaceae;g__Prevotella;s__Prevotella_copri	1
cbf66d771cad40cc99593e125379341c	k__Bacteria;p__Firmicutes;c__Clostridia;o__Clostridiales;f__Ruminococcaceae;g__Faecalibacterium;s__Faecalibacterium_prausnitzii	0.999999
28f286d52565d3a3747e0cb1f752155c	k__Bacteria;p__Firmicutes;c__Clostridia;o__Clostridiales;f__Ruminococcaceae;g__Faecalibacterium;s__Faecalibacterium_prausnitzii	0.999999
d6aca1ce3a8896b5a4ac550a4108ddd9	k__Bacteria;p__Firmicutes;c__Clostridia;o__Clostridiales;f__Ruminococcaceae;g__Clostridium IV;s__Clostridium_methylpentosum	0.805805
78616601a09ae834f7a5a41376492b64	k__Bacteria;p__Firmicutes;c__Clostridia;o__Clostridiales;f__Lachnospiraceae;g__Coprococcus;s__Coprococcus_comes	0.972727
d57d376de025b4b141b0490aa2de0aef	k__Bacteria;p__Firmicutes;c__Negativicutes;o__Selenomonadales;f__Acidaminococcaceae;g__Phascolarctobacterium;s__Phascolarctobacterium_faecium	0.999974
3eb7d15a2507bc677303e1cf8ef8a555	k__Bacteria;p__Bacteroidetes;c__Bacteroidia;o__Bacteroidales;f__Porphyromonadaceae;g__Butyricimonas;s__	1
7b1ab818c79ec892b9f7464907e43d6b	k__Bacteria;p__Firmicutes;c__Clostridia;o__Clostridiales;f__Lachnospiraceae;g__Ruminococcus2;s__Ruminococcus_faecis	0.999669
4262b91a9e2f3db82a78cc984075d326	k__Bacteria;p__Bacteroidetes;c__Bacteroidia;o__Bacteroidales;f__Bacteroidaceae;g__Bacteroides;s__Bacteroides_uniformis	0.933727
8c8a105de3169d2d55fcb9cfc2f52cf9	k__Bacteria;p__Firmicutes;c__Clostridia;o__Clostridiales;f__Lachnospiraceae;g__Clostridium XlVa;s__Cuneatibacter_caecimuris	0.900244
1f4213400df9110503f827e3359aea92	k__Bacteria;p__Firmicutes;c__Clostridia;o__Clostridiales;f__Lachnospiraceae;g__Clostridium XlVa;s__	0.961055
76c50d262be272c84f38608565f9134f	k__Bacteria;p__Firmicutes;c__Clostridia;o__Clostridiales;f__Ruminococcaceae;g__Clostridium III;s__	0.986058
5ab31ab07217b5962bec96a3fd85a0af	k__Bacteria;p__Firmicutes;c__Clostridia;o__Clostridiales;f__Lachnospiraceae;g__Blautia;s__Blautia_wexlerae	0.722482
cb4cc14cd55c3e8c3850d2ac9f1b912f	k__Bacteria;p__Firmicutes;c__Bacilli;o__Lactobacillales;f__Streptococcaceae;g__Streptococcus;s__Streptococcus_salivarius	0.90926
09e996f449e880d1fd8f27d59e8d8b11	k__Bacteria;p__Firmicutes;c__Bacilli;o__Lactobacillales;f__Lactobacillaceae;g__Lactobacillus;s__Lactobacillus_paracasei	0.706294
128afeadf4f364814ffdf6ee33cdfa52	k__Bacteria;p__Firmicutes;c__Clostridia;o__Clostridiales;f__Lachnospiraceae;g__Roseburia;s__Roseburia_faecis	0.818621
c5ec23b5e73a33133aa0fcf9acd58650	k__Bacteria;p__Firmicutes;c__Clostridia;o__Clostridiales;f__Ruminococcaceae;g__Intestinimonas;s__Colidextribacter_massiliensis	1
7efb3046cd31a6406aab769ed88e0470	k__Bacteria;p__Firmicutes;c__Negativicutes;o__Selenomonadales;f__Acidaminococcaceae;g__Acidaminococcus;s__Acidaminococcus_fermentans	0.850697
3b4cfb5c1817cb306fe3ab275bb4b008	k__Bacteria;p__Firmicutes;c__Clostridia;o__Clostridiales;f__Ruminococcaceae;g__Faecalibacterium;s__Faecalibacterium_prausnitzii	0.997654
da021edc2c886ff3517eb05ca6a4d353	k__Bacteria;p__Firmicutes;c__Negativicutes;o__Selenomonadales;f__Veillonellaceae;g__Selenomonas;s__Selenomonas_bovis	0.955331
43c31183b5d0efc2b7bfe48d59950d27	k__Bacteria;p__Bacteroidetes;c__Bacteroidia;o__Bacteroidales;f__Prevotellaceae;g__Prevotella;s__Marseilla_massiliensis	1
ec1b7633e9c2126c049bdff01acec05e	k__Bacteria;p__Firmicutes;c__Clostridia;o__Clostridiales;f__Lachnospiraceae;g__Roseburia;s__Roseburia_faecis	0.88223
cf5031364fd6f4fdbfccfb2fd88bd4f8	k__Bacteria;p__Firmicutes;c__Clostridia;o__Clostridiales;f__Ruminococcaceae;g__;s__	1
5c1dd48ef0a674513626f5c85ea126ee	k__Bacteria;p__Bacteroidetes;c__Bacteroidia;o__Bacteroidales;f__Prevotellaceae;g__Prevotella;s__Prevotella_timonensis	1
f82b4e84199e01c73d9a58d65b95d1cc	k__Bacteria;p__Verrucomicrobia;c__Opitutae;o__Puniceicoccales;f__Puniceicoccaceae;g__Cerasicoccus;s__	0.963206
4d3f1d8f02b45e845e419a273f5b2386	k__Bacteria;p__Firmicutes;c__Clostridia;o__Clostridiales;f__Ruminococcaceae;g__Ruminococcus;s__	0.753263
8a64a5eb9ff2c725d5a4051770d96303	k__Bacteria;p__Firmicutes;c__Clostridia;o__Clostridiales;f__Lachnospiraceae;g__Blautia;s__	0.889556
61d5a39133848c5eb8d89a9dfb8f18ea	k__Bacteria;p__Firmicutes;c__Clostridia;o__Clostridiales;f__Lachnospiraceae;g__Coprococcus;s__Coprococcus_comes	0.972371
aa57e981ab6b6b6e8113a9892784ffd9	k__Bacteria;p__Firmicutes;c__Clostridia;o__Clostridiales;f__Ruminococcaceae;g__Ruminococcus;s__Ruminococcus_bromii	1
222d8cbb3e9cba1bbba874964a669685	k__Bacteria;p__Firmicutes;c__Clostridia;o__Clostridiales;f__Lachnospiraceae;g__Blautia;s__	0.902936
837f77de3338aaea4eba46470f2b3272	k__Bacteria;p__Firmicutes;c__Clostridia;o__Clostridiales;f__Peptostreptococcaceae;g__Intestinibacter;s__Clostridium_bartlettii	0.962135
392daab1750ef4e10382bead5bbdece3	k__Bacteria;p__Firmicutes;c__Clostridia;o__Clostridiales;f__Lachnospiraceae;g__Roseburia;s__Roseburia_faecis	0.970994
ee3e24b580dab43484155d7e5cf54d07	k__Bacteria;p__Firmicutes;c__Clostridia;o__Clostridiales;f__Lachnospiraceae;g__Roseburia;s__Roseburia_faecis	0.883341
88c4b30e7707614a94110ada1b1132b5	k__Bacteria;p__Firmicutes;c__Clostridia;o__Clostridiales;f__Lachnospiraceae;g__Ruminococcus2;s__Ruminococcus_faecis	0.998621
294661ada52da74aa102da207eb9e802	k__Bacteria;p__Bacteroidetes;c__Bacteroidia;o__Bacteroidales;f__Bacteroidaceae;g__Bacteroides;s__	1
4814c17d9770b486dc14c320d9f8d1ac	k__Bacteria;p__Bacteroidetes;c__Bacteroidia;o__Bacteroidales;f__Prevotellaceae;g__Prevotella;s__Prevotella_copri	1
bb16344ed5947ebb635afc9ab2463db0	k__Bacteria;p__Firmicutes;c__Clostridia;o__Clostridiales;f__Eubacteriaceae;g__Eubacterium;s__Eubacterium_coprostanoligenes	1
4907c38be9f8493e42d7070b593c9960	k__Bacteria;p__Proteobacteria;c__Gammaproteobacteria;o__Aeromonadales;f__Succinivibrionaceae;g__Succinivibrio;s__Succinivibrio_dextrinosolvens	1
5c27e55932c5c8427813a9f3aa61e7e4	k__Bacteria;p__Bacteroidetes;c__Bacteroidia;o__Bacteroidales;f__Bacteroidaceae;g__Bacteroides;s__Bacteroides_coprocola	0.87728
ade372cd7f049534bdfc4aa0dc1c35bd	k__Bacteria;p__Firmicutes;c__Clostridia;o__Clostridiales;f__Lachnospiraceae;g__Lachnospiracea incertae sedis;s__Lactobacillus_rogosae	0.999971
9da737a94a3bc035a797526919083fea	k__Bacteria;p__Bacteroidetes;c__Bacteroidia;o__Bacteroidales;f__Prevotellaceae;g__Alloprevotella;s__Alloprevotella_rava	0.960163
8cf6bae332833faa6aa4ba61136704bf	k__Bacteria;p__Firmicutes;c__Clostridia;o__Clostridiales;f__Lachnospiraceae;g__Blautia;s__	0.999986
6784b5ec0137e15793dc745b70af547e	k__Bacteria;p__Firmicutes;c__Clostridia;o__Clostridiales;f__Ruminococcaceae;g__Ruminococcus;s__Ruminococcus_bromii	1
f3cca9ba9e3b27bdd12bdca2e3871156	k__Bacteria;p__Firmicutes;c__Clostridia;o__Clostridiales;f__Ruminococcaceae;g__Gemmiger;s__Gemmiger_formicilis	0.854188
b115c54a8150f892f2076905c84b168e	k__Bacteria;p__Firmicutes;c__Clostridia;o__Clostridiales;f__Ruminococcaceae;g__;s__	0.976466
9e17c36a99d94ebd0e4d9328d59119bf	k__Bacteria;p__Firmicutes;c__Clostridia;o__Clostridiales;f__Lachnospiraceae;g__Lachnospiracea incertae sedis;s__Eubacterium_eligens	0.996534
f0bcb80985f0c5802c93b52455c090cd	k__Bacteria;p__Firmicutes;c__Erysipelotrichia;o__Erysipelotrichales;f__Erysipelotrichaceae;g__Clostridium XVIII;s__	0.745821
beb774abd36a23fd6c4eae6bcb02d8f3	k__Bacteria;p__Firmicutes;c__Clostridia;o__Clostridiales;f__Lachnospiraceae;g__Clostridium XlVa;s__	0.960742
cb3bfa7ac2b500c6a49d88ce9412dbea	k__Bacteria;p__Firmicutes;c__Erysipelotrichia;o__Erysipelotrichales;f__Erysipelotrichaceae;g__;s__	0.999999
0c34962286c1048a0d6cf0f9884992a8	k__Bacteria;p__Bacteroidetes;c__Bacteroidia;o__Bacteroidales;f__Bacteroidaceae;g__Bacteroides;s__Bacteroides_coprophilus	0.999907
23bd044024010c3ba28e2542b98a22e1	k__Bacteria;p__Actinobacteria;c__Actinobacteria;o__Bifidobacteriales;f__Bifidobacteriaceae;g__Gardnerella;s__Gardnerella_vaginalis	0.999967
5dc4a87514f65e55bd373c1283e95fc4	k__Bacteria;p__Bacteroidetes;c__Bacteroidia;o__Bacteroidales;f__Prevotellaceae;g__Prevotella;s__Prevotella_bivia	0.999999
ff5d38effaf8972d3b30e29281bb25e9	k__Bacteria;p__Bacteroidetes;c__Bacteroidia;o__Bacteroidales;f__Bacteroidaceae;g__Bacteroides;s__Bacteroides_plebeius	1
c6a36a06d4c1827d92a3337990d3ef3c	k__Bacteria;p__Firmicutes;c__Clostridia;o__Clostridiales;f__Lachnospiraceae;g__Roseburia;s__Roseburia_faecis	0.884836
fb8248694bd2cc225cbd29f171a557fc	k__Bacteria;p__Firmicutes;c__Clostridia;o__Clostridiales;f__Lachnospiraceae;g__Dorea;s__Dorea_longicatena	0.998212
bbca891c193d29eeb6921af3ba933acf	k__Bacteria;p__Firmicutes;c__Clostridia;o__Clostridiales;f__Lachnospiraceae;g__Anaerostipes;s__Anaerostipes_hadrus	0.794546
424a8ece268b4be80afbf47a342beb70	k__Bacteria;p__Firmicutes;c__Clostridia;o__Clostridiales;f__Lachnospiraceae;g__;s__	0.999292
13b6cb1c2c3697ec16865c2737a4bbb6	k__Bacteria;p__Firmicutes;c__;o__;f__;g__;s__	0.79184
e1e59813c5f992b6f5f99979574f7c89	k__Bacteria;p__Firmicutes;c__Clostridia;o__Clostridiales;f__Lachnospiraceae;g__Dorea;s__Dorea_longicatena	0.999266
71332f9f81d52a62fb4620a0e4b5cc4d	k__Bacteria;p__Firmicutes;c__Clostridia;o__Clostridiales;f__Lachnospiraceae;g__Anaerostipes;s__	1
5225de25bf8902d5a02c4af6e90cb5e8	k__Bacteria;p__Firmicutes;c__Clostridia;o__Clostridiales;f__Lachnospiraceae;g__;s__	0.989607
2798413ca77bff01b9e99634755bfe3d	k__Bacteria;p__Bacteroidetes;c__Bacteroidia;o__Bacteroidales;f__Porphyromonadaceae;g__Barnesiella;s__Muribaculum_intestinale	0.887885
f7f8548044d68ecdb8cfbd41adec523f	k__Bacteria;p__Firmicutes;c__Clostridia;o__Clostridiales;f__Lachnospiraceae;g__Dorea;s__Dorea_longicatena	0.999279
299d6c644d56a1f6e433601e4e160065	k__Bacteria;p__Firmicutes;c__Clostridia;o__Clostridiales;f__Eubacteriaceae;g__Eubacterium;s__Eubacterium_coprostanoligenes	0.999996
704af2b438205502d55c21807ea4d5c1	k__Bacteria;p__Bacteroidetes;c__Bacteroidia;o__Bacteroidales;f__Prevotellaceae;g__Paraprevotella;s__Paraprevotella_clara	0.717645
aea7fd872250eadaa11f697641717d3d	k__Bacteria;p__Bacteroidetes;c__Bacteroidia;o__Bacteroidales;f__Prevotellaceae;g__Prevotella;s__Prevotella_copri	0.999992
34eb8bc748c7c3fb7686261d86277fc4	k__Bacteria;p__Firmicutes;c__Erysipelotrichia;o__Erysipelotrichales;f__Erysipelotrichaceae;g__Holdemanella;s__Eubacterium_biforme	1
ccb8a60f5485c4ae3d9eeea3e7723159	k__Bacteria;p__Bacteroidetes;c__Bacteroidia;o__Bacteroidales;f__Bacteroidaceae;g__Bacteroides;s__	1
f7f7e36d56f0cb16017303b3e4ab934b	k__Bacteria;p__Firmicutes;c__Bacilli;o__Lactobacillales;f__Lactobacillaceae;g__Lactobacillus;s__Lactobacillus_ruminis	0.937849
34ee5ec2df1445ae5f6d187c0302a006	k__Bacteria;p__Bacteroidetes;c__Bacteroidia;o__Bacteroidales;f__Prevotellaceae;g__Prevotella;s__Prevotella_copri	1
7131fc017adbd6497d662def0e963d54	k__Bacteria;p__Firmicutes;c__Clostridia;o__Clostridiales;f__;g__;s__	0.977535
f44acf229418fb330d8a671027f7cda0	k__Bacteria;p__Bacteroidetes;c__Bacteroidia;o__Bacteroidales;f__Bacteroidaceae;g__Bacteroides;s__Bacteroides_coprophilus	0.99998
9e0326554068ca2dfdaf5f8ab043fea8	k__Bacteria;p__Firmicutes;c__Clostridia;o__Clostridiales;f__;g__;s__	0.987924
3bd95d837b11f9e007e627cb160a9443	k__Bacteria;p__Firmicutes;c__Clostridia;o__Clostridiales;f__Clostridiaceae 2;g__Alkaliphilus;s__	0.786605
82e2aecb798d8c088a8ddd1e6e01ed4d	k__Bacteria;p__Firmicutes;c__Clostridia;o__Clostridiales;f__Ruminococcaceae;g__Ruminococcus;s__Ruminococcus_bromii	1
8ca20881eee52f7f46a5188d2dbd95b6	k__Bacteria;p__Firmicutes;c__Clostridia;o__Clostridiales;f__Ruminococcaceae;g__Faecalibacterium;s__Faecalibacterium_prausnitzii	0.999999
f21b141a6c2ca3f6193a888694d737e7	k__Bacteria;p__Firmicutes;c__Clostridia;o__Clostridiales;f__Lachnospiraceae;g__Lachnospiracea incertae sedis;s__Eubacterium_eligens	0.995514
b204a17b1a7f29074d81303d5ca68464	k__Bacteria;p__Firmicutes;c__Clostridia;o__Clostridiales;f__Ruminococcaceae;g__Anaerotruncus;s__Phocea_massiliensis	1
29e96f23957a25f2efd581e6cb8fb41a	k__Bacteria;p__Firmicutes;c__Clostridia;o__Clostridiales;f__Ruminococcaceae;g__Clostridium III;s__	0.779783
992cd3b6dce6119f79afe66c6ef14739	k__Bacteria;p__Verrucomicrobia;c__Opitutae;o__Puniceicoccales;f__Puniceicoccaceae;g__Cerasicoccus;s__	0.930223
b7e5e417da183df1d5cb33a51a10991d	k__Bacteria;p__Bacteroidetes;c__Bacteroidia;o__Bacteroidales;f__Bacteroidaceae;g__Bacteroides;s__	1
cd3526e9ddf608ed31c4f3d648ca8034	k__Bacteria;p__Proteobacteria;c__Betaproteobacteria;o__Burkholderiales;f__Sutterellaceae;g__Parasutterella;s__Turicimonas_muris	1
9c0df8998ba4a9522cc7c48191d77dca	k__Bacteria;p__Bacteroidetes;c__Bacteroidia;o__Bacteroidales;f__Porphyromonadaceae;g__Parabacteroides;s__	0.719911
95f36c47f3e33a1ad51270094e1e9ee5	k__Bacteria;p__Bacteroidetes;c__Bacteroidia;o__Bacteroidales;f__Prevotellaceae;g__Prevotella;s__Prevotella_stercorea	1
b032d631fa9cdfe92286fe3eb1e5476f	k__Bacteria;p__Firmicutes;c__Clostridia;o__Clostridiales;f__Ruminococcaceae;g__Faecalibacterium;s__Faecalibacterium_prausnitzii	1
d1a7538a15695e1479224c0dfaa905ac	k__Bacteria;p__Firmicutes;c__Clostridia;o__Clostridiales;f__Ruminococcaceae;g__Faecalibacterium;s__Faecalibacterium_prausnitzii	0.999997
defce295a0b0608784cefe4a66999d64	k__Bacteria;p__Proteobacteria;c__Betaproteobacteria;o__Burkholderiales;f__Sutterellaceae;g__Sutterella;s__Duodenibacillus_massiliensis	0.999887
ac5a3f1c1dd4296798f1058147b20a31	k__Bacteria;p__Firmicutes;c__Clostridia;o__Clostridiales;f__Lachnospiraceae;g__Roseburia;s__Roseburia_faecis	0.882391
5c72a07fca04eb432229299b20093e8f	k__Bacteria;p__Firmicutes;c__Clostridia;o__Clostridiales;f__Lachnospiraceae;g__Roseburia;s__Roseburia_faecis	0.981107
0e946c1f69e5e0d9ad68a03b2bf71d81	k__Bacteria;p__Proteobacteria;c__Betaproteobacteria;o__Burkholderiales;f__Sutterellaceae;g__Parasutterella;s__Parasutterella_secunda	0.999435
a1720628c4f47b9107208f814f56fcf5	k__Bacteria;p__Firmicutes;c__Clostridia;o__Clostridiales;f__Ruminococcaceae;g__Butyricicoccus;s__Butyricicoccus_pullicaecorum	1
553e38970f56dd844b7985ebe92a6dab	k__Bacteria;p__Firmicutes;c__Clostridia;o__Clostridiales;f__Lachnospiraceae;g__Blautia;s__Blautia_luti	0.99635
6258c8291ecb9cf1d54cf94ed4ec07d9	k__Bacteria;p__Firmicutes;c__Clostridia;o__Clostridiales;f__Lachnospiraceae;g__Clostridium XlVa;s__	0.860672
69c19373788af9af1518e2907634de33	k__Bacteria;p__Firmicutes;c__Clostridia;o__Clostridiales;f__Lachnospiraceae;g__Anaerostipes;s__	1
7e7a4855c881caf14f15c80f6012f231	k__Bacteria;p__Firmicutes;c__Clostridia;o__Clostridiales;f__Eubacteriaceae;g__Eubacterium;s__Eubacterium_coprostanoligenes	0.999984
be51e7a14175fd7c78dd731bce0e42cc	k__Bacteria;p__Firmicutes;c__Clostridia;o__Clostridiales;f__Ruminococcaceae;g__Faecalibacterium;s__Faecalibacterium_prausnitzii	0.999999
4cfdbec1f5fd8efb0b30c419378f630a	k__Bacteria;p__Firmicutes;c__Clostridia;o__Clostridiales;f__Lachnospiraceae;g__Blautia;s__	0.999987
8b5b544d1e0742b9741b1bb4751e7607	k__Bacteria;p__Firmicutes;c__Clostridia;o__Clostridiales;f__Lachnospiraceae;g__Roseburia;s__Roseburia_faecis	0.88223
6e7dcdec78c483cd8d6666e4eedccd4f	k__Bacteria;p__Firmicutes;c__Clostridia;o__Clostridiales;f__Ruminococcaceae;g__;s__	0.999705
cf811d177118632a8429994a3f08cab5	k__Bacteria;p__Firmicutes;c__Clostridia;o__Clostridiales;f__Lachnospiraceae;g__Clostridium XlVa;s__	0.844455
0fa38023b06aca7b08b2a5de900ec0cc	k__Bacteria;p__Firmicutes;c__Clostridia;o__Clostridiales;f__Lachnospiraceae;g__Anaerostipes;s__Anaerostipes_hadrus	0.892603
075e4f360967ee36dfc6c7dc719b835b	k__Bacteria;p__Firmicutes;c__Clostridia;o__Clostridiales;f__Lachnospiraceae;g__Lachnospiracea incertae sedis;s__Lactobacillus_rogosae	0.999971
0771724b43fa92d438c617690ca014e5	k__Bacteria;p__Firmicutes;c__Clostridia;o__Clostridiales;f__Ruminococcaceae;g__Sporobacter;s__Sporobacter_termitidis	0.996882
b689c2eddf2c097d5ff71c2c8e9bbf88	k__Bacteria;p__Firmicutes;c__Clostridia;o__Clostridiales;f__Lachnospiraceae;g__Dorea;s__Dorea_longicatena	0.999289
618fce98f14531dde03c2cf1f197d78e	k__Bacteria;p__Firmicutes;c__Clostridia;o__Clostridiales;f__Lachnospiraceae;g__Lachnospiracea incertae sedis;s__Lactobacillus_rogosae	0.999844
1db4dbac473cb08614baf70786f33d77	k__Bacteria;p__Firmicutes;c__Clostridia;o__Clostridiales;f__Lachnospiraceae;g__Clostridium XlVa;s__	0.797627
2c12c61618dd57f48d14279256f6d103	k__Bacteria;p__Firmicutes;c__Negativicutes;o__Selenomonadales;f__Veillonellaceae;g__Megamonas;s__Megamonas_funiformis	0.906678
a8e53bd66879cd51ecb4e7daf552accb	k__Bacteria;p__Actinobacteria;c__Actinobacteria;o__Bifidobacteriales;f__Bifidobacteriaceae;g__Gardnerella;s__Gardnerella_vaginalis	0.99417
d2e2403668a5dd26edeb59ba40c6efdd	k__Bacteria;p__Bacteroidetes;c__Bacteroidia;o__Bacteroidales;f__Bacteroidaceae;g__Bacteroides;s__Bacteroides_coprocola	0.999992
753e16928f79c003e1a4b47b86bdaf3e	k__Bacteria;p__Bacteroidetes;c__Bacteroidia;o__Bacteroidales;f__Bacteroidaceae;g__Bacteroides;s__Bacteroides_nordii	0.979384
645ad704bb17e791a05ee9cf57bfdcb6	k__Bacteria;p__Firmicutes;c__Clostridia;o__Clostridiales;f__Lachnospiraceae;g__Ruminococcus2;s__Drancourtella_massiliensis	0.999995
fbefd72518927b22ea57665a7868501d	k__Bacteria;p__Firmicutes;c__Clostridia;o__Clostridiales;f__Ruminococcaceae;g__Gemmiger;s__Gemmiger_formicilis	0.853366
24a4e9e95dfbf5cd2a5415c491415779	k__Bacteria;p__Bacteroidetes;c__Bacteroidia;o__Bacteroidales;f__Bacteroidaceae;g__Bacteroides;s__Bacteroides_plebeius	0.999999
31e579ca8e85db69b10653abb5d14451	k__Bacteria;p__Bacteroidetes;c__Bacteroidia;o__Bacteroidales;f__Prevotellaceae;g__Prevotella;s__Prevotella_stercorea	1
99d7e2ed951407ece40cd1b7007e9a01	k__Bacteria;p__Bacteroidetes;c__Bacteroidia;o__Bacteroidales;f__Porphyromonadaceae;g__;s__	0.999886
4c974b834afe158c4265402ee0bfcbad	k__Bacteria;p__Bacteroidetes;c__Bacteroidia;o__Bacteroidales;f__Porphyromonadaceae;g__Barnesiella;s__	0.909574
71b0882064c343858fde823e9741c17c	k__Bacteria;p__Firmicutes;c__Negativicutes;o__Selenomonadales;f__Veillonellaceae;g__Megamonas;s__Megamonas_funiformis	0.908718
6ba62825d3504c2ea197627cf893cbbe	k__Bacteria;p__Firmicutes;c__Clostridia;o__Clostridiales;f__Lachnospiraceae;g__Blautia;s__Blautia_obeum	0.919375
d68ea0b947ff7c2e4dfd824debfde94c	k__Bacteria;p__Lentisphaerae;c__Lentisphaeria;o__Victivallales;f__Victivallaceae;g__Victivallis;s__Victivallis_vadensis	0.999227
13c1b2a8c491cf3fba2fa50e45717450	k__Bacteria;p__Firmicutes;c__Clostridia;o__Clostridiales;f__Clostridiales Incertae Sedis XI;g__Anaerococcus;s__	1
bee040b0942c767b368519c4706f8cdb	k__Bacteria;p__Firmicutes;c__Clostridia;o__Clostridiales;f__Lachnospiraceae;g__Clostridium XlVa;s__	0.756258
d2000b827c54599c028bf6547c884b51	k__Bacteria;p__Firmicutes;c__Clostridia;o__Clostridiales;f__Lachnospiraceae;g__Clostridium XlVa;s__	0.801977
475e89cdefa5f7480e4904503be59941	k__Bacteria;p__Firmicutes;c__Clostridia;o__Clostridiales;f__Lachnospiraceae;g__Blautia;s__	0.999975
2fb5a4a7d5e419920ec9257327a118ca	k__Bacteria;p__Firmicutes;c__Erysipelotrichia;o__Erysipelotrichales;f__Erysipelotrichaceae;g__Holdemania;s__Holdemania_massiliensis	0.994749
ae62258f7117db3403242df63261a16d	k__Bacteria;p__Bacteroidetes;c__Bacteroidia;o__Bacteroidales;f__Bacteroidaceae;g__Bacteroides;s__Bacteroides_coprocola	0.999991
d817c1c9b1a55b6af451568e6e5fa39e	k__Bacteria;p__Proteobacteria;c__Gammaproteobacteria;o__Enterobacteriales;f__Enterobacteriaceae;g__;s__	1
d25b485b51b6c7fee9bb83a677942a0e	k__Bacteria;p__Firmicutes;c__Clostridia;o__Clostridiales;f__Lachnospiraceae;g__Ruminococcus2;s__Ruminococcus_faecis	0.99959
a6a940e1a454796390aa5ad427ec5417	k__Bacteria;p__Firmicutes;c__Negativicutes;o__Selenomonadales;f__Acidaminococcaceae;g__Phascolarctobacterium;s__Phascolarctobacterium_succinatutens	0.999913
1e0296c7b89d1cd0d4d0bc8bf16822fc	k__Bacteria;p__Actinobacteria;c__Actinobacteria;o__Coriobacteriales;f__Coriobacteriaceae;g__Senegalimassilia;s__Senegalimassilia_anaerobia	1
09ecf5a6ae593fbc03199102562aeb4b	k__Bacteria;p__Actinobacteria;c__Actinobacteria;o__Actinomycetales;f__Actinomycetaceae;g__Actinomyces;s__Actinomyces_turicensis	0.857974
f646c254e568a1126ec17324cc80ad69	k__Bacteria;p__;c__;o__;f__;g__;s__	0.999999
b23dee3dd2e0c370f4de6668a7c64ffa	k__Bacteria;p__Bacteroidetes;c__Bacteroidia;o__Bacteroidales;f__Rikenellaceae;g__Alistipes;s__	1
509dbfb0f05a18e10eea61253f501fa4	k__Bacteria;p__Bacteroidetes;c__Bacteroidia;o__Bacteroidales;f__Prevotellaceae;g__Prevotella;s__Prevotella_copri	0.999999
251fc6a70c9f1b4b28bfa4a66401aeac	k__Bacteria;p__Bacteroidetes;c__Bacteroidia;o__Bacteroidales;f__Bacteroidaceae;g__Bacteroides;s__Bacteroides_plebeius	0.999999
422443b7e46f6631c5a7cc89316be0d0	k__Bacteria;p__Actinobacteria;c__Actinobacteria;o__Coriobacteriales;f__Coriobacteriaceae;g__Eggerthella;s__Raoultibacter_massiliensis	0.999998
6e9ac49ab03e8cf905432ad62df55c30	k__Bacteria;p__Firmicutes;c__Clostridia;o__Clostridiales;f__;g__;s__	0.914221
c3eea1789a538bd9fddded3730ee666f	k__Bacteria;p__Bacteroidetes;c__Bacteroidia;o__Bacteroidales;f__Prevotellaceae;g__Prevotella;s__Prevotella_stercorea	0.999998
3f9afe17105dd0c33bf41ce08824f362	k__Bacteria;p__Firmicutes;c__Clostridia;o__Clostridiales;f__Eubacteriaceae;g__Eubacterium;s__Eubacterium_desmolans	0.931812
b1a2eb74f17971864ed1ed964da108e5	k__Bacteria;p__Fusobacteria;c__Fusobacteriia;o__Fusobacteriales;f__Leptotrichiaceae;g__Sneathia;s__Sneathia_sanguinegens	0.73931
6783b50a3968c78af556fe40622005e7	k__Bacteria;p__Firmicutes;c__Clostridia;o__Clostridiales;f__Lachnospiraceae;g__Blautia;s__	0.999991
7a0a80ff8ff8fd1f186777295d42ab30	k__Bacteria;p__Bacteroidetes;c__Bacteroidia;o__Bacteroidales;f__Porphyromonadaceae;g__Parabacteroides;s__Parabacteroides_distasonis	1
359ff627feb210244d7dfb32d84c27c0	k__Bacteria;p__Bacteroidetes;c__Bacteroidia;o__Bacteroidales;f__Prevotellaceae;g__Prevotella;s__Prevotella_stercorea	0.999998
7ad394d61d61a814631950655009d828	k__Bacteria;p__Firmicutes;c__Clostridia;o__Clostridiales;f__Lachnospiraceae;g__Clostridium XlVa;s__Cuneatibacter_caecimuris	0.870368
af515cb79bb6285854b0ee6b316edc5f	k__Bacteria;p__Bacteroidetes;c__Bacteroidia;o__Bacteroidales;f__Prevotellaceae;g__Prevotella;s__Prevotella_stercorea	1
26279b73e1119a1efb18e303cc36dd17	k__Bacteria;p__Firmicutes;c__Negativicutes;o__Selenomonadales;f__Veillonellaceae;g__Megamonas;s__Megamonas_funiformis	0.909875
10246a33ca29c3770a330b874bc91f29	k__Bacteria;p__Firmicutes;c__Clostridia;o__Clostridiales;f__Lachnospiraceae;g__Fusicatenibacter;s__Fusicatenibacter_saccharivorans	0.999832
9f3c74ccc7da03a6e11f7c2b0aa6c38c	k__Bacteria;p__Proteobacteria;c__Alphaproteobacteria;o__;f__;g__;s__	0.997684
1a72f5cc537122a392957c2d34ab12fc	k__Bacteria;p__Firmicutes;c__Clostridia;o__Clostridiales;f__Lachnospiraceae;g__Lachnospiracea incertae sedis;s__Lactobacillus_rogosae	0.999848
8adadd953ff6f3831d8492aaecdbe713	k__Bacteria;p__Proteobacteria;c__Gammaproteobacteria;o__Aeromonadales;f__Succinivibrionaceae;g__Succinivibrio;s__Succinivibrio_dextrinosolvens	1
f1c48f34f7d0fe96e7e53d6700b8bd35	k__Bacteria;p__Firmicutes;c__Clostridia;o__Clostridiales;f__Clostridiaceae 1;g__Clostridium sensu stricto;s__	0.999997
806acf3e9413d6ab0fbb6daf6f436a11	k__Bacteria;p__Bacteroidetes;c__Bacteroidia;o__Bacteroidales;f__Bacteroidaceae;g__Bacteroides;s__Bacteroides_coprophilus	0.999956
9aaed052b11ac7e7da0926604184183f	k__Bacteria;p__Firmicutes;c__Clostridia;o__Clostridiales;f__Lachnospiraceae;g__Clostridium XlVb;s__Clostridium_colinum	0.999987
c95c5a9f7b563d35d8b87a1429acffcc	k__Bacteria;p__Bacteroidetes;c__Bacteroidia;o__Bacteroidales;f__Rikenellaceae;g__Alistipes;s__Alistipes_indistinctus	0.973514
428a9258e7475561d9f04ae54dc3699a	k__Bacteria;p__Bacteroidetes;c__Bacteroidia;o__Bacteroidales;f__Bacteroidaceae;g__Bacteroides;s__Bacteroides_plebeius	1
e14f743e40eb38976db9d9d544548a13	k__Bacteria;p__Firmicutes;c__Clostridia;o__Clostridiales;f__Ruminococcaceae;g__Papillibacter;s__Papillibacter_cinnamivorans	0.872753
576b94a7ddd8327b8d1f65d638c1aa9d	k__Bacteria;p__Bacteroidetes;c__Bacteroidia;o__Bacteroidales;f__Bacteroidaceae;g__Bacteroides;s__Bacteroides_plebeius	0.996671
8916f3f9c208d6886f76e2e1a2eec741	k__Bacteria;p__Firmicutes;c__Clostridia;o__Clostridiales;f__Lachnospiraceae;g__Blautia;s__Blautia_obeum	0.969884
92b14e47ebe19a512f086db256170c09	k__Bacteria;p__Firmicutes;c__Clostridia;o__Clostridiales;f__Lachnospiraceae;g__Clostridium XlVa;s__	0.971141
1f5f28738acebce04b2cadcc72d56f73	k__Bacteria;p__Firmicutes;c__Negativicutes;o__Selenomonadales;f__Veillonellaceae;g__Dialister;s__Dialister_succinatiphilus	0.905594
11b591f109508a516b25fdf877f16021	k__Bacteria;p__Firmicutes;c__Erysipelotrichia;o__Erysipelotrichales;f__Erysipelotrichaceae;g__Holdemanella;s__Eubacterium_biforme	1
ca72a089674006d2e9cade617df3d5d7	k__Bacteria;p__Actinobacteria;c__Actinobacteria;o__Coriobacteriales;f__Coriobacteriaceae;g__Gordonibacter;s__	1
b78ebf1bcece3137a70ebe7310d29bea	k__Bacteria;p__Firmicutes;c__Clostridia;o__Clostridiales;f__Defluviitaleaceae;g__Defluviitalea;s__Defluviitalea_saccharophila	0.725352
0a3cdefff7739cc5583210feec731dcb	k__Bacteria;p__Firmicutes;c__Clostridia;o__Clostridiales;f__Lachnospiraceae;g__Lachnospiracea incertae sedis;s__Eubacterium_ramulus	0.887199
059baa57561926edfbee5685f40a4c0e	k__Bacteria;p__Bacteroidetes;c__Bacteroidia;o__Bacteroidales;f__Prevotellaceae;g__Prevotella;s__Prevotella_copri	1
278c2a9599f0d608fc70845d26c6c722	k__Bacteria;p__Firmicutes;c__Clostridia;o__Clostridiales;f__Lachnospiraceae;g__Clostridium XlVa;s__	0.953195
d4451ce798c2c730d419f56fa16ca60e	k__Bacteria;p__Firmicutes;c__Clostridia;o__Clostridiales;f__Lachnospiraceae;g__;s__	0.999876
3cf79108f6368da06b4dce8375cfba0a	k__Bacteria;p__Firmicutes;c__Clostridia;o__Clostridiales;f__Lachnospiraceae;g__;s__	0.999292
b2b2619d34495ec82903c03472d3ecc0	k__Bacteria;p__Bacteroidetes;c__Bacteroidia;o__Bacteroidales;f__Prevotellaceae;g__Prevotella;s__Prevotella_stercorea	1
aa9c49ba481ae61591972fc4e6bfa3d4	k__Bacteria;p__Firmicutes;c__Clostridia;o__Clostridiales;f__Ruminococcaceae;g__Sporobacter;s__Sporobacter_termitidis	0.819696
e3055f1b3a2ef5ffe239567f02e0e758	k__Bacteria;p__Firmicutes;c__Bacilli;o__Lactobacillales;f__Streptococcaceae;g__Streptococcus;s__Streptococcus_agalactiae	0.708348
550e62008fbfd517ea64d6104d00daac	k__Bacteria;p__Firmicutes;c__Clostridia;o__Clostridiales;f__Lachnospiraceae;g__Lachnospiracea incertae sedis;s__Lactobacillus_rogosae	0.999963
3f7f9c24008c102be24bad98c4c89ac4	k__Bacteria;p__Firmicutes;c__Clostridia;o__Clostridiales;f__Lachnospiraceae;g__Blautia;s__Blautia_wexlerae	0.723181
592cd79b4081c7f13dff7139cefc57df	k__Bacteria;p__Firmicutes;c__Clostridia;o__Clostridiales;f__Lachnospiraceae;g__Ruminococcus2;s__Ruminococcus_faecis	0.999839
8ce68729bd756818527c908ca832921b	k__Bacteria;p__Firmicutes;c__Clostridia;o__Clostridiales;f__Lachnospiraceae;g__Roseburia;s__Roseburia_faecis	0.883425
e245e78180c94721cfe8b77b104af0bc	k__Bacteria;p__Firmicutes;c__Clostridia;o__Clostridiales;f__Lachnospiraceae;g__Dorea;s__Dorea_longicatena	0.99929
2454469f9b778bc196c8ca3302e9e3ad	k__Bacteria;p__Firmicutes;c__Negativicutes;o__Selenomonadales;f__Veillonellaceae;g__Dialister;s__Dialister_succinatiphilus	0.973959
58d530e1596225b304b7b5a6d1600a7a	k__Bacteria;p__Bacteroidetes;c__Bacteroidia;o__Bacteroidales;f__Bacteroidaceae;g__Bacteroides;s__Bacteroides_coprophilus	0.999979
7923a583f5a586d281ae452dcbab9028	k__Bacteria;p__Firmicutes;c__Clostridia;o__Clostridiales;f__Lachnospiraceae;g__Roseburia;s__Roseburia_faecis	0.714805
8365c56e7d1f57079c8821b426206d94	k__Bacteria;p__Proteobacteria;c__Epsilonproteobacteria;o__Campylobacterales;f__Campylobacteraceae;g__Campylobacter;s__Campylobacter_hominis	1
786ac804606bfdd5f025ea7dbb73d40f	k__Bacteria;p__Firmicutes;c__Clostridia;o__Clostridiales;f__Peptostreptococcaceae;g__Romboutsia;s__Romboutsia_timonensis	0.99372
0c3cf33c59f458f49aa4e5c09d94e976	k__Bacteria;p__Firmicutes;c__Clostridia;o__Clostridiales;f__Lachnospiraceae;g__Ruminococcus2;s__Ruminococcus_lactaris	0.986605
45aea834beb1b1b53d8db337520b771e	k__Bacteria;p__Firmicutes;c__Clostridia;o__Clostridiales;f__;g__;s__	0.734438
d2d50989427c4ff10aad49158dda66ef	k__Bacteria;p__;c__;o__;f__;g__;s__	1
f7870a4e6cccb8a029cf6f0091c106f5	k__Bacteria;p__Firmicutes;c__Erysipelotrichia;o__Erysipelotrichales;f__Erysipelotrichaceae;g__Erysipelotrichaceae incertae sedis;s__Eubacterium_dolichum	1
50cdf99aa9ca831e23067f6c8cab2305	k__Bacteria;p__Firmicutes;c__;o__;f__;g__;s__	0.994682
d99c5d125e775d654840c99be5e15779	k__Bacteria;p__Firmicutes;c__Clostridia;o__Clostridiales;f__Ruminococcaceae;g__Intestinimonas;s__Intestinimonas_butyriciproducens	0.707766
0c828d6c43ec1a4436f1d5ff38ead9d7	k__Bacteria;p__Firmicutes;c__Clostridia;o__Clostridiales;f__Ruminococcaceae;g__Faecalibacterium;s__Faecalibacterium_prausnitzii	0.999999
41c006a7145c9b9108543fc4a50bc676	k__Bacteria;p__Firmicutes;c__Clostridia;o__Clostridiales;f__Lachnospiraceae;g__Blautia;s__	0.999992
866cf469449b989633e41f8806a10176	k__Bacteria;p__Firmicutes;c__Clostridia;o__Clostridiales;f__Lachnospiraceae;g__Coprococcus;s__Coprococcus_comes	0.972383
1f45e7383280efc0f2e929124aaa854b	k__Bacteria;p__Firmicutes;c__Clostridia;o__Clostridiales;f__;g__;s__	0.998256
af2ae83db0ea9b8d611094fb57b22401	k__Bacteria;p__Firmicutes;c__Negativicutes;o__Selenomonadales;f__Veillonellaceae;g__Allisonella;s__Allisonella_histaminiformans	0.999941
9171eb67567991c07472d52a60bbc915	k__Bacteria;p__Bacteroidetes;c__Bacteroidia;o__Bacteroidales;f__Bacteroidaceae;g__Bacteroides;s__	1
fb6ca78b758676dd7b9b0d92b16f491e	k__Bacteria;p__Firmicutes;c__Clostridia;o__Clostridiales;f__Ruminococcaceae;g__;s__	0.99669
1d71560bf7a9b0cb55a40f3225de44bb	k__Bacteria;p__Firmicutes;c__Clostridia;o__Clostridiales;f__Lachnospiraceae;g__Fusicatenibacter;s__Fusicatenibacter_saccharivorans	0.999967
8674dcf0cfe35939037fa9a5b986866f	k__Bacteria;p__Fusobacteria;c__Fusobacteriia;o__Fusobacteriales;f__Fusobacteriaceae;g__Fusobacterium;s__Fusobacterium_periodonticum	0.969712
d1eaef8de724e377155e9479530bbc39	k__Bacteria;p__Firmicutes;c__Clostridia;o__Clostridiales;f__Lachnospiraceae;g__Blautia;s__Blautia_schinkii	0.744151
f4bace87750c8c5b7697f61826634acb	k__Bacteria;p__Firmicutes;c__Clostridia;o__Clostridiales;f__Ruminococcaceae;g__Anaerofilum;s__	0.888921
8da9ae6c1c6f1022928ffd94f07dd9da	k__Bacteria;p__Firmicutes;c__Clostridia;o__Clostridiales;f__;g__;s__	1
b07af5f863fb0c1c6672a4b4980faa2d	k__Bacteria;p__Firmicutes;c__Clostridia;o__Clostridiales;f__Lachnospiraceae;g__Clostridium XlVa;s__	0.997028
266cca98b7a1ee687998e95505f3f58c	k__Bacteria;p__Firmicutes;c__Clostridia;o__Clostridiales;f__Lachnospiraceae;g__Clostridium XlVa;s__	0.738404
4673495b99f350ec211e46590fe5b258	k__Bacteria;p__Firmicutes;c__Erysipelotrichia;o__Erysipelotrichales;f__Erysipelotrichaceae;g__Holdemanella;s__Eubacterium_biforme	0.999999
84f79f9612ef4a655b8836cd1f4327fb	k__Bacteria;p__Firmicutes;c__Erysipelotrichia;o__Erysipelotrichales;f__Erysipelotrichaceae;g__Clostridium XVIII;s__	0.803922
2ac3c8f867f239f644664796efde1be1	k__Bacteria;p__Firmicutes;c__Clostridia;o__Clostridiales;f__;g__;s__	0.971777
6a204657f22295120971d3a8c099c031	k__Bacteria;p__Firmicutes;c__Clostridia;o__Clostridiales;f__Ruminococcaceae;g__Faecalibacterium;s__Faecalibacterium_prausnitzii	0.999846
f900443777b7b76a32f84a9e70688874	k__Bacteria;p__Bacteroidetes;c__Bacteroidia;o__Bacteroidales;f__Porphyromonadaceae;g__Barnesiella;s__Barnesiella_intestinihominis	0.999991
9fb1ebbec03690ddd91966412dada96f	k__Bacteria;p__Proteobacteria;c__Gammaproteobacteria;o__Enterobacteriales;f__Enterobacteriaceae;g__Escherichia/Shigella;s__	0.780612
d5823c4daf82b150bc2ab7e09e89a130	k__Bacteria;p__Bacteroidetes;c__Bacteroidia;o__Bacteroidales;f__Prevotellaceae;g__Prevotella;s__Prevotella_copri	1
f1b2f54e573dda962825c447a7eacc6e	k__Bacteria;p__Firmicutes;c__Clostridia;o__Clostridiales;f__Ruminococcaceae;g__Clostridium IV;s__Clostridium_methylpentosum	0.80918
10810b514d12c719f6e79cc65159427c	k__Bacteria;p__Firmicutes;c__Clostridia;o__Clostridiales;f__Lachnospiraceae;g__Clostridium XlVb;s__Clostridium_lactatifermentans	0.997913
d09c79773d4b9e43484e592b61a6eca3	k__Bacteria;p__Proteobacteria;c__Deltaproteobacteria;o__Desulfovibrionales;f__;g__;s__	0.999424
b44390dedc94cd9742ea4bc3c21d75b4	k__Bacteria;p__Firmicutes;c__Clostridia;o__Clostridiales;f__Lachnospiraceae;g__Blautia;s__Blautia_obeum	0.984467
1f7b556822f9250998556ca24cce3ca4	k__Bacteria;p__Firmicutes;c__Clostridia;o__Clostridiales;f__Lachnospiraceae;g__Roseburia;s__Roseburia_inulinivorans	0.996808
71e691eec3aef42f6837a0fb7e8c292c	k__Bacteria;p__Firmicutes;c__Clostridia;o__Clostridiales;f__Lachnospiraceae;g__Lachnospiracea incertae sedis;s__Lactobacillus_rogosae	0.999611
86a79ee1ba9520084cccb88c8cebef91	k__Bacteria;p__Firmicutes;c__Clostridia;o__Clostridiales;f__Lachnospiraceae;g__Roseburia;s__Roseburia_intestinalis	0.81654
5aa8e217b59ab4a96bd4cf038deacbcd	k__Bacteria;p__Firmicutes;c__Clostridia;o__Clostridiales;f__Lachnospiraceae;g__;s__	0.976146
b2cef6e518da798d653b56aadb7a1bdc	k__Bacteria;p__Firmicutes;c__Clostridia;o__Clostridiales;f__Lachnospiraceae;g__Roseburia;s__Roseburia_faecis	0.832196
6a90057b6e7a186c4d4e8974cd089f3f	k__Bacteria;p__Firmicutes;c__Clostridia;o__Clostridiales;f__Lachnospiraceae;g__Clostridium XlVa;s__Clostridium_bolteae	0.811294
1bf7defa79d5396037b0ed70c4da4249	k__Bacteria;p__Firmicutes;c__Clostridia;o__Clostridiales;f__;g__;s__	0.928562
a6548de9cb24c24f7e6baebdc1fdf256	k__Bacteria;p__Firmicutes;c__Clostridia;o__Clostridiales;f__Ruminococcaceae;g__Sporobacter;s__Sporobacter_termitidis	0.758279
67ff63effe32643d6b138c80782eb096	k__Bacteria;p__Firmicutes;c__Clostridia;o__Clostridiales;f__Ruminococcaceae;g__Ruminococcus;s__Ruminococcus_bromii	1
8da2ec345e14583fb770a6400b29a83a	k__Bacteria;p__Firmicutes;c__Clostridia;o__Clostridiales;f__Lachnospiraceae;g__Fusicatenibacter;s__Fusicatenibacter_saccharivorans	0.999815
32c0d245dae93250fb801a6eb8801f7c	k__Bacteria;p__Firmicutes;c__Clostridia;o__Clostridiales;f__Lachnospiraceae;g__Blautia;s__Blautia_luti	0.995763
161e04e9f0aefa8779c929c92d21fc8d	k__Bacteria;p__Bacteroidetes;c__Bacteroidia;o__Bacteroidales;f__Prevotellaceae;g__Prevotella;s__Prevotella_stercorea	1
b53e06f05e66b10fae9bf6eb67365f0e	k__Bacteria;p__Bacteroidetes;c__Bacteroidia;o__Bacteroidales;f__Prevotellaceae;g__Prevotella;s__Prevotella_stercorea	0.999994
0eacace49910ee87e8c3d66196aa3f1b	k__Bacteria;p__Firmicutes;c__Clostridia;o__Clostridiales;f__Lachnospiraceae;g__Ruminococcus2;s__Drancourtella_massiliensis	0.999985
9b2e83b7fdd39bc5bc3e0bd0a00028c3	k__Bacteria;p__Bacteroidetes;c__Bacteroidia;o__Bacteroidales;f__Porphyromonadaceae;g__Parabacteroides;s__Parabacteroides_distasonis	1
0aefb8063eaab894e5c4aa6ed1ece00c	k__Bacteria;p__Firmicutes;c__Clostridia;o__Clostridiales;f__Ruminococcaceae;g__Clostridium IV;s__	0.999968
ea7da0ee9243dd0067ce713160f19af1	k__Bacteria;p__Bacteroidetes;c__Bacteroidia;o__Bacteroidales;f__Bacteroidaceae;g__Bacteroides;s__Bacteroides_ovatus	0.90666
33cd32bf41d739bce91b5c5be2db7c8e	k__Bacteria;p__Firmicutes;c__Clostridia;o__Clostridiales;f__Ruminococcaceae;g__Faecalibacterium;s__Faecalibacterium_prausnitzii	0.999852
b5c5a71372eea1709c1bff19a2f24272	k__Bacteria;p__Firmicutes;c__Clostridia;o__Clostridiales;f__Lachnospiraceae;g__Clostridium XlVb;s__	0.999999
9538410f51fda22a33658cfa4a06e047	k__Bacteria;p__Firmicutes;c__Negativicutes;o__Selenomonadales;f__Veillonellaceae;g__Dialister;s__Dialister_invisus	0.993611
3a3190c3428b30dde4a40ac4cbbab3ed	k__Bacteria;p__Bacteroidetes;c__Bacteroidia;o__Bacteroidales;f__Prevotellaceae;g__Prevotella;s__Prevotella_copri	0.999996
9f26c2986b8b368a98b71d27ada99501	k__Bacteria;p__Firmicutes;c__Clostridia;o__Clostridiales;f__Ruminococcaceae;g__Intestinimonas;s__Flintibacter_butyricus	0.999622
850309c65b1c4f0f6e9dbf580a17bfe5	k__Bacteria;p__Firmicutes;c__Negativicutes;o__Selenomonadales;f__Veillonellaceae;g__Dialister;s__Dialister_succinatiphilus	0.817223
be113850f984a95296ddceeb1a1d09df	k__Bacteria;p__Firmicutes;c__Clostridia;o__Clostridiales;f__Lachnospiraceae;g__Clostridium XlVa;s__Clostridium_bolteae	0.837623
1926679bf52691b7a4a3844bf10e6d38	k__Bacteria;p__Firmicutes;c__Clostridia;o__Clostridiales;f__Ruminococcaceae;g__;s__	0.945937
bb518fecd8ffb68f2c76deb00d50f592	k__Bacteria;p__;c__;o__;f__;g__;s__	1
af6fc6ca894098886696a364eddaa478	k__Bacteria;p__Firmicutes;c__Clostridia;o__Clostridiales;f__Clostridiaceae 1;g__Clostridium sensu stricto;s__	0.999995
27a0094a704ce3b3f40c51903100e357	k__Bacteria;p__Firmicutes;c__Clostridia;o__Clostridiales;f__Ruminococcaceae;g__Faecalibacterium;s__Faecalibacterium_prausnitzii	0.999995
1c36dc3f462d0598241318ea8fbacacc	k__Bacteria;p__Firmicutes;c__Clostridia;o__Clostridiales;f__Ruminococcaceae;g__Faecalibacterium;s__Faecalibacterium_prausnitzii	0.999999
d1720fa992a428f1a4a9fb8e436b7866	k__Bacteria;p__Proteobacteria;c__Betaproteobacteria;o__Burkholderiales;f__Sutterellaceae;g__Sutterella;s__Duodenibacillus_massiliensis	0.99184
65e231c046e331169ff16bde21252b88	k__Bacteria;p__Firmicutes;c__Clostridia;o__Clostridiales;f__Ruminococcaceae;g__Faecalibacterium;s__Faecalibacterium_prausnitzii	0.999846
4c6bc0b976d7533a8a44a3d6caadd2e7	k__Bacteria;p__Fusobacteria;c__Fusobacteriia;o__Fusobacteriales;f__Fusobacteriaceae;g__Fusobacterium;s__Fusobacterium_mortiferum	0.9856
35c8d6f3be7be9fe148bd10f12554471	k__Bacteria;p__Firmicutes;c__Clostridia;o__Clostridiales;f__Lachnospiraceae;g__;s__	0.999239
e0ba54d90866fbb407371b9c2dcade9d	k__Bacteria;p__Firmicutes;c__Clostridia;o__Clostridiales;f__Lachnospiraceae;g__Roseburia;s__Roseburia_intestinalis	0.809486
70745fa69950bfb64db28e3afff2b1e5	k__Bacteria;p__Firmicutes;c__Clostridia;o__Clostridiales;f__Lachnospiraceae;g__Lachnospiracea incertae sedis;s__Frisingicoccus_caecimuris	0.995906
7e9623d920c38584685c6fcd42f792ee	k__Bacteria;p__Firmicutes;c__Clostridia;o__Clostridiales;f__;g__;s__	0.999628
7f4767d01227d691b8e5125a2a7d997f	k__Bacteria;p__Firmicutes;c__Erysipelotrichia;o__Erysipelotrichales;f__Erysipelotrichaceae;g__Faecalicoccus;s__	0.892237
564b04caae509e17ecafe2aeb2331180	k__Bacteria;p__Bacteroidetes;c__Bacteroidia;o__Bacteroidales;f__;g__;s__	0.999916
72723c79aefe11b9f4756e695734eb08	k__Bacteria;p__Firmicutes;c__Clostridia;o__Clostridiales;f__Lachnospiraceae;g__Roseburia;s__Roseburia_inulinivorans	0.996652
8d94d1fce4574526d3ab6b75dc161955	k__Bacteria;p__Firmicutes;c__Clostridia;o__Clostridiales;f__Lachnospiraceae;g__Dorea;s__Dorea_formicigenerans	0.993094
31f567f59096ed2d57feecc6c3621a58	k__Bacteria;p__Bacteroidetes;c__Bacteroidia;o__Bacteroidales;f__Porphyromonadaceae;g__Porphyromonas;s__Porphyromonas_asaccharolytica	0.997865
ea758c07b84ff20619a3670f4359789b	k__Bacteria;p__Firmicutes;c__Clostridia;o__Clostridiales;f__Ruminococcaceae;g__;s__	1
a08009a314410ca8ee8931c1d49bd17a	k__Bacteria;p__Proteobacteria;c__Gammaproteobacteria;o__Enterobacteriales;f__Enterobacteriaceae;g__Escherichia/Shigella;s__	0.825493
9df65efefe9b34d0194b9c1b5211240e	k__Bacteria;p__Firmicutes;c__Clostridia;o__Clostridiales;f__Ruminococcaceae;g__Ruminococcus;s__Ruminococcus_bromii	1
f62c8672febfc950cb13a47278492f86	k__Bacteria;p__Firmicutes;c__Clostridia;o__Clostridiales;f__;g__;s__	0.993746
0caf115f7e76df318a7e274020f147f0	k__Bacteria;p__Bacteroidetes;c__Bacteroidia;o__Bacteroidales;f__Prevotellaceae;g__Prevotella;s__Prevotella_copri	1
bc02096829b47ea705b1410110098ddc	k__Bacteria;p__Firmicutes;c__Clostridia;o__Clostridiales;f__Clostridiaceae 1;g__Clostridium sensu stricto;s__	1
1b1473044d6030a7e119e274a1f31d0e	k__Bacteria;p__Firmicutes;c__Clostridia;o__Clostridiales;f__Clostridiaceae 1;g__Clostridium sensu stricto;s__	1
3ca10d31eb5dc34143e4dceeaca6494c	k__Bacteria;p__Bacteroidetes;c__Bacteroidia;o__Bacteroidales;f__Porphyromonadaceae;g__Coprobacter;s__Coprobacter_fastidiosus	0.999998
b2054c8b8c537b8a2eba571614bf831f	k__Bacteria;p__Bacteroidetes;c__Bacteroidia;o__Bacteroidales;f__Bacteroidaceae;g__Bacteroides;s__Bacteroides_coprocola	0.998621
07360348a102a9ec0b048413a52dab65	k__Bacteria;p__Bacteroidetes;c__Bacteroidia;o__Bacteroidales;f__Bacteroidaceae;g__Bacteroides;s__	1
73babc763d1224501260ac969e1dec76	k__Bacteria;p__Firmicutes;c__Negativicutes;o__Selenomonadales;f__Veillonellaceae;g__Megasphaera;s__Megasphaera_elsdenii	0.995001
7b98f85b43db30c605867cca3737a5bc	k__Bacteria;p__Firmicutes;c__Bacilli;o__Lactobacillales;f__Lactobacillaceae;g__Lactobacillus;s__	1
51a195f655bafd037eb52a1c933e9ba3	k__Bacteria;p__Bacteroidetes;c__Bacteroidia;o__Bacteroidales;f__Prevotellaceae;g__Prevotella;s__Prevotella_stercorea	1
a99cc66ebd4603d3eaa3b60b769e0fd1	k__Bacteria;p__Bacteroidetes;c__Bacteroidia;o__Bacteroidales;f__Rikenellaceae;g__Alistipes;s__	1
3762c9af5cf7ff70c730de7ead1562f2	k__Bacteria;p__Firmicutes;c__Clostridia;o__Clostridiales;f__Lachnospiraceae;g__Fusicatenibacter;s__Fusicatenibacter_saccharivorans	0.8655
ddefd47168dc22063256202693c7aae6	k__Bacteria;p__Firmicutes;c__Clostridia;o__Clostridiales;f__Lachnospiraceae;g__;s__	0.999781
e678dad78c7399ec23715352504f5a43	k__Bacteria;p__Firmicutes;c__Bacilli;o__Lactobacillales;f__Lactobacillaceae;g__Lactobacillus;s__Lactobacillus_ruminis	0.919413
48d6e0badb90f052133ee4b44ec77c1d	k__Bacteria;p__Firmicutes;c__Clostridia;o__Clostridiales;f__Lachnospiraceae;g__Fusicatenibacter;s__Fusicatenibacter_saccharivorans	0.72683
b9bd4ddc71b5261571e53f606451241d	k__Bacteria;p__Fusobacteria;c__Fusobacteriia;o__Fusobacteriales;f__Fusobacteriaceae;g__Cetobacterium;s__Cetobacterium_somerae	0.705123
b6508672e10c994ae004f8ed630be7ed	k__Bacteria;p__Firmicutes;c__Clostridia;o__Clostridiales;f__Ruminococcaceae;g__Clostridium IV;s__Clostridium_leptum	0.720715
4a89f0836dde8997127eb049b66800e6	k__Bacteria;p__Fusobacteria;c__Fusobacteriia;o__Fusobacteriales;f__Fusobacteriaceae;g__Fusobacterium;s__	0.999999
ff3a818a224b7b442a3a1539447aa2ca	k__Bacteria;p__Tenericutes;c__Mollicutes;o__Acholeplasmatales;f__Acholeplasmataceae;g__Acholeplasma;s__	0.815826
ae0ffbefe119491f93280f37b1003e81	k__Bacteria;p__Firmicutes;c__Clostridia;o__Clostridiales;f__Lachnospiraceae;g__Roseburia;s__	0.999951
0bc347b27ef8164a35a14e6c0ef8fdef	k__Bacteria;p__Firmicutes;c__Clostridia;o__Clostridiales;f__Lachnospiraceae;g__Lachnospiracea incertae sedis;s__Eubacterium_hallii	0.999978
b111bcb6e5e9a75fb9e2eee7756245c8	k__Bacteria;p__Firmicutes;c__Erysipelotrichia;o__Erysipelotrichales;f__Erysipelotrichaceae;g__;s__	1
38f05bfd2beddf170bafe29b4adee5fd	k__Bacteria;p__Firmicutes;c__Clostridia;o__Clostridiales;f__Lachnospiraceae;g__Blautia;s__Blautia_obeum	0.984826
f63a03a600282ebfdbf64554d5219a0a	k__Bacteria;p__Firmicutes;c__Clostridia;o__Clostridiales;f__Lachnospiraceae;g__Roseburia;s__Roseburia_faecis	0.876217
16c6da40e31fdb377aa763d3dd0f6f56	k__Bacteria;p__Firmicutes;c__Clostridia;o__Clostridiales;f__Lachnospiraceae;g__Blautia;s__Blautia_hydrogenotrophica	0.964338
286d09e7def751dfbf1c9a3dbf5fa9cb	k__Bacteria;p__Firmicutes;c__Clostridia;o__Clostridiales;f__Lachnospiraceae;g__Roseburia;s__Roseburia_inulinivorans	0.996731
fe1d758f268d0c3fe3c677aed90ffd1e	k__Bacteria;p__Firmicutes;c__Clostridia;o__Clostridiales;f__Ruminococcaceae;g__Clostridium IV;s__Negativibacillus_massiliensis	0.961264
fcdd6e95f0d23f74046d71a43807458a	k__Bacteria;p__Firmicutes;c__Clostridia;o__Clostridiales;f__Ruminococcaceae;g__Oscillibacter;s__Oscillibacter_sp.	0.959642
cf4a3714646f3c97bb3489da222228b7	k__Bacteria;p__Firmicutes;c__Clostridia;o__Clostridiales;f__Ruminococcaceae;g__;s__	0.795982
7a124dc2fb878e13037213bd7dcd076e	k__Bacteria;p__Bacteroidetes;c__Bacteroidia;o__Bacteroidales;f__Bacteroidaceae;g__Bacteroides;s__Bacteroides_stercoris	0.998839
030ece47076bc15775682ed66de7999c	k__Bacteria;p__Firmicutes;c__Clostridia;o__Clostridiales;f__Ruminococcaceae;g__Faecalibacterium;s__Faecalibacterium_prausnitzii	0.99984
c1dcabee800e19ab5af9e2af02c34cac	k__Bacteria;p__Firmicutes;c__Clostridia;o__Clostridiales;f__Ruminococcaceae;g__;s__	1
307d7a6c17afa710403562cda0edb6f7	k__Bacteria;p__Firmicutes;c__Negativicutes;o__Selenomonadales;f__Acidaminococcaceae;g__Succiniclasticum;s__Succiniclasticum_ruminis	0.999529
c7f159f7d71240d7ed5c37b8445437fd	k__Bacteria;p__Firmicutes;c__Clostridia;o__Clostridiales;f__Ruminococcaceae;g__Ruminococcus;s__Ruminococcus_callidus	0.999929
62e2d0b91d7c124f4633b44b87948376	k__Bacteria;p__Firmicutes;c__Clostridia;o__Clostridiales;f__Lachnospiraceae;g__Ruminococcus2;s__Ruminococcus_faecis	0.999192
33df23b584e464f13951d8144a759a3c	k__Bacteria;p__Firmicutes;c__Clostridia;o__Clostridiales;f__Lachnospiraceae;g__Blautia;s__Blautia_luti	0.991034
941cc85653474d3d8dfcf3fd605ab3c0	k__Bacteria;p__Firmicutes;c__Clostridia;o__Clostridiales;f__Lachnospiraceae;g__Clostridium XlVa;s__	0.990373
de641e423b4a00fd0c6ae6fa5d27e866	k__Bacteria;p__Firmicutes;c__Clostridia;o__Clostridiales;f__Ruminococcaceae;g__Clostridium IV;s__Clostridium_methylpentosum	0.989466
a270e17146471988328b17e0b8ffb453	k__Bacteria;p__Firmicutes;c__Negativicutes;o__Selenomonadales;f__Veillonellaceae;g__Megamonas;s__Megamonas_funiformis	0.909775
6c53541d501d6141b6f641512e95630e	k__Bacteria;p__Firmicutes;c__Negativicutes;o__Selenomonadales;f__Veillonellaceae;g__Megamonas;s__Megamonas_funiformis	0.909891
36ce67b3fecce277df99829617975495	k__Bacteria;p__Actinobacteria;c__Actinobacteria;o__Actinomycetales;f__Micrococcaceae;g__Rothia;s__Rothia_mucilaginosa	0.984643
bfd40080f02b8988ba4ce4e2ecd5a3e4	k__Bacteria;p__Firmicutes;c__Clostridia;o__Clostridiales;f__Lachnospiraceae;g__Clostridium XlVa;s__	0.962432
540acf491836134a7813d9157895b0f1	k__Bacteria;p__Firmicutes;c__Clostridia;o__Clostridiales;f__Ruminococcaceae;g__Oscillibacter;s__	0.767148
c1e821768657fa61d1a7c13b806512b3	k__Bacteria;p__Firmicutes;c__Clostridia;o__Clostridiales;f__Lachnospiraceae;g__Lachnospiracea incertae sedis;s__Ruminococcus_gnavus	0.99986
3971f12074ab43063f75c7cf8030f49d	k__Bacteria;p__Firmicutes;c__;o__;f__;g__;s__	0.999471
a795896e21fbfb9083a5f3f5493b7dda	k__Bacteria;p__Bacteroidetes;c__Bacteroidia;o__Bacteroidales;f__Rikenellaceae;g__Alistipes;s__Alistipes_indistinctus	0.973084
05c2d2963f606b1530be56ab8ce2e427	k__Bacteria;p__Actinobacteria;c__Actinobacteria;o__Bifidobacteriales;f__Bifidobacteriaceae;g__Bifidobacterium;s__	1
9421b2dc548672f3f1cd4ec2994b8bff	k__Bacteria;p__Firmicutes;c__Negativicutes;o__Selenomonadales;f__Acidaminococcaceae;g__Phascolarctobacterium;s__Phascolarctobacterium_succinatutens	0.999858
1541faf3a457cc8cc05b01ce30983449	k__Bacteria;p__Firmicutes;c__Erysipelotrichia;o__Erysipelotrichales;f__Erysipelotrichaceae;g__Kandleria;s__Kandleria_vitulina	0.735063
a3b8524c1b273413d45d6b635db3103f	k__Bacteria;p__Firmicutes;c__Clostridia;o__Clostridiales;f__Lachnospiraceae;g__Blautia;s__	0.893586
5c4fd1d0cbe7b43a93c2ed9286af0847	k__Bacteria;p__Firmicutes;c__Clostridia;o__Clostridiales;f__Ruminococcaceae;g__Flavonifractor;s__Flavonifractor_plautii	0.999396
eee7d7559081de82276ec74914efd91f	k__Bacteria;p__Firmicutes;c__Clostridia;o__Clostridiales;f__Ruminococcaceae;g__Ruminococcus;s__Ruminococcus_bromii	0.999999
b20d5699304d6205b73612f933f06c0a	k__Bacteria;p__Firmicutes;c__Clostridia;o__Clostridiales;f__Lachnospiraceae;g__Blautia;s__Blautia_luti	0.996043
4da89b2097fdc256e2e9dd536a56ec5a	k__Bacteria;p__Firmicutes;c__Clostridia;o__Clostridiales;f__Peptostreptococcaceae;g__Romboutsia;s__Romboutsia_timonensis	0.992579
befeb11c287a6e63b2705700eae68eee	k__Bacteria;p__Firmicutes;c__Clostridia;o__Clostridiales;f__Lachnospiraceae;g__;s__	0.704166
61edccbdce7d0b86f7163e2f04f37838	k__Bacteria;p__Firmicutes;c__Clostridia;o__Clostridiales;f__Ruminococcaceae;g__Faecalibacterium;s__Faecalibacterium_prausnitzii	0.999999
93f228ef4b0a126067af18248c86f45e	k__Bacteria;p__Firmicutes;c__Clostridia;o__Clostridiales;f__Ruminococcaceae;g__Sporobacter;s__Sporobacter_termitidis	0.871484
fb6b19df624bdc87db5b459aecd191ec	k__Bacteria;p__Firmicutes;c__Clostridia;o__Clostridiales;f__Clostridiaceae 1;g__Clostridium sensu stricto;s__	1
b641fe32cb306c79f3a44cb4ebc9dcfe	k__Bacteria;p__Firmicutes;c__Clostridia;o__Clostridiales;f__Ruminococcaceae;g__Oscillibacter;s__	0.999934
e85e0ff07e24f534a0b58c91bd7e4308	k__Bacteria;p__Bacteroidetes;c__Bacteroidia;o__Bacteroidales;f__Bacteroidaceae;g__Bacteroides;s__Bacteroides_finegoldii	0.723981
8f07f40b6f63ce15afa687abd902248f	k__Bacteria;p__Firmicutes;c__Clostridia;o__Clostridiales;f__Lachnospiraceae;g__Roseburia;s__Roseburia_faecis	0.88223
990806933f4ae4914d4d3f3aed5563ed	k__Bacteria;p__Firmicutes;c__Clostridia;o__Clostridiales;f__Lachnospiraceae;g__Clostridium XlVa;s__	0.991564
218c409a1b9b9671bbd802d1f2ccb662	k__Bacteria;p__Proteobacteria;c__Betaproteobacteria;o__Burkholderiales;f__Sutterellaceae;g__Parasutterella;s__Parasutterella_secunda	1
c61dd9f3edd8fbfcd8d8a3e7bf265610	k__Bacteria;p__Firmicutes;c__Clostridia;o__Clostridiales;f__Lachnospiraceae;g__Blautia;s__Blautia_luti	0.996147
1a3af659e20f20ba69ce3ed6080723de	k__Bacteria;p__Firmicutes;c__Clostridia;o__Clostridiales;f__Lachnospiraceae;g__Ruminococcus2;s__Ruminococcus_lactaris	0.722607
f005c8c557afa9e8ed92a77753fc6770	k__Bacteria;p__Firmicutes;c__Clostridia;o__Clostridiales;f__Lachnospiraceae;g__Clostridium XlVa;s__	0.928536
e7981162530529add14e19b5e2871b7d	k__Bacteria;p__Bacteroidetes;c__Bacteroidia;o__Bacteroidales;f__Prevotellaceae;g__Prevotella;s__Prevotella_stercorea	1
6b861b073aefd57927ceac668da9cc4c	k__Bacteria;p__Firmicutes;c__Clostridia;o__Clostridiales;f__;g__;s__	0.793974
644fd07dc284e48b3f9bdbf76078fd2e	k__Bacteria;p__Firmicutes;c__Clostridia;o__Clostridiales;f__Clostridiales Incertae Sedis XIII;g__Anaerovorax;s__Casaltella_massiliensis	1
b5f7cba4552d36f13f7dd3154bf775d7	k__Bacteria;p__Firmicutes;c__Clostridia;o__Clostridiales;f__Lachnospiraceae;g__;s__	0.885167
138742dc65c0fd7b919de89b25a3802d	k__Bacteria;p__Firmicutes;c__Clostridia;o__Clostridiales;f__Lachnospiraceae;g__Clostridium XlVa;s__	0.715305
c3f21101b8845fd1c974cb14578fb119	k__Bacteria;p__Firmicutes;c__Clostridia;o__Clostridiales;f__;g__;s__	0.995146
31bd66400568b21682b13cc1799d1890	k__Bacteria;p__Firmicutes;c__Clostridia;o__Clostridiales;f__Ruminococcaceae;g__Clostridium III;s__	0.776799
b15e099fc679ea21294db2c2053809c5	k__Bacteria;p__Firmicutes;c__Clostridia;o__Clostridiales;f__Lachnospiraceae;g__Blautia;s__Blautia_obeum	0.984732
49f22c49ecc8f7c7906b86b1076b9e7f	k__Bacteria;p__Firmicutes;c__Clostridia;o__Clostridiales;f__Ruminococcaceae;g__Faecalibacterium;s__Faecalibacterium_prausnitzii	0.999958
e4c376d523b6b127823bb8da9cc5017e	k__Bacteria;p__Firmicutes;c__Clostridia;o__Clostridiales;f__;g__;s__	0.995638
c53830cf6be6d9c6dec981d202e9cde2	k__Bacteria;p__Bacteroidetes;c__Bacteroidia;o__Bacteroidales;f__Prevotellaceae;g__Paraprevotella;s__Paraprevotella_clara	0.999353
a7db077ae09ab481473ac2445474128f	k__Bacteria;p__Firmicutes;c__Clostridia;o__Clostridiales;f__Ruminococcaceae;g__;s__	0.829457
132eb36567f9a63196c09190ec0e3788	k__Bacteria;p__Firmicutes;c__Clostridia;o__Clostridiales;f__Lachnospiraceae;g__;s__	0.99737
2f9bd2fa5649f173fc8c80d1cdb2d633	k__Bacteria;p__Firmicutes;c__Clostridia;o__Clostridiales;f__Ruminococcaceae;g__Ruminococcus;s__Ruminococcus_albus	0.962154
e3e7c0c7f3a3d5c0bde29f19e91003ec	k__Bacteria;p__Firmicutes;c__Clostridia;o__Clostridiales;f__Lachnospiraceae;g__Ruminococcus2;s__Drancourtella_massiliensis	0.999996
ee5b57a629da222ad236b5d4bc329d71	k__Bacteria;p__Firmicutes;c__Erysipelotrichia;o__Erysipelotrichales;f__Erysipelotrichaceae;g__Faecalicoccus;s__Faecalicoccus_acidiformans	0.925802
cc397ae9b98ee28e70523520c4ad4268	k__Bacteria;p__Firmicutes;c__Clostridia;o__Clostridiales;f__Lachnospiraceae;g__Dorea;s__Dorea_formicigenerans	0.96022
5714ab06442463bdb3bd4dff07515cf0	k__Bacteria;p__Firmicutes;c__Clostridia;o__Clostridiales;f__Lachnospiraceae;g__Dorea;s__Dorea_longicatena	0.999244
a5bfc3d45c01c87391beeb1e76c8d4db	k__Bacteria;p__Bacteroidetes;c__Bacteroidia;o__Bacteroidales;f__Prevotellaceae;g__Prevotella;s__Prevotella_stercorea	0.999999
3bafbca329b8d73469cc55fa80c17838	k__Bacteria;p__Fusobacteria;c__Fusobacteriia;o__Fusobacteriales;f__Fusobacteriaceae;g__Fusobacterium;s__Fusobacterium_mortiferum	0.983994
5dee2bb48bfb7d0ea4680bbfe0b0d803	k__Bacteria;p__Bacteroidetes;c__Bacteroidia;o__Bacteroidales;f__Bacteroidaceae;g__Bacteroides;s__Bacteroides_uniformis	0.708637
650b93d96da891e7064a1e716eb86230	k__Bacteria;p__Firmicutes;c__Clostridia;o__Clostridiales;f__Lachnospiraceae;g__Ruminococcus2;s__Ruminococcus_faecis	0.999772
7babf2acea9334b3e515c8569985728b	k__Bacteria;p__Bacteroidetes;c__Bacteroidia;o__Bacteroidales;f__Bacteroidaceae;g__Bacteroides;s__Bacteroides_coprocola	0.999999
e0f7bdf2974c6f61534b16e0886f6670	k__Bacteria;p__Firmicutes;c__Clostridia;o__Clostridiales;f__;g__;s__	0.998683
d63ad929f4e9203652caf86a53f79328	k__Bacteria;p__Firmicutes;c__Clostridia;o__Clostridiales;f__Lachnospiraceae;g__Lachnospiracea incertae sedis;s__Ruminococcus_gnavus	0.999861
e1151f30d681fc53c810c7ed0848b6b1	k__Bacteria;p__Firmicutes;c__Bacilli;o__Lactobacillales;f__Lactobacillaceae;g__Lactobacillus;s__Lactobacillus_ruminis	0.875693
a383bbf0dc0a9f5c17cf3303b55af028	k__Bacteria;p__Firmicutes;c__Clostridia;o__Clostridiales;f__Ruminococcaceae;g__Faecalibacterium;s__Faecalibacterium_prausnitzii	0.999943
945339fc2c3be1c08d4a3c798ab7b299	k__Bacteria;p__Firmicutes;c__Clostridia;o__Clostridiales;f__Ruminococcaceae;g__Faecalibacterium;s__Faecalibacterium_prausnitzii	0.999998
07234b3a6038c214c39ac124bf4ae933	k__Bacteria;p__Firmicutes;c__Clostridia;o__Clostridiales;f__Lachnospiraceae;g__Clostridium XlVa;s__	0.805224
2ae38d977b4e4ef415981f16eccb6b25	k__Bacteria;p__Firmicutes;c__Clostridia;o__Clostridiales;f__Lachnospiraceae;g__Roseburia;s__Roseburia_faecis	0.881327
96f88c6d33509450c83780137b1f189d	k__Bacteria;p__Firmicutes;c__Clostridia;o__Clostridiales;f__Ruminococcaceae;g__Oscillibacter;s__	0.717619
dafd00a9987e13a713f80a68091ef09b	k__Bacteria;p__Firmicutes;c__Clostridia;o__Clostridiales;f__Lachnospiraceae;g__Blautia;s__Blautia_luti	0.973379
fea228d1b526d0fdb73b7061be52d2a8	k__Bacteria;p__Actinobacteria;c__Actinobacteria;o__Coriobacteriales;f__Coriobacteriaceae;g__Eggerthella;s__Raoultibacter_massiliensis	0.999994
4b3fabf3edc532d2f5abf3c7e20819f2	k__Bacteria;p__;c__;o__;f__;g__;s__	1
446b888f8119b56e60b68ad01e3dd288	k__Bacteria;p__Firmicutes;c__Clostridia;o__Clostridiales;f__Eubacteriaceae;g__Eubacterium;s__Eubacterium_coprostanoligenes	0.999997
f69cca6c8314ff1e624d8b716214543d	k__Bacteria;p__Firmicutes;c__Clostridia;o__Clostridiales;f__Ruminococcaceae;g__;s__	1
2f726d9e5f1e79df0deeef2f0bdc304b	k__Bacteria;p__Firmicutes;c__Clostridia;o__Clostridiales;f__Ruminococcaceae;g__Faecalibacterium;s__Faecalibacterium_prausnitzii	0.996353
a1c8a4289a5c93d48a8c7cc17815ba8a	k__Bacteria;p__Firmicutes;c__Erysipelotrichia;o__Erysipelotrichales;f__Erysipelotrichaceae;g__Bulleidia;s__Bulleidia_extructa	0.963108
6f20c5da9b9c75161b87ee6c65009dcd	k__Bacteria;p__Firmicutes;c__Clostridia;o__Clostridiales;f__Lachnospiraceae;g__Anaerostipes;s__Anaerostipes_hadrus	0.917249
d2a7a621d09d2dfad023efa8aeb48ffc	k__Bacteria;p__Firmicutes;c__Clostridia;o__Clostridiales;f__Ruminococcaceae;g__Faecalibacterium;s__Faecalibacterium_prausnitzii	0.999997
c77b42fa6583b2693922398c81a0754f	k__Bacteria;p__Firmicutes;c__Clostridia;o__Clostridiales;f__Ruminococcaceae;g__Clostridium IV;s__	0.999984
0379e520955ca5e94bdd56fac1d1ecf8	k__Bacteria;p__Bacteroidetes;c__Bacteroidia;o__Bacteroidales;f__Bacteroidaceae;g__Bacteroides;s__Bacteroides_plebeius	0.999999
53854b615ca264840554d3ffc57015a8	k__Bacteria;p__Bacteroidetes;c__Bacteroidia;o__Bacteroidales;f__Bacteroidaceae;g__Bacteroides;s__Bacteroides_plebeius	0.999995
8a80b5cf4ed21ee1617aa27d0542d4a2	k__Bacteria;p__Firmicutes;c__Clostridia;o__Clostridiales;f__Ruminococcaceae;g__;s__	0.999389
006c4cf3d4e7c65795ec7132accb8b57	k__Bacteria;p__Firmicutes;c__Clostridia;o__Clostridiales;f__Lachnospiraceae;g__Blautia;s__	0.999979
9d7d653460a657f0a91fe7fe842b2486	k__Bacteria;p__Firmicutes;c__Clostridia;o__Clostridiales;f__Lachnospiraceae;g__Clostridium XlVa;s__	0.979553
3e2dd426badffd8992bd66e3044927f9	k__Bacteria;p__Firmicutes;c__Clostridia;o__Clostridiales;f__Ruminococcaceae;g__Ruminococcus;s__Ruminococcus_bromii	1
33ddca6781100b91d670de9a543e5aa7	k__Bacteria;p__Firmicutes;c__Clostridia;o__Clostridiales;f__Lachnospiraceae;g__;s__	0.995064
c16abeb60387f10a8f18935f4f750234	k__Bacteria;p__Firmicutes;c__Clostridia;o__Clostridiales;f__Ruminococcaceae;g__Clostridium IV;s__Clostridium_methylpentosum	0.723671
75c5626f1cc9cc471664aeca0515774e	k__Bacteria;p__Firmicutes;c__Clostridia;o__Clostridiales;f__Lachnospiraceae;g__Clostridium XlVb;s__Clostridium_lactatifermentans	0.999706
1638e76e27214b65a5df62f93c6b2e12	k__Bacteria;p__Proteobacteria;c__Deltaproteobacteria;o__Desulfovibrionales;f__Desulfovibrionaceae;g__Bilophila;s__Mailhella_massiliensis	1
7ad51bee2bbc81fce627d65568de8757	k__Bacteria;p__Firmicutes;c__Clostridia;o__Clostridiales;f__Lachnospiraceae;g__Clostridium XlVa;s__	0.931105
f77c263be997e52a96733793b932fd80	k__Bacteria;p__Firmicutes;c__Clostridia;o__Clostridiales;f__Clostridiaceae 2;g__Alkaliphilus;s__	0.755457
a1b31da3a50890aadc04fca003e3e007	k__Bacteria;p__Firmicutes;c__Bacilli;o__Lactobacillales;f__Streptococcaceae;g__Streptococcus;s__Streptococcus_constellatus	0.937888
718347829439dafdcc6d3e82612507b0	k__Bacteria;p__Firmicutes;c__Clostridia;o__Clostridiales;f__Lachnospiraceae;g__Lachnospiracea incertae sedis;s__Eubacterium_hallii	0.999994
4f60c2b7c85fe7a5830f4ba4c3e96924	k__Bacteria;p__Firmicutes;c__;o__;f__;g__;s__	0.962541
99b1f53ba17848d8295ff8a4c047ce43	k__Bacteria;p__Bacteroidetes;c__Bacteroidia;o__Bacteroidales;f__Porphyromonadaceae;g__Butyricimonas;s__	1
c6f970de54db6127a5f79646e70a12d0	k__Bacteria;p__Firmicutes;c__Clostridia;o__Clostridiales;f__Ruminococcaceae;g__Intestinimonas;s__Intestinimonas_butyriciproducens	0.88959
e502ebea2a54a6f839d310d6d57e7d47	k__Bacteria;p__Fusobacteria;c__Fusobacteriia;o__Fusobacteriales;f__Fusobacteriaceae;g__Fusobacterium;s__Fusobacterium_nucleatum	0.996776
514c31f22393835b2bf4a4ab8704c2cf	k__Bacteria;p__Firmicutes;c__Clostridia;o__Clostridiales;f__Lachnospiraceae;g__Clostridium XlVa;s__	0.979486
ee624ca15d03ff6b2feb8608a1d23df0	k__Bacteria;p__Bacteroidetes;c__Bacteroidia;o__Bacteroidales;f__Bacteroidaceae;g__Bacteroides;s__	1
8d9b9e5dd25b53f03fb0345706ba8cd6	k__Bacteria;p__Bacteroidetes;c__Bacteroidia;o__Bacteroidales;f__Bacteroidaceae;g__Bacteroides;s__Bacteroides_coprophilus	0.99998
358e366d1fcbae866ef61c64dfd4cdee	k__Bacteria;p__Fusobacteria;c__Fusobacteriia;o__Fusobacteriales;f__Fusobacteriaceae;g__Fusobacterium;s__	0.999962
5a995ef0ef454381562fe4d6909fa8d4	k__Bacteria;p__Firmicutes;c__Clostridia;o__Clostridiales;f__Ruminococcaceae;g__Intestinimonas;s__Colidextribacter_massiliensis	0.999672
e147f17187ee6e0d8e84bdd370bfb053	k__Bacteria;p__Firmicutes;c__Bacilli;o__Lactobacillales;f__Lactobacillaceae;g__Lactobacillus;s__	1
577594c025d7762106b5e353c557bf66	k__Bacteria;p__Firmicutes;c__Clostridia;o__Clostridiales;f__Lachnospiraceae;g__Lachnospiracea incertae sedis;s__	0.90982
7f68cdb24a46c3c6121ad93e2bfcbe57	k__Bacteria;p__Firmicutes;c__Bacilli;o__Bacillales;f__;g__;s__	0.757282
b78866d8faccd5f448ad27a48d92b947	k__Bacteria;p__Firmicutes;c__Clostridia;o__Clostridiales;f__Ruminococcaceae;g__Clostridium IV;s__Eubacterium_siraeum	0.999999
f43527388d6a43f44acc046e2635b5b7	k__Bacteria;p__Bacteroidetes;c__Bacteroidia;o__Bacteroidales;f__Porphyromonadaceae;g__Butyricimonas;s__Butyricimonas_virosa	0.943513
181882152461d74b693002f3f991fec7	k__Bacteria;p__Firmicutes;c__Clostridia;o__Clostridiales;f__Eubacteriaceae;g__Eubacterium;s__Eubacterium_coprostanoligenes	0.999981
989ca654839eab0835c25b67a518de68	k__Bacteria;p__Firmicutes;c__Clostridia;o__Clostridiales;f__Lachnospiraceae;g__;s__	0.999152
cebef7796ed469e9ce3860601f65ca7b	k__Bacteria;p__Firmicutes;c__Negativicutes;o__Selenomonadales;f__Veillonellaceae;g__Megasphaera;s__Megasphaera_elsdenii	0.994824
66d52980b89962a872d986af08dc5f08	k__Bacteria;p__Firmicutes;c__Clostridia;o__Clostridiales;f__Ruminococcaceae;g__Faecalibacterium;s__Faecalibacterium_prausnitzii	0.999999
cec5a19c0bc75874dbf4cba133b10815	k__Bacteria;p__Bacteroidetes;c__Bacteroidia;o__Bacteroidales;f__Prevotellaceae;g__Prevotella;s__Prevotella_buccalis	1
f77477e408db9decd740047b01f3ece6	k__Bacteria;p__Firmicutes;c__Clostridia;o__Clostridiales;f__Lachnospiraceae;g__Clostridium XlVa;s__Cuneatibacter_caecimuris	0.809973
fa00b60dcaba316dd0ee781b983089d4	k__Bacteria;p__;c__;o__;f__;g__;s__	1
d0f24cc2badc641f417d38fc30fa7d9f	k__Bacteria;p__Firmicutes;c__Clostridia;o__Clostridiales;f__;g__;s__	0.998279
19fce5f720fdabaf8326bc26ddee69c3	k__Bacteria;p__Bacteroidetes;c__Bacteroidia;o__Bacteroidales;f__Rikenellaceae;g__Alistipes;s__	1
873da44c0f433500a4c9392b8538a2b0	k__Bacteria;p__Firmicutes;c__Clostridia;o__Clostridiales;f__Clostridiaceae 1;g__Clostridium sensu stricto;s__	1
225e8dde789984487641b08ccb2226a8	k__Bacteria;p__Bacteroidetes;c__Bacteroidia;o__Bacteroidales;f__Bacteroidaceae;g__Bacteroides;s__Bacteroides_mediterraneensis	0.99455
1e37ed28251be4a85476a7b25e84ae29	k__Bacteria;p__Bacteroidetes;c__Bacteroidia;o__Bacteroidales;f__Bacteroidaceae;g__Bacteroides;s__	1
6ea7ac3c41a98c51511fa7bc7c2a6419	k__Bacteria;p__Firmicutes;c__Clostridia;o__Clostridiales;f__;g__;s__	0.997303
2dbaf07cdc2dece27cda9675d3850efe	k__Bacteria;p__Firmicutes;c__Clostridia;o__Clostridiales;f__;g__;s__	0.998807
cb908ae7d11351c78c0e4ce0d849c744	k__Bacteria;p__Firmicutes;c__Clostridia;o__Clostridiales;f__Ruminococcaceae;g__;s__	1
d9ac38e920655314a8acbbdc482964f2	k__Bacteria;p__Firmicutes;c__Erysipelotrichia;o__Erysipelotrichales;f__Erysipelotrichaceae;g__Holdemanella;s__Eubacterium_biforme	1
d25d25cf179e5d361d3da22161c5d50a	k__Bacteria;p__Firmicutes;c__Clostridia;o__Clostridiales;f__Lachnospiraceae;g__Dorea;s__Dorea_longicatena	0.999304
a091accf580f0c2f428ea1d2a1528fba	k__Bacteria;p__Firmicutes;c__Clostridia;o__Clostridiales;f__Ruminococcaceae;g__Intestinimonas;s__Flintibacter_butyricus	0.999974
37eabf0a086905383c84035bbf49fd77	k__Bacteria;p__Bacteroidetes;c__Bacteroidia;o__Bacteroidales;f__Bacteroidaceae;g__Bacteroides;s__Bacteroides_plebeius	1
f2cdef942495c5c07cb53fcde1e468bf	k__Bacteria;p__Firmicutes;c__Clostridia;o__Clostridiales;f__Ruminococcaceae;g__Clostridium III;s__	0.932303
b3a98b02f42efee17c00b46f9de52633	k__Bacteria;p__Firmicutes;c__Clostridia;o__Clostridiales;f__Lachnospiraceae;g__Clostridium XlVa;s__	0.964736
7470286d51334c6100cbc907f07c363b	k__Bacteria;p__Bacteroidetes;c__Bacteroidia;o__Bacteroidales;f__Porphyromonadaceae;g__Butyricimonas;s__Butyricimonas_faecihominis	0.926517
b330457adac9676ff0b1fc07b07d2f9a	k__Bacteria;p__Firmicutes;c__Clostridia;o__Clostridiales;f__Lachnospiraceae;g__Lachnospiracea incertae sedis;s__Lactobacillus_rogosae	0.999971
d3ddb5a77e38a067e7104a8dbd8044fa	k__Bacteria;p__Firmicutes;c__Clostridia;o__Clostridiales;f__Lachnospiraceae;g__Blautia;s__Blautia_wexlerae	0.723251
9cb31aeb1b3497af09bf5d45e23a5629	k__Bacteria;p__Firmicutes;c__Clostridia;o__Clostridiales;f__Ruminococcaceae;g__Faecalibacterium;s__Faecalibacterium_prausnitzii	0.999991
75f7412008a954ad4ba7f372ac5f0e94	k__Bacteria;p__Firmicutes;c__Clostridia;o__Clostridiales;f__Lachnospiraceae;g__Lachnospiracea incertae sedis;s__Lactobacillus_rogosae	0.99997
57f251bf361e4dfdfff4a480f6f6daab	k__Bacteria;p__Firmicutes;c__Clostridia;o__Clostridiales;f__Lachnospiraceae;g__;s__	0.99621
09ca8f5d92020b0aa82d7127a0576149	k__Bacteria;p__Firmicutes;c__Clostridia;o__Clostridiales;f__Lachnospiraceae;g__Blautia;s__Blautia_obeum	0.987911
a087f81a40a185449a32a13d1d987d02	k__Bacteria;p__Firmicutes;c__Negativicutes;o__Selenomonadales;f__Veillonellaceae;g__Pectinatus;s__Pectinatus_cerevisiiphilus	0.99985
9c148227a7c018a242f0a0a892280592	k__Bacteria;p__Tenericutes;c__Mollicutes;o__Entomoplasmatales;f__Spiroplasmataceae;g__Spiroplasma;s__	0.701838
4825e1f485c68e85c06e8f103b1616a9	k__Bacteria;p__Bacteroidetes;c__Bacteroidia;o__Bacteroidales;f__Bacteroidaceae;g__Bacteroides;s__Bacteroides_mediterraneensis	0.999853
ea7c32c32df9c63b6bd8305e9fe930ff	k__Bacteria;p__Firmicutes;c__Clostridia;o__Clostridiales;f__Ruminococcaceae;g__Faecalibacterium;s__Faecalibacterium_prausnitzii	0.999999
13d71cf98eff2dd4c01db78545020d68	k__Bacteria;p__Firmicutes;c__Clostridia;o__Clostridiales;f__Ruminococcaceae;g__;s__	0.97314
74aaeb93ba19830fa0e2cc55966371bd	k__Bacteria;p__Firmicutes;c__Clostridia;o__Clostridiales;f__;g__;s__	0.759942
5a6a9d2358dcd77daba0d03a952dcc0c	k__Bacteria;p__Firmicutes;c__Clostridia;o__Clostridiales;f__Lachnospiraceae;g__Lachnospiracea incertae sedis;s__Lachnospira_pectinoschiza	0.761185
64b75473aff451e76e946c655fcbb361	k__Bacteria;p__Firmicutes;c__Clostridia;o__Clostridiales;f__Ruminococcaceae;g__Faecalibacterium;s__Faecalibacterium_prausnitzii	0.834886
97a604f0b7677461325e10432ce78290	k__Bacteria;p__Firmicutes;c__Clostridia;o__Clostridiales;f__Ruminococcaceae;g__;s__	0.99974
f980a909308141ab17d7502f6c96d0ed	k__Bacteria;p__Firmicutes;c__Clostridia;o__Clostridiales;f__Ruminococcaceae;g__Clostridium III;s__	0.727004
6181827afd027ac41ee9cee5ba689c10	k__Bacteria;p__Firmicutes;c__Clostridia;o__Clostridiales;f__Clostridiaceae 1;g__Clostridium sensu stricto;s__	0.847888
5b3b9c603cb32d7900b337bf655d5ac9	k__Bacteria;p__Bacteroidetes;c__Bacteroidia;o__Bacteroidales;f__Bacteroidaceae;g__Bacteroides;s__Bacteroides_dorei	0.973981
16c0796c006308528e5db2d872fa458b	k__Bacteria;p__Proteobacteria;c__Betaproteobacteria;o__Burkholderiales;f__Sutterellaceae;g__Sutterella;s__	1
e55d258716cd18747a59d318dd9e6c55	k__Bacteria;p__Bacteroidetes;c__Bacteroidia;o__Bacteroidales;f__Prevotellaceae;g__Prevotella;s__Prevotella_copri	0.830881
fb57a3f409087641a94501f6dd773fea	k__Bacteria;p__Firmicutes;c__Bacilli;o__Lactobacillales;f__Lactobacillaceae;g__Lactobacillus;s__Lactobacillus_ruminis	0.937141
df26a4f1682909dfbec0e171cccaf7aa	k__Bacteria;p__Firmicutes;c__Clostridia;o__Clostridiales;f__Ruminococcaceae;g__Ruminococcus;s__Ruminococcus_bromii	1
04edaa963304c466674c30f9f9bb087e	k__Bacteria;p__Firmicutes;c__Clostridia;o__Clostridiales;f__Peptostreptococcaceae;g__Clostridium XI;s__Eubacterium_tenue	0.950456
419af6db3c0709d63ffc1933ab11b24c	k__Bacteria;p__Firmicutes;c__Erysipelotrichia;o__Erysipelotrichales;f__Erysipelotrichaceae;g__Faecalicoccus;s__	1
af6e86990c391c8aac76e4fe452fbbd5	k__Bacteria;p__Firmicutes;c__Clostridia;o__Clostridiales;f__Ruminococcaceae;g__Clostridium III;s__	0.844174
f8d0d5caceea62f4be2477d29163f163	k__Bacteria;p__Firmicutes;c__Clostridia;o__Clostridiales;f__Ruminococcaceae;g__Clostridium IV;s__Neglecta_timonensis	0.977143
60397771bedba33206a254068e4e3119	k__Bacteria;p__Firmicutes;c__Clostridia;o__Clostridiales;f__Lachnospiraceae;g__;s__	0.999377
53bf77df9214c54ded7332ff0a9cac2d	k__Bacteria;p__Firmicutes;c__Clostridia;o__Clostridiales;f__Lachnospiraceae;g__Coprococcus;s__Coprococcus_comes	0.966042
8d7b83081904dc30a7d2bc9dfe4937ce	k__Bacteria;p__Bacteroidetes;c__Bacteroidia;o__Bacteroidales;f__Bacteroidaceae;g__Bacteroides;s__	1
de15452de4ab127b5d2657fdff88098e	k__Bacteria;p__Firmicutes;c__Clostridia;o__Clostridiales;f__Ruminococcaceae;g__Faecalibacterium;s__Faecalibacterium_prausnitzii	0.999999
769723e5a9c6312f2ee3ab2781ac8ad6	k__Bacteria;p__Firmicutes;c__Clostridia;o__Clostridiales;f__Lachnospiraceae;g__;s__	0.997367
60a21a506c435c27d04c8b9eeb62046d	k__Bacteria;p__Firmicutes;c__Clostridia;o__Clostridiales;f__Lachnospiraceae;g__Clostridium XlVa;s__	0.985071
cd9ca840390c8c0d54da8c1a984f2b37	k__Bacteria;p__Firmicutes;c__Clostridia;o__Clostridiales;f__Lachnospiraceae;g__Lachnospiracea incertae sedis;s__Ruminococcus_gnavus	0.995326
997636798be597322d139bafba6e6ef3	k__Bacteria;p__Firmicutes;c__Clostridia;o__Clostridiales;f__Lachnospiraceae;g__Roseburia;s__Roseburia_faecis	0.881136
c25f86904b550e2f97731ac7daa8c01f	k__Bacteria;p__Bacteroidetes;c__Bacteroidia;o__Bacteroidales;f__Porphyromonadaceae;g__Barnesiella;s__Barnesiella_intestinihominis	0.999947
b727803472e307a4ea01c7e52aaae1dc	k__Bacteria;p__Firmicutes;c__Clostridia;o__Clostridiales;f__Lachnospiraceae;g__Roseburia;s__Roseburia_faecis	0.851822
5c68ef2fd4b94cf4e302d4c8e2ef1fe1	k__Bacteria;p__Firmicutes;c__Clostridia;o__Clostridiales;f__Clostridiales Incertae Sedis XIII;g__Mogibacterium;s__	0.986997
d10cce3b32a23856c6a1b9e487f30bc1	k__Bacteria;p__Firmicutes;c__Clostridia;o__Clostridiales;f__Lachnospiraceae;g__Coprococcus;s__Coprococcus_catus	0.993698
cb7c9a82654d3ef267e1738cb0fe5569	k__Bacteria;p__Firmicutes;c__Clostridia;o__Clostridiales;f__Ruminococcaceae;g__Clostridium IV;s__Neglecta_timonensis	0.999812
a114138349abe447518b7643384a658a	k__Bacteria;p__Bacteroidetes;c__Bacteroidia;o__Bacteroidales;f__Bacteroidaceae;g__Bacteroides;s__	1
627b54cbc11e4c7f213b5ec4eab1ed70	k__Bacteria;p__Firmicutes;c__Clostridia;o__Clostridiales;f__Lachnospiraceae;g__Clostridium XlVa;s__	0.953686
c1e66dbde3de8cb821027fff651efb11	k__Bacteria;p__Firmicutes;c__Clostridia;o__Clostridiales;f__;g__;s__	0.999973
bc7a79683365a1300f79910be09d03d1	k__Bacteria;p__Firmicutes;c__Clostridia;o__Clostridiales;f__Ruminococcaceae;g__Faecalibacterium;s__Faecalibacterium_prausnitzii	0.999999
2ee8f2b3ab2530d891e82c4e2d48f761	k__Bacteria;p__Firmicutes;c__Clostridia;o__Clostridiales;f__;g__;s__	0.998517
de3b0b7d54307a7b4dc5aef54d2a5c97	k__Bacteria;p__Firmicutes;c__Clostridia;o__Clostridiales;f__Ruminococcaceae;g__Faecalibacterium;s__Faecalibacterium_prausnitzii	0.999998
e6f3609c5cc6e7a422629332d057a0c7	k__Bacteria;p__Proteobacteria;c__Deltaproteobacteria;o__Desulfovibrionales;f__Desulfovibrionaceae;g__Desulfovibrio;s__Desulfovibrio_piger	0.997592
9adf9f609d6f4a79fd2c70f7c9490f80	k__Bacteria;p__Firmicutes;c__Clostridia;o__Clostridiales;f__Lachnospiraceae;g__Dorea;s__Dorea_formicigenerans	0.994446
758cee8eee8e1c085b11e2cc2769e8b4	k__Bacteria;p__Bacteroidetes;c__Bacteroidia;o__Bacteroidales;f__Bacteroidaceae;g__Bacteroides;s__	1
7b6b1061c5015981f17a06c394aad1b6	k__Bacteria;p__Firmicutes;c__Clostridia;o__Clostridiales;f__Lachnospiraceae;g__Clostridium XlVa;s__	0.974
e0762e42e24961e88ce6eaab92e63a13	k__Bacteria;p__Firmicutes;c__Clostridia;o__Clostridiales;f__Lachnospiraceae;g__Blautia;s__Blautia_luti	0.997002
610a6892ca622d449f3499e4233007e7	k__Bacteria;p__Bacteroidetes;c__Bacteroidia;o__Bacteroidales;f__Prevotellaceae;g__Prevotella;s__Prevotella_stercorea	0.96679
2e05a9186d368c820bf7f8d02c30d0b2	k__Bacteria;p__Firmicutes;c__Clostridia;o__;f__;g__;s__	0.7325
09da35f9701c7e23f05212afa4e2c5ed	k__Bacteria;p__Firmicutes;c__Clostridia;o__Clostridiales;f__Lachnospiraceae;g__Blautia;s__Blautia_wexlerae	0.72247
a89d78924d17e8960959723e458e9291	k__Bacteria;p__Firmicutes;c__Clostridia;o__Clostridiales;f__Lachnospiraceae;g__Pseudobutyrivibrio;s__	0.744439
67a0d584dbd4e57d98d79baeff44b0da	k__Bacteria;p__Firmicutes;c__Clostridia;o__Clostridiales;f__Ruminococcaceae;g__Faecalibacterium;s__Faecalibacterium_prausnitzii	0.999992
29872bd95f441262d1a646a94a47c8d7	k__Bacteria;p__Bacteroidetes;c__Bacteroidia;o__Bacteroidales;f__Prevotellaceae;g__Paraprevotella;s__Paraprevotella_xylaniphila	1
6b7ad14bec1859dd4f3a90d037fddeaf	k__Bacteria;p__Firmicutes;c__Clostridia;o__Clostridiales;f__Lachnospiraceae;g__Clostridium XlVa;s__	0.949659
0bcbe0e56c6b6fa51103580f50f06290	k__Bacteria;p__Firmicutes;c__Clostridia;o__Clostridiales;f__Lachnospiraceae;g__Roseburia;s__Roseburia_faecis	0.883341
5e3020a9fdfb65794d3a182257ab56b7	k__Bacteria;p__Firmicutes;c__Clostridia;o__Clostridiales;f__Lachnospiraceae;g__Lachnospiracea incertae sedis;s__Lactobacillus_rogosae	0.999659
eba6ad448ed6a1fcd744350655065065	k__Bacteria;p__Firmicutes;c__Clostridia;o__Clostridiales;f__Lachnospiraceae;g__Clostridium XlVa;s__	0.952713
b566a93d1c03d8c54a5e167b00ae9cc5	k__Bacteria;p__Firmicutes;c__Clostridia;o__Clostridiales;f__Ruminococcaceae;g__Clostridium III;s__	0.973547
901eca24af46c9fe1a33bb0bf3e24c7f	k__Bacteria;p__Firmicutes;c__Clostridia;o__Clostridiales;f__Lachnospiraceae;g__Lachnospiracea incertae sedis;s__Lactobacillus_rogosae	0.999871
52a08c243461a0564572e269e387d858	k__Bacteria;p__Firmicutes;c__Clostridia;o__Clostridiales;f__Lachnospiraceae;g__Roseburia;s__Roseburia_faecis	0.883337
0926fd7d26762cc44f64bf59cbb78b48	k__Bacteria;p__Firmicutes;c__Erysipelotrichia;o__Erysipelotrichales;f__Erysipelotrichaceae;g__Catenibacterium;s__Catenibacterium_mitsuokai	0.731126
86d2b555791a721b710afe3154c88b62	k__Bacteria;p__Firmicutes;c__Clostridia;o__Clostridiales;f__Christensenellaceae;g__Christensenella;s__	0.80431
2a1aa45717146fc8dafb52b89f3cbe29	k__Bacteria;p__Bacteroidetes;c__Bacteroidia;o__Bacteroidales;f__Prevotellaceae;g__Paraprevotella;s__Paraprevotella_clara	0.999935
4f0775361722783332d691c3fdb1c7a4	k__Bacteria;p__Bacteroidetes;c__Bacteroidia;o__Bacteroidales;f__Prevotellaceae;g__Prevotella;s__Prevotella_copri	0.999999
a699b2406099bc81321db38f1cc53075	k__Bacteria;p__Firmicutes;c__Clostridia;o__Clostridiales;f__Lachnospiraceae;g__;s__	0.999789
1331b426e61f70ec11f7e17eea9161de	k__Bacteria;p__Firmicutes;c__Clostridia;o__Clostridiales;f__Lachnospiraceae;g__Roseburia;s__Roseburia_faecis	0.919922
0059d9d7dc691c8811b1bec6bf935c69	k__Bacteria;p__Firmicutes;c__Clostridia;o__Clostridiales;f__Lachnospiraceae;g__Blautia;s__Blautia_luti	0.995897
c9c29cea1fdf391227151d67ee83bc75	k__Bacteria;p__Firmicutes;c__Clostridia;o__Clostridiales;f__Lachnospiraceae;g__Anaerostipes;s__	0.783717
714ed45c73b10c85e224fd9daf759b2b	k__Bacteria;p__Firmicutes;c__Clostridia;o__Clostridiales;f__Lachnospiraceae;g__Dorea;s__Dorea_longicatena	0.991187
932965d7ed2166402b521fea7a1029a4	k__Bacteria;p__Firmicutes;c__Clostridia;o__Clostridiales;f__Lachnospiraceae;g__Blautia;s__Blautia_glucerasea	0.993771
57b90dd9c9040334010d7d539a6876f1	k__Bacteria;p__Firmicutes;c__Erysipelotrichia;o__Erysipelotrichales;f__Erysipelotrichaceae;g__Holdemanella;s__Eubacterium_biforme	0.999996
05bc2d43754808c6db7e84c43f3c6116	k__Bacteria;p__Firmicutes;c__Clostridia;o__Clostridiales;f__Lachnospiraceae;g__;s__	0.996425
450810fabcaa76a52de48f46104dca5d	k__Bacteria;p__Proteobacteria;c__Betaproteobacteria;o__Burkholderiales;f__Sutterellaceae;g__Parasutterella;s__Parasutterella_excrementihominis	1
7eb60f75012ff619c5e8c2b7f0375b89	k__Bacteria;p__Firmicutes;c__Clostridia;o__Clostridiales;f__Lachnospiraceae;g__Clostridium XlVa;s__	0.984619
19a779b06d85c489c23dcd3d3817226b	k__Bacteria;p__Firmicutes;c__Clostridia;o__Clostridiales;f__Peptoniphilaceae;g__Peptoniphilus;s__Peptoniphilus_duerdenii	1
150b0bfe339def0dd2e0c2f19857c598	k__Bacteria;p__Firmicutes;c__Negativicutes;o__Selenomonadales;f__Veillonellaceae;g__Dialister;s__Dialister_succinatiphilus	0.820041
45cce08876de590104e4486bfa695f32	k__Bacteria;p__Firmicutes;c__Clostridia;o__Clostridiales;f__Lachnospiraceae;g__Anaerostipes;s__Anaerostipes_sp.	0.700622
15588f8f3f2a16a5ab1955723b92a003	k__Bacteria;p__Firmicutes;c__Clostridia;o__Clostridiales;f__;g__;s__	0.770205
4f98fbb84fc6972e966105bc798a626f	k__Bacteria;p__Firmicutes;c__Clostridia;o__Clostridiales;f__Ruminococcaceae;g__Faecalibacterium;s__Faecalibacterium_prausnitzii	0.999999
2076d9997f98e99162e109f88f1a2883	k__Bacteria;p__Bacteroidetes;c__Bacteroidia;o__Bacteroidales;f__Porphyromonadaceae;g__Parabacteroides;s__Parabacteroides_chinchillae	0.743081
17d69d44559dce0092faca8bdcac2069	k__Bacteria;p__Firmicutes;c__Clostridia;o__Clostridiales;f__Lachnospiraceae;g__;s__	0.999338
6dd02461b3f03e85b706475c99a3725c	k__Bacteria;p__Proteobacteria;c__Gammaproteobacteria;o__Enterobacteriales;f__Enterobacteriaceae;g__Escherichia/Shigella;s__	0.769663
275a7bf0c5f28f800faa652f086cbd0c	k__Bacteria;p__Bacteroidetes;c__Bacteroidia;o__Bacteroidales;f__Porphyromonadaceae;g__Butyricimonas;s__	1
5378f5abde913be721d8cbcb9037a1bd	k__Bacteria;p__Firmicutes;c__Erysipelotrichia;o__Erysipelotrichales;f__Erysipelotrichaceae;g__Holdemanella;s__Eubacterium_biforme	1
fb6677cf61b467d1beb23ed25e57a6de	k__Bacteria;p__Firmicutes;c__Clostridia;o__Clostridiales;f__Clostridiales Incertae Sedis XIII;g__Mogibacterium;s__	0.93684
620e0644e80653b6c5ae2d4eec1e8d73	k__Bacteria;p__Firmicutes;c__Clostridia;o__Clostridiales;f__Lachnospiraceae;g__Lachnospiracea incertae sedis;s__Lactobacillus_rogosae	0.999839
bc6521e5f4b93572356c69fc753bd1cd	k__Bacteria;p__Firmicutes;c__Clostridia;o__Clostridiales;f__Lachnospiraceae;g__Blautia;s__Blautia_obeum	0.982055
9d2b385c3ad2c3abfa96058922b00164	k__Bacteria;p__Firmicutes;c__Clostridia;o__Clostridiales;f__;g__;s__	1
b487695531aa5925ecc09fc49b5edd9e	k__Bacteria;p__Firmicutes;c__;o__;f__;g__;s__	0.825047
c451c3dbf8e84619d2c0d44d6cdfb940	k__Bacteria;p__Bacteroidetes;c__Bacteroidia;o__Bacteroidales;f__Prevotellaceae;g__Prevotella;s__Prevotella_stercorea	0.999992
9985327badf1afd64b201f04b865d1b7	k__Bacteria;p__Firmicutes;c__Clostridia;o__Clostridiales;f__Ruminococcaceae;g__Faecalibacterium;s__Faecalibacterium_prausnitzii	0.999999
0d94f86ff6a15225f01d16efaafc0408	k__Bacteria;p__Bacteroidetes;c__Bacteroidia;o__Bacteroidales;f__Bacteroidaceae;g__Bacteroides;s__Bacteroides_eggerthii	0.956941
8d97395f3bce7b4af9c3b667003be809	k__Bacteria;p__Firmicutes;c__Clostridia;o__Clostridiales;f__Ruminococcaceae;g__Faecalibacterium;s__Faecalibacterium_prausnitzii	0.999542
e671233da36fe99a7ce1b39ccbddd2c0	k__Bacteria;p__Firmicutes;c__Clostridia;o__Clostridiales;f__Ruminococcaceae;g__;s__	0.998715
bb1df253475092e884ead44c7c4fe60b	k__Bacteria;p__Firmicutes;c__Clostridia;o__Clostridiales;f__Lachnospiraceae;g__Clostridium XlVa;s__	0.853438
d7cdfbd9b10e3aea052fd73de8837410	k__Bacteria;p__Firmicutes;c__Clostridia;o__Clostridiales;f__Christensenellaceae;g__Christensenella;s__	0.804602
8d571c2d583c18f964c87f881c8e4782	k__Bacteria;p__Firmicutes;c__Clostridia;o__Clostridiales;f__Lachnospiraceae;g__Lachnospiracea incertae sedis;s__Eubacterium_eligens	0.991686
8a8a32e625c530191af3a316e75da7b9	k__Bacteria;p__Bacteroidetes;c__Bacteroidia;o__Bacteroidales;f__Prevotellaceae;g__Prevotella;s__Prevotella_stercorea	1
47f3a7a0184835dfc1cec7c7b1f0b03b	k__Bacteria;p__Firmicutes;c__Negativicutes;o__Selenomonadales;f__Veillonellaceae;g__Megamonas;s__Megamonas_funiformis	0.910629
56c77f7e4161cea89f967b42a4dd55ad	k__Bacteria;p__Firmicutes;c__Clostridia;o__Clostridiales;f__;g__;s__	0.999087
91f7d30d5d94d2b8f10e7d9128ca14d1	k__Bacteria;p__Firmicutes;c__Clostridia;o__Clostridiales;f__Lachnospiraceae;g__Fusicatenibacter;s__Fusicatenibacter_saccharivorans	0.999646
bddf4727eb8b0e258c466820591b2dd4	k__Bacteria;p__Firmicutes;c__Clostridia;o__Clostridiales;f__Eubacteriaceae;g__Eubacterium;s__Eubacterium_coprostanoligenes	0.915859
12c4465ebf105a197250fdf8706983d6	k__Bacteria;p__Firmicutes;c__Clostridia;o__Clostridiales;f__Lachnospiraceae;g__Fusicatenibacter;s__Fusicatenibacter_saccharivorans	0.999814
e4fb0081d4b0d27e8f5f9c663cb660d5	k__Bacteria;p__Bacteroidetes;c__Bacteroidia;o__Bacteroidales;f__Porphyromonadaceae;g__Porphyromonas;s__Porphyromonas_bennonis	1
76ec16cef4c7230bd9bcad23c56fba9f	k__Bacteria;p__Firmicutes;c__Clostridia;o__Clostridiales;f__Ruminococcaceae;g__Clostridium IV;s__Negativibacillus_massiliensis	0.918817
00ecad257db4c953e23bd7fc7f53a691	k__Bacteria;p__Firmicutes;c__Clostridia;o__Clostridiales;f__Ruminococcaceae;g__Faecalibacterium;s__Faecalibacterium_prausnitzii	0.999859
9066d5605d89a29e2dbadc7900e0f613	k__Bacteria;p__Bacteroidetes;c__Bacteroidia;o__Bacteroidales;f__Porphyromonadaceae;g__Parabacteroides;s__Parabacteroides_distasonis	1
821130ba72e86c335c55c269f31db0d0	k__Bacteria;p__Firmicutes;c__Clostridia;o__Clostridiales;f__Clostridiaceae 1;g__Clostridium sensu stricto;s__Clostridium_butyricum	0.99779
4ad86a4a122495722d0fb71418f184a4	k__Bacteria;p__Actinobacteria;c__Actinobacteria;o__Bifidobacteriales;f__Bifidobacteriaceae;g__Bifidobacterium;s__Bifidobacterium_longum	0.716261
30e10cf18d5a7f132f2f5628ffab2cd2	k__Bacteria;p__Firmicutes;c__Clostridia;o__Clostridiales;f__Lachnospiraceae;g__Roseburia;s__Roseburia_faecis	0.863161
95ca787869189f0cbe0830cc8a465752	k__Bacteria;p__Firmicutes;c__Clostridia;o__Clostridiales;f__Ruminococcaceae;g__Intestinimonas;s__Intestinimonas_butyriciproducens	0.997228
ba64f4fa502258a89d2b7468af3cbb28	k__Bacteria;p__Firmicutes;c__Erysipelotrichia;o__Erysipelotrichales;f__Erysipelotrichaceae;g__Coprobacillus;s__Longibaculum_muris	1
a07581e0753c4e8afeadf2a21f16d884	k__Bacteria;p__Firmicutes;c__;o__;f__;g__;s__	0.9862
673d521adbf741a23cf941dd0030dd3d	k__Bacteria;p__Bacteroidetes;c__Bacteroidia;o__Bacteroidales;f__Bacteroidaceae;g__Bacteroides;s__Bacteroides_ovatus	0.897996
ed6236bee50ceb480749c209cc06b5bf	k__Bacteria;p__Firmicutes;c__Clostridia;o__Clostridiales;f__;g__;s__	0.748395
a1797bde05fdcb6f5aeab533c9386803	k__Bacteria;p__Actinobacteria;c__Actinobacteria;o__Coriobacteriales;f__Coriobacteriaceae;g__;s__	0.998607
33479eb4b16c6c85337effd8757f19ef	k__Bacteria;p__Firmicutes;c__Erysipelotrichia;o__Erysipelotrichales;f__Erysipelotrichaceae;g__;s__	1
a27cfd5e791c7c3deabebe8e41ff1c7e	k__Bacteria;p__Actinobacteria;c__Actinobacteria;o__Bifidobacteriales;f__Bifidobacteriaceae;g__Bifidobacterium;s__	0.999999
1d35d0a2fb99c554d8a1d71d4c19fe95	k__Bacteria;p__Firmicutes;c__Clostridia;o__Clostridiales;f__Ruminococcaceae;g__Butyricicoccus;s__Butyricicoccus_pullicaecorum	0.9888
089284f8918ca8e702c28efc7fab29b9	k__Bacteria;p__Firmicutes;c__Clostridia;o__Clostridiales;f__Lachnospiraceae;g__Blautia;s__	0.999988
9517c44ff96108ad13405a01e1a47180	k__Bacteria;p__Bacteroidetes;c__Bacteroidia;o__Bacteroidales;f__Prevotellaceae;g__Alloprevotella;s__Prevotellamassilia_timonensis	1
1f7dbb24e63d9d31d4d6f5a84d8cf3b5	k__Bacteria;p__Bacteroidetes;c__Bacteroidia;o__Bacteroidales;f__Prevotellaceae;g__Prevotella;s__Prevotella_stercorea	0.999994
000db46fcff4701589d112bc2a6044de	k__Bacteria;p__Firmicutes;c__Clostridia;o__Clostridiales;f__;g__;s__	0.783834
95bf2227469960757c08b536edf1db8d	k__Bacteria;p__Firmicutes;c__Clostridia;o__Clostridiales;f__Ruminococcaceae;g__Gemmiger;s__Gemmiger_formicilis	0.854188
860d8bd98f810d6738a55f32f9899df9	k__Bacteria;p__Fusobacteria;c__Fusobacteriia;o__Fusobacteriales;f__Leptotrichiaceae;g__Streptobacillus;s__	0.996311
b5bf9b4ab6cdb47375210825e00a653c	k__Bacteria;p__Firmicutes;c__Clostridia;o__Clostridiales;f__;g__;s__	0.995132
05ff375f501b831cdc28113494f487b1	k__Bacteria;p__Firmicutes;c__Clostridia;o__Clostridiales;f__Eubacteriaceae;g__Eubacterium;s__Eubacterium_coprostanoligenes	1
08a11b2d13c0277d1097bd92d827e6da	k__Bacteria;p__Bacteroidetes;c__Bacteroidia;o__Bacteroidales;f__Prevotellaceae;g__Prevotella;s__Prevotella_stercorea	0.999966
455219eeb206cd432bf64f51159e0b4c	k__Bacteria;p__Actinobacteria;c__Actinobacteria;o__Actinomycetales;f__Corynebacteriaceae;g__Corynebacterium;s__Corynebacterium_durum	0.999669
8d6a36f5df79821e2d79b954de8ddf99	k__Bacteria;p__Firmicutes;c__Erysipelotrichia;o__Erysipelotrichales;f__Erysipelotrichaceae;g__Erysipelotrichaceae incertae sedis;s__Eubacterium_dolichum	0.999935
ec77511ed0d1b26f5e5906fe73dff013	k__Bacteria;p__;c__;o__;f__;g__;s__	1
c3e8cba49b71c2e93def536695dbbc64	k__Bacteria;p__Bacteroidetes;c__Bacteroidia;o__Bacteroidales;f__Prevotellaceae;g__Prevotella;s__Prevotella_copri	1
a436030bfe321321e3df7c9f16f54d5a	k__Bacteria;p__Firmicutes;c__Clostridia;o__Clostridiales;f__Lachnospiraceae;g__Roseburia;s__	0.931252
63c769d0bbcdccef7504b455602d1c82	k__Bacteria;p__Firmicutes;c__Clostridia;o__Clostridiales;f__Lachnospiraceae;g__Lachnospiracea incertae sedis;s__Ruminococcus_gnavus	0.999848
ffcca2bb8210377d7ffb6edccc87e844	k__Bacteria;p__Firmicutes;c__Clostridia;o__Clostridiales;f__Lachnospiraceae;g__Coprococcus;s__Coprococcus_eutactus	0.999999
58423135edcb7da48a91529b3993c4b6	k__Bacteria;p__Firmicutes;c__Clostridia;o__Clostridiales;f__Lachnospiraceae;g__Coprococcus;s__Coprococcus_eutactus	1
4a566e4b581d463e92973dd4d23cd9d3	k__Bacteria;p__Bacteroidetes;c__Bacteroidia;o__Bacteroidales;f__Bacteroidaceae;g__Bacteroides;s__	1
ac7f93f8997afd9ea28f693b559ebbdd	k__Bacteria;p__Firmicutes;c__Clostridia;o__Clostridiales;f__Lachnospiraceae;g__Ruminococcus2;s__Ruminococcus_faecis	0.999799
f47d8d81e9055312563f547abf45911f	k__Bacteria;p__Proteobacteria;c__Gammaproteobacteria;o__Aeromonadales;f__Succinivibrionaceae;g__Succinatimonas;s__Succinatimonas_hippei	1
f86825cfba011a54bc8799a74662a8a8	k__Bacteria;p__Firmicutes;c__Clostridia;o__Clostridiales;f__Lachnospiraceae;g__Clostridium XlVa;s__	0.995958
038a5544748e4df14d404d9ed41959f5	k__Bacteria;p__Firmicutes;c__Clostridia;o__Clostridiales;f__Lachnospiraceae;g__Clostridium XlVa;s__	0.996638
c57c7ccafa1237c7e48b751b20a85324	k__Bacteria;p__Firmicutes;c__Clostridia;o__Clostridiales;f__Lachnospiraceae;g__Lachnospiracea incertae sedis;s__Lactobacillus_rogosae	0.999972
241edcd90123f6d00f4c6d74c2b8663d	k__Bacteria;p__Firmicutes;c__Negativicutes;o__Selenomonadales;f__Veillonellaceae;g__Megasphaera;s__Megasphaera_elsdenii	0.873059
305a010afd57fa052326a1c459966ee1	k__Bacteria;p__Firmicutes;c__Clostridia;o__Clostridiales;f__Lachnospiraceae;g__Ruminococcus2;s__Ruminococcus_faecis	0.999803
1726ba544e0095c618bda374c662277d	k__Bacteria;p__Bacteroidetes;c__Bacteroidia;o__Bacteroidales;f__Prevotellaceae;g__Prevotella;s__Prevotella_stercorea	0.999981
8a224cbf46b281988d33ba91e32d93e5	k__Bacteria;p__Bacteroidetes;c__Bacteroidia;o__Bacteroidales;f__Prevotellaceae;g__Prevotella;s__Prevotella_copri	1
ff89898a03478a718d179d22f28b1f9a	k__Bacteria;p__Firmicutes;c__Clostridia;o__Clostridiales;f__Lachnospiraceae;g__Coprococcus;s__Coprococcus_eutactus	1
faccd8bbb596d84457c6cb69f9a20025	k__Bacteria;p__Firmicutes;c__Clostridia;o__Clostridiales;f__Ruminococcaceae;g__;s__	0.999952
b7bd3c9381627856472384813fe3b213	k__Bacteria;p__Firmicutes;c__Clostridia;o__Clostridiales;f__;g__;s__	0.711658
ee6f1ad3007b7380824da57876e6c8c3	k__Bacteria;p__Firmicutes;c__Clostridia;o__Clostridiales;f__Ruminococcaceae;g__;s__	0.998934
f5ac8d9310659a41a93f2a2a54fc97fb	k__Bacteria;p__Proteobacteria;c__Betaproteobacteria;o__Burkholderiales;f__Sutterellaceae;g__Sutterella;s__Sutterella_parvirubra	0.999945
9cedb87c4edc12f1136694ea6853425e	k__Bacteria;p__Synergistetes;c__Synergistia;o__Synergistales;f__Synergistaceae;g__Cloacibacillus;s__Cloacibacillus_porcorum	0.998245
daecb2fb4027e79235ccbd3fc9358e3e	k__Bacteria;p__Firmicutes;c__Clostridia;o__Clostridiales;f__Lachnospiraceae;g__Blautia;s__Blautia_wexlerae	0.722485
53d2351a74c69dd99f19a791c81a9370	k__Bacteria;p__Firmicutes;c__Clostridia;o__Clostridiales;f__-;g__Vallitalea;s__Vallitalea_guaymasensis	0.878524
6f2d3f31287b753bbd9367f5382d4db9	k__Bacteria;p__Firmicutes;c__Clostridia;o__Clostridiales;f__Lachnospiraceae;g__Clostridium XlVa;s__	0.97233
277baef31d2a9c480e6662402200cbaa	k__Bacteria;p__;c__;o__;f__;g__;s__	1
8703e95fbf4d5c8fd088fb98382c5703	k__Bacteria;p__Proteobacteria;c__Betaproteobacteria;o__Burkholderiales;f__;g__;s__	0.706326
43146b0510ee81d3bd59c6d8c9c9513e	k__Bacteria;p__Firmicutes;c__Clostridia;o__Clostridiales;f__Lachnospiraceae;g__;s__	0.999857
369aaf09438176ac32180a9225efdf9b	k__Bacteria;p__Firmicutes;c__Clostridia;o__Clostridiales;f__Lachnospiraceae;g__Blautia;s__	0.999976
a9c92db61a53d71506f9fb4510f5b58b	k__Bacteria;p__Firmicutes;c__Clostridia;o__Clostridiales;f__Ruminococcaceae;g__Gemmiger;s__Gemmiger_formicilis	0.853365
a3a6c137fb24f08434a140047d4b68f9	k__Bacteria;p__Firmicutes;c__Clostridia;o__Clostridiales;f__Lachnospiraceae;g__Lachnospiracea incertae sedis;s__Eubacterium_eligens	0.86132
bf448678f2057e4c40f77ab168c0a053	k__Bacteria;p__Firmicutes;c__Clostridia;o__Clostridiales;f__Lachnospiraceae;g__Clostridium XlVa;s__Clostridium_nexile	0.943888
466da4dd88db73111e23bdc44b6f7ff7	k__Bacteria;p__Bacteroidetes;c__Bacteroidia;o__Bacteroidales;f__Bacteroidaceae;g__Bacteroides;s__Bacteroides_dorei	0.974323
31c72e0b8194fa7f6341dc39c6821fba	k__Bacteria;p__Actinobacteria;c__Actinobacteria;o__Coriobacteriales;f__Coriobacteriaceae;g__;s__	0.9986
6ed5209cfd980df12addcd741ae596c6	k__Bacteria;p__Bacteroidetes;c__Bacteroidia;o__Bacteroidales;f__Prevotellaceae;g__Prevotella;s__Prevotella_stercorea	0.999998
826157c684db1f467c7b2fba94191dd6	k__Bacteria;p__Bacteroidetes;c__Bacteroidia;o__Bacteroidales;f__Prevotellaceae;g__Prevotella;s__	0.999914
f8b8b6d58d5e04dc925500a984b47231	k__Bacteria;p__Firmicutes;c__Clostridia;o__Clostridiales;f__Lachnospiraceae;g__Blautia;s__	0.999989
817ee42d3ee4325ba9ef6318a2fb464c	k__Bacteria;p__;c__;o__;f__;g__;s__	1
c2214f5c48ce111caeeb8f928ca5b648	k__Bacteria;p__Firmicutes;c__Clostridia;o__Clostridiales;f__Clostridiales Incertae Sedis XIII;g__Anaerovorax;s__Ihubacter_massiliensis	0.994808
028015503da64bc24686a9bc30d05a3a	k__Bacteria;p__Firmicutes;c__Clostridia;o__Clostridiales;f__Lachnospiraceae;g__;s__	0.989986
5df1c5c06a1966d13b17f1f5df672777	k__Bacteria;p__Firmicutes;c__Clostridia;o__Clostridiales;f__Lachnospiraceae;g__;s__	0.998375
932cacc5caf542d58f35f09f12bfaa1d	k__Bacteria;p__Firmicutes;c__Clostridia;o__Clostridiales;f__;g__;s__	0.94847
54239c6454a6a3d3a48e90a79744afb7	k__Bacteria;p__Firmicutes;c__Clostridia;o__Clostridiales;f__Ruminococcaceae;g__;s__	1
b2cee152f45c2e819875fe821e1d20d4	k__Bacteria;p__Proteobacteria;c__Betaproteobacteria;o__Burkholderiales;f__Sutterellaceae;g__Sutterella;s__Sutturella_timonensis	0.999998
da39224aef8f2ea8031a865c03defe14	k__Bacteria;p__Firmicutes;c__Negativicutes;o__Selenomonadales;f__Veillonellaceae;g__Veillonella;s__Veillonella_dispar	0.785179
[truncated: 6,951 more rows]

## Sheet:  sequence of ASV
>675c847bccbc53942ebb7b8cbb4efc4d
[truncated: 17,235 more rows]
